# Supplementary material for: LogMPIE, pan-India profiling of the human gut microbiome using 16S rRNA sequencing
Source: Sci Data. 2018 Oct 30;5:180232. doi: 10.1038/sdata.2018.232 (PMC6207063; doi:10.1038/sdata.2018.232)
Supplement: Supplementary file 1 [file sdata2018232-isa1.zip]

Archive with 3 entries (3 files):
- i_Investigation.txt
- s_Bhaduri202C_study.txt
- a_Bhaduri202C_assay.txt
