# Supplementary material for: LogMPIE, pan-India profiling of the human gut microbiome using 16S rRNA sequencing
Source: Sci Data. 2018 Oct 30;5:180232. doi: 10.1038/sdata.2018.232 (PMC6207063; doi:10.1038/sdata.2018.232)
Supplement: Supplementary file 1 [file sdata2018232-isa1.zip › i_Investigation.txt]

# Investigation File generated for Scientific Data with Investigation File Authoring Tool version 0.1.0 on 07/09/2018 - This metadata file is CC0
ONTOLOGY SOURCE REFERENCE
Term Source Name	NCBITaxon	GAZ	OBI	EFO	NIFDYS	CLO	ERO
Term Source File	http://data.bioontology.org/ontologies/NCBITAXON	http://data.bioontology.org/ontologies/GAZ	http://data.bioontology.org/ontologies/OBI	http://data.bioontology.org/ontologies/EFO	http://data.bioontology.org/ontologies/NIFDYS	http://data.bioontology.org/ontologies/CLO	http://data.bioontology.org/ontologies/ERO
Term Source Version	2016AB	$Revision: 1.512 $	2014-08-18	2.99	1.5 (December, 2012)	2.1.106	2013-08-02
Term Source Description	National Center for Biotechnology Information (NCBI) Organismal Classification	Gazetteer	Ontology for Biomedical Investigations	Experimental Factor Ontology	Neuroscience Information Framework (NIF) Dysfunction Ontlogy	Cell Line Ontology	Eagle-I Research Resource Ontology
INVESTIGATION
Investigation Identifier
Investigation Title
Investigation Description
Investigation Submission Date
Investigation Public Release Date
INVESTIGATION PUBLICATIONS
Investigation PubMed ID
Investigation Publication DOI
Investigation Publication Author List
Investigation Publication Title
Investigation Publication Status
Investigation Publication Status Term Accession Number
Investigation Publication Status Term Source REF
INVESTIGATION CONTACTS
Investigation Person Last Name
Investigation Person Mid Initials
Investigation Person First Name
Investigation Person Address
Investigation Person Phone
Investigation Person Fax
Investigation Person Email
Investigation Person Affiliation
Investigation Person Roles
Investigation Person Roles Term Accession Number
Investigation Person Roles Term Source REF
STUDY
Study Identifier	10.1038/sdata.2018.232
Study Title	LogMPIE, pan-India profiling of the human gut microbiome using 16S rRNA sequencing
Study Submission Date	13/04/2018
Study Public Release Date	30/10/2018
Study Description	http://www.nature.com/articles/sdata2018232#abstract
Study File Name	s_Bhaduri202C_study.txt
Comment[Subject Keywords]	///;///;///;//
Comment[Manuscript Licence]	CC BY-4.0
Comment[Experimental Metadata Licence]	CC0
Comment[Supplementary Information File Name]		Supplementary Information
Comment[Supplementary Information File Type]	x-zip-compressed	vnd.openxmlformats-officedocument.wordprocessingml.document
Comment[Supplementary Information File URL]	http://www.nature.com/articles/sdata2018232#supplementary-information	http://www.nature.com/articles/sdata2018232#supplementary-information
Comment[Data Repository]	European Nucleotide Archive;figshare
Comment[Data Record Accession]	PRJEB25642;doi:10.6084/m9.figshare.c.4147079
Comment[Data Record URI]	 http://identifiers.org/ena.embl:PRJEB25642;https://doi.org/10.6084/m9.figshare.c.4147079
STUDY DESIGN DESCRIPTORS
Study Design Type	parallel group design	factorial design
Study Design Type Term Accession Number	OBI:0500006	OBI:0500014
Study Design Type Term Source REF	OBI	OBI
STUDY PUBLICATIONS
Study PubMed ID
Study Publication DOI
Study Publication Author List
Study Publication Title
Study Publication Status
Study Publication Status Term Accession Number
Study Publication Status Term Source REF
STUDY FACTORS
Study Factor Name	geographic location	body mass index	age	physical activity	obesity
Study Factor Type	geographic location	body mass index	age	physical activity	obesity
Study Factor Type Term Accession Number	GAZ:00000448	http://www.ebi.ac.uk/efo/EFO_0004340	PATO:0000011	http://www.ebi.ac.uk/efo/EFO_0003940	http://www.ebi.ac.uk/efo/EFO_0001073
Study Factor Type Term Source REF	OBI	EFO	NIFDYS	EFO	CLO
STUDY ASSAYS
Study Assay Measurement Type	gut microbiome measurement
Study Assay Measurement Type Term Accession Number	http://www.ebi.ac.uk/efo/EFO_0007874
Study Assay Measurement Type Term Source REF	EFO
Study Assay Technology Type	DNA sequencing
Study Assay Technology Type Term Accession Number	OBI:0000626
Study Assay Technology Type Term Source REF	ERO
Study Assay Technology Platform	instrument; manufacturer
Study Assay File Name	a_Bhaduri202C_assay.txt
STUDY PROTOCOLS
Study Protocol Name	Study Design	DNA Isolation	Template Preparation and Sequencing	Bioinformatics Analysis
Study Protocol Type	protocol	specimen collection process	DNA sequencing	sequence analysis data transformation
Study Protocol Type Term Accession Number	OBI:0000272	OBI:0000659	OBI:0000626	OBI:0200187
Study Protocol Type Term Source REF	ERO	EFO	ERO	OBI
Study Protocol Description				
Study Protocol URI	""	""	""	""
Study Protocol Version				
Study Protocol Parameters Name	""	""	instrument; manufacturer	""
Study Protocol Parameters Name Term Accession Number	""	""	""	""
Study Protocol Parameters Name Term Source REF	""	""	""	""
Study Protocol Components Name	""	""	""	""
Study Protocol Components Type	""	""	""	""
Study Protocol Components Type Term Accession Number	""	""	""	""
Study Protocol Components Type Term Source REF	""	""	""	""
STUDY CONTACTS
Study Person Last Name	Dubey	Uppadhyaya	Nilawe	Chauhan	Kumar	Gupta	Bhaduri
Study Person First Name	Ashok Kumar	Niyati	Pravin	Neeraj	Santosh	Urmila Anurag	Anirban
Study Person Mid Initials							
Study Person Email	adubey@tatachemicals.com	""	""	""	""	""	abhaduri@tatachemicals.com
Study Person Phone							
Study Person Fax							
Study Person Address							
Study Person Affiliation	Innovation Center, Tata Chemicals Ltd, Ambedveth, Pune, Maharashtra, 412111, India	Innovation Center, Tata Chemicals Ltd, Ambedveth, Pune, Maharashtra, 412111, India	Thermo Fisher Scientific, Invitrogen BioServices India Pvt Ltd, Mumbai, Maharashtra, 400076, India	Thermo Fisher Scientific, Life Science Solutions, Gurgaon, Haryana, 122016, India	JSS Medical Research India Pvt. Ltd, Faridabad, Haryana, 121003, India	JSS Medical Research India Pvt. Ltd, Mumbai, Maharashtra, 400086, India	Innovation Center, Tata Chemicals Ltd, Ambedveth, Pune, Maharashtra, 412111, India
Study Person Roles							
Study Person Roles Term Accession Number							
Study Person Roles Term Source REF							
Comment[Study Person ORCID]							
Comment[Funder]							
Comment[FundRef ID]							
Comment[Funder Term Source REF]							
Comment[Grant Identifier]							
