# Supplementary material for: LogMPIE, pan-India profiling of the human gut microbiome using 16S rRNA sequencing
Source: Sci Data. 2018 Oct 30;5:180232. doi: 10.1038/sdata.2018.232 (PMC6207063; doi:10.1038/sdata.2018.232)
Supplement: Supplementary file 1 [file sdata2018232-isa1.zip › s_Bhaduri202C_study.txt]

Source Name	Characteristics[organism]	Term Source REF	Term Accession Number	Characteristics[geographical location]	Term Source REF	Term Accession Number	Protocol REF	Protocol REF	Sample Name	Factor Value[geographic location]	Factor Value[body mass index]	Factor Value[age]	Factor Value[physical activity]	Factor Value[obesity]
Fecal sample from individual human in India	Homo sapiens	NCBITaxon	NCBITaxon:9606	Chennai	GAZ	GAZ:00003776	Study Design	DNA Isolation	1001	South	26.8122	34	Non Sedentary	Non-Obese
Fecal sample from individual human in India	Homo sapiens	NCBITaxon	NCBITaxon:9606	Chennai	GAZ	GAZ:00003776	Study Design	DNA Isolation	1002	South	23.2434	64	Non Sedentary	Non-Obese
Fecal sample from individual human in India	Homo sapiens	NCBITaxon	NCBITaxon:9606	Chennai	GAZ	GAZ:00003776	Study Design	DNA Isolation	1003	South	32	54	Non Sedentary	Obese
Fecal sample from individual human in India	Homo sapiens	NCBITaxon	NCBITaxon:9606	Chennai	GAZ	GAZ:00003776	Study Design	DNA Isolation	1004	South	24.9199	29	Non Sedentary	Non-Obese
Fecal sample from individual human in India	Homo sapiens	NCBITaxon	NCBITaxon:9606	Chennai	GAZ	GAZ:00003776	Study Design	DNA Isolation	1005	South	28.3987	24	Non Sedentary	Non-Obese
Fecal sample from individual human in India	Homo sapiens	NCBITaxon	NCBITaxon:9606	Chennai	GAZ	GAZ:00003776	Study Design	DNA Isolation	1006	South	27.0552	49	Non Sedentary	Non-Obese
Fecal sample from individual human in India	Homo sapiens	NCBITaxon	NCBITaxon:9606	Chennai	GAZ	GAZ:00003776	Study Design	DNA Isolation	1007	South	24.3865	29	Non Sedentary	Non-Obese
Fecal sample from individual human in India	Homo sapiens	NCBITaxon	NCBITaxon:9606	Chennai	GAZ	GAZ:00003776	Study Design	DNA Isolation	1008	South	37.3419	27	Non Sedentary	Obese
Fecal sample from individual human in India	Homo sapiens	NCBITaxon	NCBITaxon:9606	Chennai	GAZ	GAZ:00003776	Study Design	DNA Isolation	1009	South	29.976	58	Non Sedentary	Non-Obese
Fecal sample from individual human in India	Homo sapiens	NCBITaxon	NCBITaxon:9606	Chennai	GAZ	GAZ:00003776	Study Design	DNA Isolation	1010	South	21.6713	25	Non Sedentary	Non-Obese
Fecal sample from individual human in India	Homo sapiens	NCBITaxon	NCBITaxon:9606	Chennai	GAZ	GAZ:00003776	Study Design	DNA Isolation	1011	South	25.7117	29	Non Sedentary	Non-Obese
Fecal sample from individual human in India	Homo sapiens	NCBITaxon	NCBITaxon:9606	Chennai	GAZ	GAZ:00003776	Study Design	DNA Isolation	1012	South	30.1338	42	Non Sedentary	Obese
Fecal sample from individual human in India	Homo sapiens	NCBITaxon	NCBITaxon:9606	Chennai	GAZ	GAZ:00003776	Study Design	DNA Isolation	1013	South	20.4284	42	Non Sedentary	Non-Obese
Fecal sample from individual human in India	Homo sapiens	NCBITaxon	NCBITaxon:9606	Chennai	GAZ	GAZ:00003776	Study Design	DNA Isolation	1014	South	30.0801	38	Non Sedentary	Obese
Fecal sample from individual human in India	Homo sapiens	NCBITaxon	NCBITaxon:9606	Chennai	GAZ	GAZ:00003776	Study Design	DNA Isolation	1015	South	21.9076	29	Non Sedentary	Non-Obese
Fecal sample from individual human in India	Homo sapiens	NCBITaxon	NCBITaxon:9606	Chennai	GAZ	GAZ:00003776	Study Design	DNA Isolation	1016	South	32.4619	56	Non Sedentary	Obese
Fecal sample from individual human in India	Homo sapiens	NCBITaxon	NCBITaxon:9606	Chennai	GAZ	GAZ:00003776	Study Design	DNA Isolation	1017	South	30.0232	30	Non Sedentary	Obese
Fecal sample from individual human in India	Homo sapiens	NCBITaxon	NCBITaxon:9606	Chennai	GAZ	GAZ:00003776	Study Design	DNA Isolation	1018	South	30.4834	35	Non Sedentary	Obese
Fecal sample from individual human in India	Homo sapiens	NCBITaxon	NCBITaxon:9606	Chennai	GAZ	GAZ:00003776	Study Design	DNA Isolation	1019	South	25.42	41	Non Sedentary	Non-Obese
Fecal sample from individual human in India	Homo sapiens	NCBITaxon	NCBITaxon:9606	Chennai	GAZ	GAZ:00003776	Study Design	DNA Isolation	1020	South	31.1634	44	Non Sedentary	Obese
Fecal sample from individual human in India	Homo sapiens	NCBITaxon	NCBITaxon:9606	Chennai	GAZ	GAZ:00003776	Study Design	DNA Isolation	1021	South	24.5243	48	Non Sedentary	Non-Obese
Fecal sample from individual human in India	Homo sapiens	NCBITaxon	NCBITaxon:9606	Chennai	GAZ	GAZ:00003776	Study Design	DNA Isolation	1022	South	23.1911	39	Non Sedentary	Non-Obese
Fecal sample from individual human in India	Homo sapiens	NCBITaxon	NCBITaxon:9606	Chennai	GAZ	GAZ:00003776	Study Design	DNA Isolation	1023	South	31.2394	42	Non Sedentary	Obese
Fecal sample from individual human in India	Homo sapiens	NCBITaxon	NCBITaxon:9606	Chennai	GAZ	GAZ:00003776	Study Design	DNA Isolation	1024	South	30.1788	25	Non Sedentary	Obese
Fecal sample from individual human in India	Homo sapiens	NCBITaxon	NCBITaxon:9606	Chennai	GAZ	GAZ:00003776	Study Design	DNA Isolation	1025	South	22.6627	32	Non Sedentary	Non-Obese
Fecal sample from individual human in India	Homo sapiens	NCBITaxon	NCBITaxon:9606	Chennai	GAZ	GAZ:00003776	Study Design	DNA Isolation	1026	South	25.1278	31	Non Sedentary	Non-Obese
Fecal sample from individual human in India	Homo sapiens	NCBITaxon	NCBITaxon:9606	Chennai	GAZ	GAZ:00003776	Study Design	DNA Isolation	1027	South	24.3418	27	Non Sedentary	Non-Obese
Fecal sample from individual human in India	Homo sapiens	NCBITaxon	NCBITaxon:9606	Chennai	GAZ	GAZ:00003776	Study Design	DNA Isolation	1028	South	23.6203	39	Non Sedentary	Non-Obese
Fecal sample from individual human in India	Homo sapiens	NCBITaxon	NCBITaxon:9606	Chennai	GAZ	GAZ:00003776	Study Design	DNA Isolation	1029	South	23.03	35	Non Sedentary	Non-Obese
Fecal sample from individual human in India	Homo sapiens	NCBITaxon	NCBITaxon:9606	Chennai	GAZ	GAZ:00003776	Study Design	DNA Isolation	1030	South	20.984	37	Non Sedentary	Non-Obese
Fecal sample from individual human in India	Homo sapiens	NCBITaxon	NCBITaxon:9606	Chennai	GAZ	GAZ:00003776	Study Design	DNA Isolation	1031	South	20.202	35	Non Sedentary	Non-Obese
Fecal sample from individual human in India	Homo sapiens	NCBITaxon	NCBITaxon:9606	Chennai	GAZ	GAZ:00003776	Study Design	DNA Isolation	1032	South	25.6489	28	Non Sedentary	Non-Obese
Fecal sample from individual human in India	Homo sapiens	NCBITaxon	NCBITaxon:9606	Chennai	GAZ	GAZ:00003776	Study Design	DNA Isolation	1033	South	23.9512	22	Non Sedentary	Non-Obese
Fecal sample from individual human in India	Homo sapiens	NCBITaxon	NCBITaxon:9606	Chennai	GAZ	GAZ:00003776	Study Design	DNA Isolation	1034	South	22.5306	31	Non Sedentary	Non-Obese
Fecal sample from individual human in India	Homo sapiens	NCBITaxon	NCBITaxon:9606	Chennai	GAZ	GAZ:00003776	Study Design	DNA Isolation	1035	South	22.2222	24	Non Sedentary	Non-Obese
Fecal sample from individual human in India	Homo sapiens	NCBITaxon	NCBITaxon:9606	Chennai	GAZ	GAZ:00003776	Study Design	DNA Isolation	1036	South	19.2277	25	Non Sedentary	Non-Obese
Fecal sample from individual human in India	Homo sapiens	NCBITaxon	NCBITaxon:9606	Chennai	GAZ	GAZ:00003776	Study Design	DNA Isolation	1037	South	26.8352	48	Non Sedentary	Non-Obese
Fecal sample from individual human in India	Homo sapiens	NCBITaxon	NCBITaxon:9606	Chennai	GAZ	GAZ:00003776	Study Design	DNA Isolation	1038	South	22.8624	60	Non Sedentary	Non-Obese
Fecal sample from individual human in India	Homo sapiens	NCBITaxon	NCBITaxon:9606	Chennai	GAZ	GAZ:00003776	Study Design	DNA Isolation	1039	South	25.3906	23	Non Sedentary	Non-Obese
Fecal sample from individual human in India	Homo sapiens	NCBITaxon	NCBITaxon:9606	Chennai	GAZ	GAZ:00003776	Study Design	DNA Isolation	1040	South	34.5168	22	Non Sedentary	Obese
Fecal sample from individual human in India	Homo sapiens	NCBITaxon	NCBITaxon:9606	Chennai	GAZ	GAZ:00003776	Study Design	DNA Isolation	1041	South	30.3819	21	Non Sedentary	Obese
Fecal sample from individual human in India	Homo sapiens	NCBITaxon	NCBITaxon:9606	Chennai	GAZ	GAZ:00003776	Study Design	DNA Isolation	1042	South	27.6095	59	Non Sedentary	Non-Obese
Fecal sample from individual human in India	Homo sapiens	NCBITaxon	NCBITaxon:9606	Chennai	GAZ	GAZ:00003776	Study Design	DNA Isolation	1043	South	22.8329	30	Non Sedentary	Non-Obese
Fecal sample from individual human in India	Homo sapiens	NCBITaxon	NCBITaxon:9606	Chennai	GAZ	GAZ:00003776	Study Design	DNA Isolation	1044	South	18.7305	19	Non Sedentary	Non-Obese
Fecal sample from individual human in India	Homo sapiens	NCBITaxon	NCBITaxon:9606	Chennai	GAZ	GAZ:00003776	Study Design	DNA Isolation	1045	South	25.5354	34	Non Sedentary	Non-Obese
Fecal sample from individual human in India	Homo sapiens	NCBITaxon	NCBITaxon:9606	Chennai	GAZ	GAZ:00003776	Study Design	DNA Isolation	1046	South	24.5578	19	Non Sedentary	Non-Obese
Fecal sample from individual human in India	Homo sapiens	NCBITaxon	NCBITaxon:9606	Chennai	GAZ	GAZ:00003776	Study Design	DNA Isolation	1047	South	31.4627	31	Non Sedentary	Obese
Fecal sample from individual human in India	Homo sapiens	NCBITaxon	NCBITaxon:9606	Chennai	GAZ	GAZ:00003776	Study Design	DNA Isolation	1048	South	30.1103	26	Non Sedentary	Obese
Fecal sample from individual human in India	Homo sapiens	NCBITaxon	NCBITaxon:9606	Chennai	GAZ	GAZ:00003776	Study Design	DNA Isolation	1049	South	35.6513	58	Sedentary	Obese
Fecal sample from individual human in India	Homo sapiens	NCBITaxon	NCBITaxon:9606	Chennai	GAZ	GAZ:00003776	Study Design	DNA Isolation	1050	South	34.2222	61	Sedentary	Obese
Fecal sample from individual human in India	Homo sapiens	NCBITaxon	NCBITaxon:9606	Chennai	GAZ	GAZ:00003776	Study Design	DNA Isolation	1051	South	32.9796	30	Non Sedentary	Obese
Fecal sample from individual human in India	Homo sapiens	NCBITaxon	NCBITaxon:9606	Chennai	GAZ	GAZ:00003776	Study Design	DNA Isolation	1052	South	30.385	36	Non Sedentary	Obese
Fecal sample from individual human in India	Homo sapiens	NCBITaxon	NCBITaxon:9606	Chennai	GAZ	GAZ:00003776	Study Design	DNA Isolation	1053	South	32.8306	58	Non Sedentary	Obese
Fecal sample from individual human in India	Homo sapiens	NCBITaxon	NCBITaxon:9606	Chennai	GAZ	GAZ:00003776	Study Design	DNA Isolation	1054	South	30.1038	26	Non Sedentary	Obese
Fecal sample from individual human in India	Homo sapiens	NCBITaxon	NCBITaxon:9606	Chennai	GAZ	GAZ:00003776	Study Design	DNA Isolation	1055	South	31.0979	54	Non Sedentary	Obese
Fecal sample from individual human in India	Homo sapiens	NCBITaxon	NCBITaxon:9606	Chennai	GAZ	GAZ:00003776	Study Design	DNA Isolation	1056	South	31.2452	47	Non Sedentary	Obese
Fecal sample from individual human in India	Homo sapiens	NCBITaxon	NCBITaxon:9606	Chennai	GAZ	GAZ:00003776	Study Design	DNA Isolation	1057	South	32.8731	26	Non Sedentary	Obese
Fecal sample from individual human in India	Homo sapiens	NCBITaxon	NCBITaxon:9606	Chennai	GAZ	GAZ:00003776	Study Design	DNA Isolation	1058	South	32.0499	51	Non Sedentary	Obese
Fecal sample from individual human in India	Homo sapiens	NCBITaxon	NCBITaxon:9606	Chennai	GAZ	GAZ:00003776	Study Design	DNA Isolation	1059	South	31.245	22	Non Sedentary	Obese
Fecal sample from individual human in India	Homo sapiens	NCBITaxon	NCBITaxon:9606	Chennai	GAZ	GAZ:00003776	Study Design	DNA Isolation	1060	South	39.5556	43	Non Sedentary	Obese
Fecal sample from individual human in India	Homo sapiens	NCBITaxon	NCBITaxon:9606	Chennai	GAZ	GAZ:00003776	Study Design	DNA Isolation	1061	South	30.4834	31	Non Sedentary	Obese
Fecal sample from individual human in India	Homo sapiens	NCBITaxon	NCBITaxon:9606	Chennai	GAZ	GAZ:00003776	Study Design	DNA Isolation	1062	South	30.7574	55	Sedentary	Obese
Fecal sample from individual human in India	Homo sapiens	NCBITaxon	NCBITaxon:9606	Chennai	GAZ	GAZ:00003776	Study Design	DNA Isolation	1063	South	36.7902	31	Non Sedentary	Obese
Fecal sample from individual human in India	Homo sapiens	NCBITaxon	NCBITaxon:9606	Chennai	GAZ	GAZ:00003776	Study Design	DNA Isolation	1064	South	32.4619	30	Non Sedentary	Obese
Fecal sample from individual human in India	Homo sapiens	NCBITaxon	NCBITaxon:9606	Chennai	GAZ	GAZ:00003776	Study Design	DNA Isolation	1065	South	35.8408	34	Non Sedentary	Obese
Fecal sample from individual human in India	Homo sapiens	NCBITaxon	NCBITaxon:9606	Chennai	GAZ	GAZ:00003776	Study Design	DNA Isolation	1067	South	35.7072	22	Non Sedentary	Obese
Fecal sample from individual human in India	Homo sapiens	NCBITaxon	NCBITaxon:9606	Chennai	GAZ	GAZ:00003776	Study Design	DNA Isolation	1068	South	35.1848	32	Non Sedentary	Obese
Fecal sample from individual human in India	Homo sapiens	NCBITaxon	NCBITaxon:9606	Chennai	GAZ	GAZ:00003776	Study Design	DNA Isolation	1069	South	30.8444	21	Non Sedentary	Obese
Fecal sample from individual human in India	Homo sapiens	NCBITaxon	NCBITaxon:9606	Chennai	GAZ	GAZ:00003776	Study Design	DNA Isolation	1070	South	30.1788	20	Non Sedentary	Obese
Fecal sample from individual human in India	Homo sapiens	NCBITaxon	NCBITaxon:9606	Chennai	GAZ	GAZ:00003776	Study Design	DNA Isolation	1071	South	30.4688	21	Non Sedentary	Obese
Fecal sample from individual human in India	Homo sapiens	NCBITaxon	NCBITaxon:9606	Chennai	GAZ	GAZ:00003776	Study Design	DNA Isolation	1072	South	30.8185	23	Non Sedentary	Obese
Fecal sample from individual human in India	Homo sapiens	NCBITaxon	NCBITaxon:9606	Chennai	GAZ	GAZ:00003776	Study Design	DNA Isolation	1073	South	30.4935	20	Non Sedentary	Obese
Fecal sample from individual human in India	Homo sapiens	NCBITaxon	NCBITaxon:9606	Chennai	GAZ	GAZ:00003776	Study Design	DNA Isolation	1074	South	30.2222	21	Non Sedentary	Obese
Fecal sample from individual human in India	Homo sapiens	NCBITaxon	NCBITaxon:9606	Chennai	GAZ	GAZ:00003776	Study Design	DNA Isolation	1075	South	31.9576	22	Non Sedentary	Obese
Fecal sample from individual human in India	Homo sapiens	NCBITaxon	NCBITaxon:9606	Chennai	GAZ	GAZ:00003776	Study Design	DNA Isolation	1076	South	30.1021	20	Non Sedentary	Obese
Fecal sample from individual human in India	Homo sapiens	NCBITaxon	NCBITaxon:9606	Chennai	GAZ	GAZ:00003776	Study Design	DNA Isolation	1077	South	30.4878	19	Non Sedentary	Obese
Fecal sample from individual human in India	Homo sapiens	NCBITaxon	NCBITaxon:9606	Chennai	GAZ	GAZ:00003776	Study Design	DNA Isolation	1078	South	30.0433	19	Non Sedentary	Obese
Fecal sample from individual human in India	Homo sapiens	NCBITaxon	NCBITaxon:9606	Chennai	GAZ	GAZ:00003776	Study Design	DNA Isolation	1079	South	30.4688	38	Non Sedentary	Obese
Fecal sample from individual human in India	Homo sapiens	NCBITaxon	NCBITaxon:9606	Chennai	GAZ	GAZ:00003776	Study Design	DNA Isolation	1080	South	30.1103	47	Non Sedentary	Obese
Fecal sample from individual human in India	Homo sapiens	NCBITaxon	NCBITaxon:9606	Chennai	GAZ	GAZ:00003776	Study Design	DNA Isolation	1081	South	28.5156	23	Non Sedentary	Non-Obese
Fecal sample from individual human in India	Homo sapiens	NCBITaxon	NCBITaxon:9606	Chennai	GAZ	GAZ:00003776	Study Design	DNA Isolation	1082	South	30.0801	21	Non Sedentary	Obese
Fecal sample from individual human in India	Homo sapiens	NCBITaxon	NCBITaxon:9606	Chennai	GAZ	GAZ:00003776	Study Design	DNA Isolation	1083	South	32.8824	30	Non Sedentary	Obese
Fecal sample from individual human in India	Homo sapiens	NCBITaxon	NCBITaxon:9606	Chennai	GAZ	GAZ:00003776	Study Design	DNA Isolation	1084	South	30.0232	29	Non Sedentary	Obese
Fecal sample from individual human in India	Homo sapiens	NCBITaxon	NCBITaxon:9606	Chennai	GAZ	GAZ:00003776	Study Design	DNA Isolation	1085	South	30.2222	31	Non Sedentary	Obese
Fecal sample from individual human in India	Homo sapiens	NCBITaxon	NCBITaxon:9606	Chennai	GAZ	GAZ:00003776	Study Design	DNA Isolation	1086	South	28.6726	21	Non Sedentary	Non-Obese
Fecal sample from individual human in India	Homo sapiens	NCBITaxon	NCBITaxon:9606	Chennai	GAZ	GAZ:00003776	Study Design	DNA Isolation	1087	South	31.8878	22	Non Sedentary	Obese
Fecal sample from individual human in India	Homo sapiens	NCBITaxon	NCBITaxon:9606	Chennai	GAZ	GAZ:00003776	Study Design	DNA Isolation	1088	South	29.7527	40	Non Sedentary	Non-Obese
Fecal sample from individual human in India	Homo sapiens	NCBITaxon	NCBITaxon:9606	Chennai	GAZ	GAZ:00003776	Study Design	DNA Isolation	1089	South	27.5482	32	Non Sedentary	Non-Obese
Fecal sample from individual human in India	Homo sapiens	NCBITaxon	NCBITaxon:9606	Chennai	GAZ	GAZ:00003776	Study Design	DNA Isolation	1090	South	30.3461	31	Non Sedentary	Obese
Fecal sample from individual human in India	Homo sapiens	NCBITaxon	NCBITaxon:9606	Ahmedabad	GAZ	GAZ:00011696	Study Design	DNA Isolation	2001	West	25.0135	26	Non Sedentary	Non-Obese
Fecal sample from individual human in India	Homo sapiens	NCBITaxon	NCBITaxon:9606	Ahmedabad	GAZ	GAZ:00011696	Study Design	DNA Isolation	2002	West	22.7734	25	Non Sedentary	Non-Obese
Fecal sample from individual human in India	Homo sapiens	NCBITaxon	NCBITaxon:9606	Ahmedabad	GAZ	GAZ:00011696	Study Design	DNA Isolation	2003	West	28.1359	34	Sedentary	Non-Obese
Fecal sample from individual human in India	Homo sapiens	NCBITaxon	NCBITaxon:9606	Ahmedabad	GAZ	GAZ:00011696	Study Design	DNA Isolation	2004	West	23.1473	25	Sedentary	Non-Obese
Fecal sample from individual human in India	Homo sapiens	NCBITaxon	NCBITaxon:9606	Ahmedabad	GAZ	GAZ:00011696	Study Design	DNA Isolation	2005	West	25.3069	34	Non Sedentary	Non-Obese
Fecal sample from individual human in India	Homo sapiens	NCBITaxon	NCBITaxon:9606	Ahmedabad	GAZ	GAZ:00011696	Study Design	DNA Isolation	2006	West	23.8751	24	Sedentary	Non-Obese
Fecal sample from individual human in India	Homo sapiens	NCBITaxon	NCBITaxon:9606	Ahmedabad	GAZ	GAZ:00011696	Study Design	DNA Isolation	2007	West	28.578	30	Non Sedentary	Non-Obese
Fecal sample from individual human in India	Homo sapiens	NCBITaxon	NCBITaxon:9606	Ahmedabad	GAZ	GAZ:00011696	Study Design	DNA Isolation	2008	West	23.6614	28	Sedentary	Non-Obese
Fecal sample from individual human in India	Homo sapiens	NCBITaxon	NCBITaxon:9606	Ahmedabad	GAZ	GAZ:00011696	Study Design	DNA Isolation	2009	West	25.1559	33	Non Sedentary	Non-Obese
Fecal sample from individual human in India	Homo sapiens	NCBITaxon	NCBITaxon:9606	Ahmedabad	GAZ	GAZ:00011696	Study Design	DNA Isolation	2010	West	26.9896	32	Sedentary	Non-Obese
Fecal sample from individual human in India	Homo sapiens	NCBITaxon	NCBITaxon:9606	Ahmedabad	GAZ	GAZ:00011696	Study Design	DNA Isolation	2011	West	28.306	30	Non Sedentary	Non-Obese
Fecal sample from individual human in India	Homo sapiens	NCBITaxon	NCBITaxon:9606	Ahmedabad	GAZ	GAZ:00011696	Study Design	DNA Isolation	2012	West	25.2826	33	Sedentary	Non-Obese
Fecal sample from individual human in India	Homo sapiens	NCBITaxon	NCBITaxon:9606	Ahmedabad	GAZ	GAZ:00011696	Study Design	DNA Isolation	2013	West	22.8624	35	Non Sedentary	Non-Obese
Fecal sample from individual human in India	Homo sapiens	NCBITaxon	NCBITaxon:9606	Ahmedabad	GAZ	GAZ:00011696	Study Design	DNA Isolation	2014	West	22.5183	33	Non Sedentary	Non-Obese
Fecal sample from individual human in India	Homo sapiens	NCBITaxon	NCBITaxon:9606	Ahmedabad	GAZ	GAZ:00011696	Study Design	DNA Isolation	2015	West	17.5697	21	Sedentary	Non-Obese
Fecal sample from individual human in India	Homo sapiens	NCBITaxon	NCBITaxon:9606	Ahmedabad	GAZ	GAZ:00011696	Study Design	DNA Isolation	2016	West	25.0135	31	Non Sedentary	Non-Obese
Fecal sample from individual human in India	Homo sapiens	NCBITaxon	NCBITaxon:9606	Ahmedabad	GAZ	GAZ:00011696	Study Design	DNA Isolation	2017	West	27.7177	28	Sedentary	Non-Obese
Fecal sample from individual human in India	Homo sapiens	NCBITaxon	NCBITaxon:9606	Ahmedabad	GAZ	GAZ:00011696	Study Design	DNA Isolation	2018	West	25.9107	26	Sedentary	Non-Obese
Fecal sample from individual human in India	Homo sapiens	NCBITaxon	NCBITaxon:9606	Ahmedabad	GAZ	GAZ:00011696	Study Design	DNA Isolation	2019	West	25.4028	25	Non Sedentary	Non-Obese
Fecal sample from individual human in India	Homo sapiens	NCBITaxon	NCBITaxon:9606	Ahmedabad	GAZ	GAZ:00011696	Study Design	DNA Isolation	2020	West	27.7177	27	Non Sedentary	Non-Obese
Fecal sample from individual human in India	Homo sapiens	NCBITaxon	NCBITaxon:9606	Ahmedabad	GAZ	GAZ:00011696	Study Design	DNA Isolation	2021	West	24.6755	36	Non Sedentary	Non-Obese
Fecal sample from individual human in India	Homo sapiens	NCBITaxon	NCBITaxon:9606	Ahmedabad	GAZ	GAZ:00011696	Study Design	DNA Isolation	2022	West	20.3125	20	Non Sedentary	Non-Obese
Fecal sample from individual human in India	Homo sapiens	NCBITaxon	NCBITaxon:9606	Ahmedabad	GAZ	GAZ:00011696	Study Design	DNA Isolation	2023	West	27.7177	50	Non Sedentary	Non-Obese
Fecal sample from individual human in India	Homo sapiens	NCBITaxon	NCBITaxon:9606	Ahmedabad	GAZ	GAZ:00011696	Study Design	DNA Isolation	2024	West	25.763	40	Non Sedentary	Non-Obese
Fecal sample from individual human in India	Homo sapiens	NCBITaxon	NCBITaxon:9606	Ahmedabad	GAZ	GAZ:00011696	Study Design	DNA Isolation	2025	West	25.9107	36	Non Sedentary	Non-Obese
Fecal sample from individual human in India	Homo sapiens	NCBITaxon	NCBITaxon:9606	Ahmedabad	GAZ	GAZ:00011696	Study Design	DNA Isolation	2026	West	24.8016	38	Non Sedentary	Non-Obese
Fecal sample from individual human in India	Homo sapiens	NCBITaxon	NCBITaxon:9606	Ahmedabad	GAZ	GAZ:00011696	Study Design	DNA Isolation	2027	West	25.9107	30	Non Sedentary	Non-Obese
Fecal sample from individual human in India	Homo sapiens	NCBITaxon	NCBITaxon:9606	Ahmedabad	GAZ	GAZ:00011696	Study Design	DNA Isolation	2028	West	25.0135	21	Non Sedentary	Non-Obese
Fecal sample from individual human in India	Homo sapiens	NCBITaxon	NCBITaxon:9606	Ahmedabad	GAZ	GAZ:00011696	Study Design	DNA Isolation	2029	West	29.7619	48	Non Sedentary	Non-Obese
Fecal sample from individual human in India	Homo sapiens	NCBITaxon	NCBITaxon:9606	Ahmedabad	GAZ	GAZ:00011696	Study Design	DNA Isolation	2030	West	24.8889	32	Sedentary	Non-Obese
Fecal sample from individual human in India	Homo sapiens	NCBITaxon	NCBITaxon:9606	Ahmedabad	GAZ	GAZ:00011696	Study Design	DNA Isolation	2031	West	27.0538	38	Sedentary	Non-Obese
Fecal sample from individual human in India	Homo sapiens	NCBITaxon	NCBITaxon:9606	Ahmedabad	GAZ	GAZ:00011696	Study Design	DNA Isolation	2032	West	21.83	30	Non Sedentary	Non-Obese
Fecal sample from individual human in India	Homo sapiens	NCBITaxon	NCBITaxon:9606	Ahmedabad	GAZ	GAZ:00011696	Study Design	DNA Isolation	2033	West	28.6501	32	Sedentary	Non-Obese
Fecal sample from individual human in India	Homo sapiens	NCBITaxon	NCBITaxon:9606	Ahmedabad	GAZ	GAZ:00011696	Study Design	DNA Isolation	2034	West	23.0518	30	Sedentary	Non-Obese
Fecal sample from individual human in India	Homo sapiens	NCBITaxon	NCBITaxon:9606	Ahmedabad	GAZ	GAZ:00011696	Study Design	DNA Isolation	2035	West	24.8016	36	Non Sedentary	Non-Obese
Fecal sample from individual human in India	Homo sapiens	NCBITaxon	NCBITaxon:9606	Ahmedabad	GAZ	GAZ:00011696	Study Design	DNA Isolation	2036	West	21.3382	26	Non Sedentary	Non-Obese
Fecal sample from individual human in India	Homo sapiens	NCBITaxon	NCBITaxon:9606	Ahmedabad	GAZ	GAZ:00011696	Study Design	DNA Isolation	2037	West	31.1111	30	Sedentary	Obese
Fecal sample from individual human in India	Homo sapiens	NCBITaxon	NCBITaxon:9606	Ahmedabad	GAZ	GAZ:00011696	Study Design	DNA Isolation	2038	West	31.2386	36	Sedentary	Obese
Fecal sample from individual human in India	Homo sapiens	NCBITaxon	NCBITaxon:9606	Ahmedabad	GAZ	GAZ:00011696	Study Design	DNA Isolation	2039	West	23.2434	22	Sedentary	Non-Obese
Fecal sample from individual human in India	Homo sapiens	NCBITaxon	NCBITaxon:9606	Ahmedabad	GAZ	GAZ:00011696	Study Design	DNA Isolation	2040	West	30.4498	28	Sedentary	Obese
Fecal sample from individual human in India	Homo sapiens	NCBITaxon	NCBITaxon:9606	Ahmedabad	GAZ	GAZ:00011696	Study Design	DNA Isolation	2041	West	33.3276	24	Sedentary	Obese
Fecal sample from individual human in India	Homo sapiens	NCBITaxon	NCBITaxon:9606	Ahmedabad	GAZ	GAZ:00011696	Study Design	DNA Isolation	2042	West	29.7143	38	Sedentary	Non-Obese
Fecal sample from individual human in India	Homo sapiens	NCBITaxon	NCBITaxon:9606	Ahmedabad	GAZ	GAZ:00011696	Study Design	DNA Isolation	2043	West	23.4375	36	Sedentary	Non-Obese
Fecal sample from individual human in India	Homo sapiens	NCBITaxon	NCBITaxon:9606	Ahmedabad	GAZ	GAZ:00011696	Study Design	DNA Isolation	2044	West	34.1311	24	Non Sedentary	Obese
Fecal sample from individual human in India	Homo sapiens	NCBITaxon	NCBITaxon:9606	Ahmedabad	GAZ	GAZ:00011696	Study Design	DNA Isolation	2045	West	33.7325	28	Sedentary	Obese
Fecal sample from individual human in India	Homo sapiens	NCBITaxon	NCBITaxon:9606	Ahmedabad	GAZ	GAZ:00011696	Study Design	DNA Isolation	2046	West	30.8594	28	Non Sedentary	Obese
Fecal sample from individual human in India	Homo sapiens	NCBITaxon	NCBITaxon:9606	Ahmedabad	GAZ	GAZ:00011696	Study Design	DNA Isolation	2047	West	31.2386	40	Non Sedentary	Obese
Fecal sample from individual human in India	Homo sapiens	NCBITaxon	NCBITaxon:9606	Ahmedabad	GAZ	GAZ:00011696	Study Design	DNA Isolation	2048	West	24.2382	29	Sedentary	Non-Obese
Fecal sample from individual human in India	Homo sapiens	NCBITaxon	NCBITaxon:9606	Ahmedabad	GAZ	GAZ:00011696	Study Design	DNA Isolation	2049	West	30.4832	28	Sedentary	Obese
Fecal sample from individual human in India	Homo sapiens	NCBITaxon	NCBITaxon:9606	Ahmedabad	GAZ	GAZ:00011696	Study Design	DNA Isolation	2050	West	30.4867	24	Sedentary	Obese
Fecal sample from individual human in India	Homo sapiens	NCBITaxon	NCBITaxon:9606	Ahmedabad	GAZ	GAZ:00011696	Study Design	DNA Isolation	2052	West	31.2175	22	Sedentary	Obese
Fecal sample from individual human in India	Homo sapiens	NCBITaxon	NCBITaxon:9606	Ahmedabad	GAZ	GAZ:00011696	Study Design	DNA Isolation	2053	West	32.0513	24	Sedentary	Obese
Fecal sample from individual human in India	Homo sapiens	NCBITaxon	NCBITaxon:9606	Ahmedabad	GAZ	GAZ:00011696	Study Design	DNA Isolation	2055	West	27.3356	28	Sedentary	Non-Obese
Fecal sample from individual human in India	Homo sapiens	NCBITaxon	NCBITaxon:9606	Ahmedabad	GAZ	GAZ:00011696	Study Design	DNA Isolation	2056	West	31.2386	25	Sedentary	Obese
Fecal sample from individual human in India	Homo sapiens	NCBITaxon	NCBITaxon:9606	Ahmedabad	GAZ	GAZ:00011696	Study Design	DNA Isolation	2057	West	31.25	29	Sedentary	Obese
Fecal sample from individual human in India	Homo sapiens	NCBITaxon	NCBITaxon:9606	Ahmedabad	GAZ	GAZ:00011696	Study Design	DNA Isolation	2058	West	32.8473	32	Sedentary	Obese
Fecal sample from individual human in India	Homo sapiens	NCBITaxon	NCBITaxon:9606	Ahmedabad	GAZ	GAZ:00011696	Study Design	DNA Isolation	2059	West	27.5482	28	Sedentary	Non-Obese
Fecal sample from individual human in India	Homo sapiens	NCBITaxon	NCBITaxon:9606	Ahmedabad	GAZ	GAZ:00011696	Study Design	DNA Isolation	2060	West	30.4218	29	Sedentary	Obese
Fecal sample from individual human in India	Homo sapiens	NCBITaxon	NCBITaxon:9606	Ahmedabad	GAZ	GAZ:00011696	Study Design	DNA Isolation	2061	West	32.0513	31	Sedentary	Obese
Fecal sample from individual human in India	Homo sapiens	NCBITaxon	NCBITaxon:9606	Ahmedabad	GAZ	GAZ:00011696	Study Design	DNA Isolation	2062	West	35.1563	29	Non Sedentary	Obese
Fecal sample from individual human in India	Homo sapiens	NCBITaxon	NCBITaxon:9606	Ahmedabad	GAZ	GAZ:00011696	Study Design	DNA Isolation	2063	West	30.8444	24	Non Sedentary	Obese
Fecal sample from individual human in India	Homo sapiens	NCBITaxon	NCBITaxon:9606	Ahmedabad	GAZ	GAZ:00011696	Study Design	DNA Isolation	2064	West	29.0533	56	Sedentary	Non-Obese
Fecal sample from individual human in India	Homo sapiens	NCBITaxon	NCBITaxon:9606	Ahmedabad	GAZ	GAZ:00011696	Study Design	DNA Isolation	2065	West	31.1419	41	Non Sedentary	Obese
Fecal sample from individual human in India	Homo sapiens	NCBITaxon	NCBITaxon:9606	Ahmedabad	GAZ	GAZ:00011696	Study Design	DNA Isolation	2066	West	25.4028	42	Non Sedentary	Non-Obese
Fecal sample from individual human in India	Homo sapiens	NCBITaxon	NCBITaxon:9606	Ahmedabad	GAZ	GAZ:00011696	Study Design	DNA Isolation	2067	West	30.8642	28	Non Sedentary	Obese
Fecal sample from individual human in India	Homo sapiens	NCBITaxon	NCBITaxon:9606	Nagpur	GAZ	GAZ:00010447	Study Design	DNA Isolation	3001	West	16.7159	20	Non Sedentary	Non-Obese
Fecal sample from individual human in India	Homo sapiens	NCBITaxon	NCBITaxon:9606	Nagpur	GAZ	GAZ:00010447	Study Design	DNA Isolation	3002	West	16.6708	23	Non Sedentary	Non-Obese
Fecal sample from individual human in India	Homo sapiens	NCBITaxon	NCBITaxon:9606	Nagpur	GAZ	GAZ:00010447	Study Design	DNA Isolation	3003	West	15.9306	20	Non Sedentary	Non-Obese
Fecal sample from individual human in India	Homo sapiens	NCBITaxon	NCBITaxon:9606	Nagpur	GAZ	GAZ:00010447	Study Design	DNA Isolation	3004	West	20.2362	27	Non Sedentary	Non-Obese
Fecal sample from individual human in India	Homo sapiens	NCBITaxon	NCBITaxon:9606	Nagpur	GAZ	GAZ:00010447	Study Design	DNA Isolation	3005	West	29.1021	31	Non Sedentary	Non-Obese
Fecal sample from individual human in India	Homo sapiens	NCBITaxon	NCBITaxon:9606	Nagpur	GAZ	GAZ:00010447	Study Design	DNA Isolation	3006	West	21.9584	32	Non Sedentary	Non-Obese
Fecal sample from individual human in India	Homo sapiens	NCBITaxon	NCBITaxon:9606	Nagpur	GAZ	GAZ:00010447	Study Design	DNA Isolation	3007	West	18.5673	55	Non Sedentary	Non-Obese
Fecal sample from individual human in India	Homo sapiens	NCBITaxon	NCBITaxon:9606	Nagpur	GAZ	GAZ:00010447	Study Design	DNA Isolation	3008	West	29.3772	35	Non Sedentary	Non-Obese
Fecal sample from individual human in India	Homo sapiens	NCBITaxon	NCBITaxon:9606	Nagpur	GAZ	GAZ:00010447	Study Design	DNA Isolation	3009	West	33.0178	62	Non Sedentary	Obese
Fecal sample from individual human in India	Homo sapiens	NCBITaxon	NCBITaxon:9606	Nagpur	GAZ	GAZ:00010447	Study Design	DNA Isolation	3010	West	23.47	26	Non Sedentary	Non-Obese
Fecal sample from individual human in India	Homo sapiens	NCBITaxon	NCBITaxon:9606	Nagpur	GAZ	GAZ:00010447	Study Design	DNA Isolation	3011	West	20.3125	23	Non Sedentary	Non-Obese
Fecal sample from individual human in India	Homo sapiens	NCBITaxon	NCBITaxon:9606	Nagpur	GAZ	GAZ:00010447	Study Design	DNA Isolation	3012	West	21.2071	20	Non Sedentary	Non-Obese
Fecal sample from individual human in India	Homo sapiens	NCBITaxon	NCBITaxon:9606	Nagpur	GAZ	GAZ:00010447	Study Design	DNA Isolation	3013	West	22.0119	60	Sedentary	Non-Obese
Fecal sample from individual human in India	Homo sapiens	NCBITaxon	NCBITaxon:9606	Nagpur	GAZ	GAZ:00010447	Study Design	DNA Isolation	3014	West	24.6154	45	Non Sedentary	Non-Obese
Fecal sample from individual human in India	Homo sapiens	NCBITaxon	NCBITaxon:9606	Nagpur	GAZ	GAZ:00010447	Study Design	DNA Isolation	3015	West	30.4688	37	Non Sedentary	Obese
Fecal sample from individual human in India	Homo sapiens	NCBITaxon	NCBITaxon:9606	Nagpur	GAZ	GAZ:00010447	Study Design	DNA Isolation	3016	West	18.3432	43	Sedentary	Non-Obese
Fecal sample from individual human in India	Homo sapiens	NCBITaxon	NCBITaxon:9606	Nagpur	GAZ	GAZ:00010447	Study Design	DNA Isolation	3017	West	30.2252	64	Non Sedentary	Obese
Fecal sample from individual human in India	Homo sapiens	NCBITaxon	NCBITaxon:9606	Nagpur	GAZ	GAZ:00010447	Study Design	DNA Isolation	3018	West	19.5801	31	Non Sedentary	Non-Obese
Fecal sample from individual human in India	Homo sapiens	NCBITaxon	NCBITaxon:9606	Nagpur	GAZ	GAZ:00010447	Study Design	DNA Isolation	3019	West	18.3432	27	Non Sedentary	Non-Obese
Fecal sample from individual human in India	Homo sapiens	NCBITaxon	NCBITaxon:9606	Nagpur	GAZ	GAZ:00010447	Study Design	DNA Isolation	3020	West	24.8879	27	Non Sedentary	Non-Obese
Fecal sample from individual human in India	Homo sapiens	NCBITaxon	NCBITaxon:9606	Nagpur	GAZ	GAZ:00010447	Study Design	DNA Isolation	3021	West	18.9745	33	Non Sedentary	Non-Obese
Fecal sample from individual human in India	Homo sapiens	NCBITaxon	NCBITaxon:9606	Nagpur	GAZ	GAZ:00010447	Study Design	DNA Isolation	3022	West	26.2985	28	Non Sedentary	Non-Obese
Fecal sample from individual human in India	Homo sapiens	NCBITaxon	NCBITaxon:9606	Nagpur	GAZ	GAZ:00010447	Study Design	DNA Isolation	3023	West	23.833	27	Non Sedentary	Non-Obese
Fecal sample from individual human in India	Homo sapiens	NCBITaxon	NCBITaxon:9606	Nagpur	GAZ	GAZ:00010447	Study Design	DNA Isolation	3024	West	20.4444	21	Non Sedentary	Non-Obese
Fecal sample from individual human in India	Homo sapiens	NCBITaxon	NCBITaxon:9606	Nagpur	GAZ	GAZ:00010447	Study Design	DNA Isolation	3025	West	21.9261	29	Non Sedentary	Non-Obese
Fecal sample from individual human in India	Homo sapiens	NCBITaxon	NCBITaxon:9606	Nagpur	GAZ	GAZ:00010447	Study Design	DNA Isolation	3026	West	30.841	34	Non Sedentary	Obese
Fecal sample from individual human in India	Homo sapiens	NCBITaxon	NCBITaxon:9606	Nagpur	GAZ	GAZ:00010447	Study Design	DNA Isolation	3027	West	35.0087	45	Non Sedentary	Obese
Fecal sample from individual human in India	Homo sapiens	NCBITaxon	NCBITaxon:9606	Nagpur	GAZ	GAZ:00010447	Study Design	DNA Isolation	3028	West	27.645	36	Non Sedentary	Non-Obese
Fecal sample from individual human in India	Homo sapiens	NCBITaxon	NCBITaxon:9606	Nagpur	GAZ	GAZ:00010447	Study Design	DNA Isolation	3029	West	33.4319	34	Non Sedentary	Obese
Fecal sample from individual human in India	Homo sapiens	NCBITaxon	NCBITaxon:9606	Nagpur	GAZ	GAZ:00010447	Study Design	DNA Isolation	3030	West	20.005	28	Non Sedentary	Non-Obese
Fecal sample from individual human in India	Homo sapiens	NCBITaxon	NCBITaxon:9606	Nagpur	GAZ	GAZ:00010447	Study Design	DNA Isolation	3031	West	30.4498	43	Non Sedentary	Obese
Fecal sample from individual human in India	Homo sapiens	NCBITaxon	NCBITaxon:9606	Nagpur	GAZ	GAZ:00010447	Study Design	DNA Isolation	3032	West	26.6123	29	Non Sedentary	Non-Obese
Fecal sample from individual human in India	Homo sapiens	NCBITaxon	NCBITaxon:9606	Nagpur	GAZ	GAZ:00010447	Study Design	DNA Isolation	3033	West	31.0001	25	Non Sedentary	Obese
Fecal sample from individual human in India	Homo sapiens	NCBITaxon	NCBITaxon:9606	Nagpur	GAZ	GAZ:00010447	Study Design	DNA Isolation	3034	West	24.1112	29	Non Sedentary	Non-Obese
Fecal sample from individual human in India	Homo sapiens	NCBITaxon	NCBITaxon:9606	Nagpur	GAZ	GAZ:00010447	Study Design	DNA Isolation	3035	West	28.8473	31	Non Sedentary	Non-Obese
Fecal sample from individual human in India	Homo sapiens	NCBITaxon	NCBITaxon:9606	Nagpur	GAZ	GAZ:00010447	Study Design	DNA Isolation	3036	West	26.4876	45	Sedentary	Non-Obese
Fecal sample from individual human in India	Homo sapiens	NCBITaxon	NCBITaxon:9606	Nagpur	GAZ	GAZ:00010447	Study Design	DNA Isolation	3037	West	28.3404	63	Sedentary	Non-Obese
Fecal sample from individual human in India	Homo sapiens	NCBITaxon	NCBITaxon:9606	Nagpur	GAZ	GAZ:00010447	Study Design	DNA Isolation	3038	West	26.2059	39	Sedentary	Non-Obese
Fecal sample from individual human in India	Homo sapiens	NCBITaxon	NCBITaxon:9606	Nagpur	GAZ	GAZ:00010447	Study Design	DNA Isolation	3039	West	20.3125	20	Non Sedentary	Non-Obese
Fecal sample from individual human in India	Homo sapiens	NCBITaxon	NCBITaxon:9606	Nagpur	GAZ	GAZ:00010447	Study Design	DNA Isolation	3040	West	28.7255	34	Non Sedentary	Non-Obese
Fecal sample from individual human in India	Homo sapiens	NCBITaxon	NCBITaxon:9606	Nagpur	GAZ	GAZ:00010447	Study Design	DNA Isolation	3041	West	24.2131	31	Non Sedentary	Non-Obese
Fecal sample from individual human in India	Homo sapiens	NCBITaxon	NCBITaxon:9606	Nagpur	GAZ	GAZ:00010447	Study Design	DNA Isolation	3042	West	26.9579	42	Sedentary	Non-Obese
Fecal sample from individual human in India	Homo sapiens	NCBITaxon	NCBITaxon:9606	Nagpur	GAZ	GAZ:00010447	Study Design	DNA Isolation	3043	West	23.7559	35	Sedentary	Non-Obese
Fecal sample from individual human in India	Homo sapiens	NCBITaxon	NCBITaxon:9606	Nagpur	GAZ	GAZ:00010447	Study Design	DNA Isolation	3044	West	25.2761	36	Sedentary	Non-Obese
Fecal sample from individual human in India	Homo sapiens	NCBITaxon	NCBITaxon:9606	Nagpur	GAZ	GAZ:00010447	Study Design	DNA Isolation	3045	West	26.2639	60	Sedentary	Non-Obese
Fecal sample from individual human in India	Homo sapiens	NCBITaxon	NCBITaxon:9606	Nagpur	GAZ	GAZ:00010447	Study Design	DNA Isolation	3046	West	21.7964	27	Sedentary	Non-Obese
Fecal sample from individual human in India	Homo sapiens	NCBITaxon	NCBITaxon:9606	Nagpur	GAZ	GAZ:00010447	Study Design	DNA Isolation	3047	West	30.4498	63	Sedentary	Obese
Fecal sample from individual human in India	Homo sapiens	NCBITaxon	NCBITaxon:9606	Nagpur	GAZ	GAZ:00010447	Study Design	DNA Isolation	3048	West	30.8594	28	Non Sedentary	Obese
Fecal sample from individual human in India	Homo sapiens	NCBITaxon	NCBITaxon:9606	Nagpur	GAZ	GAZ:00010447	Study Design	DNA Isolation	3049	West	30.4498	36	Sedentary	Obese
Fecal sample from individual human in India	Homo sapiens	NCBITaxon	NCBITaxon:9606	Nagpur	GAZ	GAZ:00010447	Study Design	DNA Isolation	3050	West	31.4837	26	Sedentary	Obese
Fecal sample from individual human in India	Homo sapiens	NCBITaxon	NCBITaxon:9606	Nagpur	GAZ	GAZ:00010447	Study Design	DNA Isolation	3051	West	32.5081	43	Sedentary	Obese
Fecal sample from individual human in India	Homo sapiens	NCBITaxon	NCBITaxon:9606	Nagpur	GAZ	GAZ:00010447	Study Design	DNA Isolation	3052	West	30.2959	40	Sedentary	Obese
Fecal sample from individual human in India	Homo sapiens	NCBITaxon	NCBITaxon:9606	Nagpur	GAZ	GAZ:00010447	Study Design	DNA Isolation	3053	West	30.5695	38	Sedentary	Obese
Fecal sample from individual human in India	Homo sapiens	NCBITaxon	NCBITaxon:9606	Nagpur	GAZ	GAZ:00010447	Study Design	DNA Isolation	3054	West	26.3441	43	Sedentary	Non-Obese
Fecal sample from individual human in India	Homo sapiens	NCBITaxon	NCBITaxon:9606	Nagpur	GAZ	GAZ:00010447	Study Design	DNA Isolation	3055	West	30.1757	27	Sedentary	Obese
Fecal sample from individual human in India	Homo sapiens	NCBITaxon	NCBITaxon:9606	Nagpur	GAZ	GAZ:00010447	Study Design	DNA Isolation	3056	West	29.9723	24	Sedentary	Non-Obese
Fecal sample from individual human in India	Homo sapiens	NCBITaxon	NCBITaxon:9606	Nagpur	GAZ	GAZ:00010447	Study Design	DNA Isolation	3057	West	21.2474	24	Non Sedentary	Non-Obese
Fecal sample from individual human in India	Homo sapiens	NCBITaxon	NCBITaxon:9606	Nagpur	GAZ	GAZ:00010447	Study Design	DNA Isolation	3058	West	21.8276	29	Sedentary	Non-Obese
Fecal sample from individual human in India	Homo sapiens	NCBITaxon	NCBITaxon:9606	Nagpur	GAZ	GAZ:00010447	Study Design	DNA Isolation	3059	West	31.25	28	Sedentary	Obese
Fecal sample from individual human in India	Homo sapiens	NCBITaxon	NCBITaxon:9606	Nagpur	GAZ	GAZ:00010447	Study Design	DNA Isolation	3060	West	25.0255	36	Sedentary	Non-Obese
Fecal sample from individual human in India	Homo sapiens	NCBITaxon	NCBITaxon:9606	Nagpur	GAZ	GAZ:00010447	Study Design	DNA Isolation	3061	West	24.1112	34	Sedentary	Non-Obese
Fecal sample from individual human in India	Homo sapiens	NCBITaxon	NCBITaxon:9606	Nagpur	GAZ	GAZ:00010447	Study Design	DNA Isolation	3062	West	21.7964	38	Sedentary	Non-Obese
Fecal sample from individual human in India	Homo sapiens	NCBITaxon	NCBITaxon:9606	Nagpur	GAZ	GAZ:00010447	Study Design	DNA Isolation	3063	West	26.5625	26	Sedentary	Non-Obese
Fecal sample from individual human in India	Homo sapiens	NCBITaxon	NCBITaxon:9606	Nagpur	GAZ	GAZ:00010447	Study Design	DNA Isolation	3064	West	22.7456	29	Sedentary	Non-Obese
Fecal sample from individual human in India	Homo sapiens	NCBITaxon	NCBITaxon:9606	Nagpur	GAZ	GAZ:00010447	Study Design	DNA Isolation	3065	West	26.3886	32	Sedentary	Non-Obese
Fecal sample from individual human in India	Homo sapiens	NCBITaxon	NCBITaxon:9606	Nagpur	GAZ	GAZ:00010447	Study Design	DNA Isolation	3066	West	30.414	38	Sedentary	Obese
Fecal sample from individual human in India	Homo sapiens	NCBITaxon	NCBITaxon:9606	Nagpur	GAZ	GAZ:00010447	Study Design	DNA Isolation	3067	West	24.4377	22	Non Sedentary	Non-Obese
Fecal sample from individual human in India	Homo sapiens	NCBITaxon	NCBITaxon:9606	Ajmer District	GAZ	GAZ:00018315	Study Design	DNA Isolation	4001	West	33.6839	27	Non Sedentary	Obese
Fecal sample from individual human in India	Homo sapiens	NCBITaxon	NCBITaxon:9606	Ajmer District	GAZ	GAZ:00018315	Study Design	DNA Isolation	4002	West	22.4323	27	Non Sedentary	Non-Obese
Fecal sample from individual human in India	Homo sapiens	NCBITaxon	NCBITaxon:9606	Ajmer District	GAZ	GAZ:00018315	Study Design	DNA Isolation	4003	West	27.8246	37	Non Sedentary	Non-Obese
Fecal sample from individual human in India	Homo sapiens	NCBITaxon	NCBITaxon:9606	Ajmer District	GAZ	GAZ:00018315	Study Design	DNA Isolation	4004	West	34.9985	50	Sedentary	Obese
Fecal sample from individual human in India	Homo sapiens	NCBITaxon	NCBITaxon:9606	Ajmer District	GAZ	GAZ:00018315	Study Design	DNA Isolation	4005	West	23.3091	37	Non Sedentary	Non-Obese
Fecal sample from individual human in India	Homo sapiens	NCBITaxon	NCBITaxon:9606	Ajmer District	GAZ	GAZ:00018315	Study Design	DNA Isolation	4006	West	33.834	45	Sedentary	Obese
Fecal sample from individual human in India	Homo sapiens	NCBITaxon	NCBITaxon:9606	Ajmer District	GAZ	GAZ:00018315	Study Design	DNA Isolation	4007	West	27.4077	60	Non Sedentary	Non-Obese
Fecal sample from individual human in India	Homo sapiens	NCBITaxon	NCBITaxon:9606	Ajmer District	GAZ	GAZ:00018315	Study Design	DNA Isolation	4008	West	25.7813	42	Non Sedentary	Non-Obese
Fecal sample from individual human in India	Homo sapiens	NCBITaxon	NCBITaxon:9606	Ajmer District	GAZ	GAZ:00018315	Study Design	DNA Isolation	4009	West	32.8742	40	Non Sedentary	Obese
Fecal sample from individual human in India	Homo sapiens	NCBITaxon	NCBITaxon:9606	Ajmer District	GAZ	GAZ:00018315	Study Design	DNA Isolation	4010	West	34.2093	45	Non Sedentary	Obese
Fecal sample from individual human in India	Homo sapiens	NCBITaxon	NCBITaxon:9606	Ajmer District	GAZ	GAZ:00018315	Study Design	DNA Isolation	4011	West	24.8016	26	Non Sedentary	Non-Obese
Fecal sample from individual human in India	Homo sapiens	NCBITaxon	NCBITaxon:9606	Ajmer District	GAZ	GAZ:00018315	Study Design	DNA Isolation	4012	West	26.1393	58	Non Sedentary	Non-Obese
Fecal sample from individual human in India	Homo sapiens	NCBITaxon	NCBITaxon:9606	Ajmer District	GAZ	GAZ:00018315	Study Design	DNA Isolation	4013	West	28.125	55	Non Sedentary	Non-Obese
Fecal sample from individual human in India	Homo sapiens	NCBITaxon	NCBITaxon:9606	Ajmer District	GAZ	GAZ:00018315	Study Design	DNA Isolation	4014	West	22.74	24	Non Sedentary	Non-Obese
Fecal sample from individual human in India	Homo sapiens	NCBITaxon	NCBITaxon:9606	Ajmer District	GAZ	GAZ:00018315	Study Design	DNA Isolation	4015	West	32.112	45	Non Sedentary	Obese
Fecal sample from individual human in India	Homo sapiens	NCBITaxon	NCBITaxon:9606	Ajmer District	GAZ	GAZ:00018315	Study Design	DNA Isolation	4016	West	31.25	62	Non Sedentary	Obese
Fecal sample from individual human in India	Homo sapiens	NCBITaxon	NCBITaxon:9606	Ajmer District	GAZ	GAZ:00018315	Study Design	DNA Isolation	4017	West	22.6757	63	Non Sedentary	Non-Obese
Fecal sample from individual human in India	Homo sapiens	NCBITaxon	NCBITaxon:9606	Ajmer District	GAZ	GAZ:00018315	Study Design	DNA Isolation	4018	West	32.0291	33	Non Sedentary	Obese
Fecal sample from individual human in India	Homo sapiens	NCBITaxon	NCBITaxon:9606	Ajmer District	GAZ	GAZ:00018315	Study Design	DNA Isolation	4019	West	23.1834	34	Non Sedentary	Non-Obese
Fecal sample from individual human in India	Homo sapiens	NCBITaxon	NCBITaxon:9606	Ajmer District	GAZ	GAZ:00018315	Study Design	DNA Isolation	4020	West	25.4694	27	Non Sedentary	Non-Obese
Fecal sample from individual human in India	Homo sapiens	NCBITaxon	NCBITaxon:9606	Ajmer District	GAZ	GAZ:00018315	Study Design	DNA Isolation	4021	West	22.6563	25	Non Sedentary	Non-Obese
Fecal sample from individual human in India	Homo sapiens	NCBITaxon	NCBITaxon:9606	Ajmer District	GAZ	GAZ:00018315	Study Design	DNA Isolation	4022	West	31.8169	40	Non Sedentary	Obese
Fecal sample from individual human in India	Homo sapiens	NCBITaxon	NCBITaxon:9606	Ajmer District	GAZ	GAZ:00018315	Study Design	DNA Isolation	4023	West	23.4375	35	Non Sedentary	Non-Obese
Fecal sample from individual human in India	Homo sapiens	NCBITaxon	NCBITaxon:9606	Ajmer District	GAZ	GAZ:00018315	Study Design	DNA Isolation	4024	West	33.218	48	Non Sedentary	Obese
Fecal sample from individual human in India	Homo sapiens	NCBITaxon	NCBITaxon:9606	Ajmer District	GAZ	GAZ:00018315	Study Design	DNA Isolation	4025	West	31.5358	29	Non Sedentary	Obese
Fecal sample from individual human in India	Homo sapiens	NCBITaxon	NCBITaxon:9606	Ajmer District	GAZ	GAZ:00018315	Study Design	DNA Isolation	4026	West	21.9713	35	Non Sedentary	Non-Obese
Fecal sample from individual human in India	Homo sapiens	NCBITaxon	NCBITaxon:9606	Ajmer District	GAZ	GAZ:00018315	Study Design	DNA Isolation	4027	West	23.9487	48	Non Sedentary	Non-Obese
Fecal sample from individual human in India	Homo sapiens	NCBITaxon	NCBITaxon:9606	Ajmer District	GAZ	GAZ:00018315	Study Design	DNA Isolation	4028	West	24.977	46	Non Sedentary	Non-Obese
Fecal sample from individual human in India	Homo sapiens	NCBITaxon	NCBITaxon:9606	Ajmer District	GAZ	GAZ:00018315	Study Design	DNA Isolation	4029	West	22.5606	23	Non Sedentary	Non-Obese
Fecal sample from individual human in India	Homo sapiens	NCBITaxon	NCBITaxon:9606	Ajmer District	GAZ	GAZ:00018315	Study Design	DNA Isolation	4030	West	20.6916	34	Non Sedentary	Non-Obese
Fecal sample from individual human in India	Homo sapiens	NCBITaxon	NCBITaxon:9606	Ajmer District	GAZ	GAZ:00018315	Study Design	DNA Isolation	4031	West	25.7439	34	Non Sedentary	Non-Obese
Fecal sample from individual human in India	Homo sapiens	NCBITaxon	NCBITaxon:9606	Ajmer District	GAZ	GAZ:00018315	Study Design	DNA Isolation	4032	West	28.1864	36	Non Sedentary	Non-Obese
Fecal sample from individual human in India	Homo sapiens	NCBITaxon	NCBITaxon:9606	Ajmer District	GAZ	GAZ:00018315	Study Design	DNA Isolation	4033	West	23.6122	42	Non Sedentary	Non-Obese
Fecal sample from individual human in India	Homo sapiens	NCBITaxon	NCBITaxon:9606	Ajmer District	GAZ	GAZ:00018315	Study Design	DNA Isolation	4034	West	22.9369	34	Non Sedentary	Non-Obese
Fecal sample from individual human in India	Homo sapiens	NCBITaxon	NCBITaxon:9606	Ajmer District	GAZ	GAZ:00018315	Study Design	DNA Isolation	4035	West	24.8724	44	Non Sedentary	Non-Obese
Fecal sample from individual human in India	Homo sapiens	NCBITaxon	NCBITaxon:9606	Ajmer District	GAZ	GAZ:00018315	Study Design	DNA Isolation	4036	West	18.1955	36	Non Sedentary	Non-Obese
Fecal sample from individual human in India	Homo sapiens	NCBITaxon	NCBITaxon:9606	Ajmer District	GAZ	GAZ:00018315	Study Design	DNA Isolation	4037	West	22.8125	29	Non Sedentary	Non-Obese
Fecal sample from individual human in India	Homo sapiens	NCBITaxon	NCBITaxon:9606	Ajmer District	GAZ	GAZ:00018315	Study Design	DNA Isolation	4038	West	27.9269	49	Non Sedentary	Non-Obese
Fecal sample from individual human in India	Homo sapiens	NCBITaxon	NCBITaxon:9606	Ajmer District	GAZ	GAZ:00018315	Study Design	DNA Isolation	4039	West	25.7439	42	Non Sedentary	Non-Obese
Fecal sample from individual human in India	Homo sapiens	NCBITaxon	NCBITaxon:9606	Ajmer District	GAZ	GAZ:00018315	Study Design	DNA Isolation	4040	West	34.4753	50	Non Sedentary	Obese
Fecal sample from individual human in India	Homo sapiens	NCBITaxon	NCBITaxon:9606	Ajmer District	GAZ	GAZ:00018315	Study Design	DNA Isolation	4041	West	39.1434	60	Sedentary	Obese
Fecal sample from individual human in India	Homo sapiens	NCBITaxon	NCBITaxon:9606	Ajmer District	GAZ	GAZ:00018315	Study Design	DNA Isolation	4042	West	31.1419	42	Non Sedentary	Obese
Fecal sample from individual human in India	Homo sapiens	NCBITaxon	NCBITaxon:9606	Ajmer District	GAZ	GAZ:00018315	Study Design	DNA Isolation	4043	West	32.2421	35	Non Sedentary	Obese
Fecal sample from individual human in India	Homo sapiens	NCBITaxon	NCBITaxon:9606	Ajmer District	GAZ	GAZ:00018315	Study Design	DNA Isolation	4044	West	33.5315	44	Non Sedentary	Obese
Fecal sample from individual human in India	Homo sapiens	NCBITaxon	NCBITaxon:9606	Ajmer District	GAZ	GAZ:00018315	Study Design	DNA Isolation	4045	West	21.048	60	Non Sedentary	Non-Obese
Fecal sample from individual human in India	Homo sapiens	NCBITaxon	NCBITaxon:9606	Ajmer District	GAZ	GAZ:00018315	Study Design	DNA Isolation	4046	West	32.8473	49	Non Sedentary	Obese
Fecal sample from individual human in India	Homo sapiens	NCBITaxon	NCBITaxon:9606	Ajmer District	GAZ	GAZ:00018315	Study Design	DNA Isolation	4047	West	31.1829	36	Non Sedentary	Obese
Fecal sample from individual human in India	Homo sapiens	NCBITaxon	NCBITaxon:9606	Ajmer District	GAZ	GAZ:00018315	Study Design	DNA Isolation	4048	West	32.8241	32	Non Sedentary	Obese
Fecal sample from individual human in India	Homo sapiens	NCBITaxon	NCBITaxon:9606	Ajmer District	GAZ	GAZ:00018315	Study Design	DNA Isolation	4049	West	31.8878	46	Non Sedentary	Obese
Fecal sample from individual human in India	Homo sapiens	NCBITaxon	NCBITaxon:9606	Ajmer District	GAZ	GAZ:00018315	Study Design	DNA Isolation	4050	West	24.0741	36	Non Sedentary	Non-Obese
Fecal sample from individual human in India	Homo sapiens	NCBITaxon	NCBITaxon:9606	Ajmer District	GAZ	GAZ:00018315	Study Design	DNA Isolation	4051	West	23.6614	39	Non Sedentary	Non-Obese
Fecal sample from individual human in India	Homo sapiens	NCBITaxon	NCBITaxon:9606	Ajmer District	GAZ	GAZ:00018315	Study Design	DNA Isolation	4052	West	22.2041	48	Non Sedentary	Non-Obese
Fecal sample from individual human in India	Homo sapiens	NCBITaxon	NCBITaxon:9606	Ajmer District	GAZ	GAZ:00018315	Study Design	DNA Isolation	4053	West	34.9636	50	Non Sedentary	Obese
Fecal sample from individual human in India	Homo sapiens	NCBITaxon	NCBITaxon:9606	Ajmer District	GAZ	GAZ:00018315	Study Design	DNA Isolation	4054	West	31.1419	53	Non Sedentary	Obese
Fecal sample from individual human in India	Homo sapiens	NCBITaxon	NCBITaxon:9606	Ajmer District	GAZ	GAZ:00018315	Study Design	DNA Isolation	4055	West	22.9854	49	Non Sedentary	Non-Obese
Fecal sample from individual human in India	Homo sapiens	NCBITaxon	NCBITaxon:9606	Ajmer District	GAZ	GAZ:00018315	Study Design	DNA Isolation	4056	West	25.1486	43	Non Sedentary	Non-Obese
Fecal sample from individual human in India	Homo sapiens	NCBITaxon	NCBITaxon:9606	Ajmer District	GAZ	GAZ:00018315	Study Design	DNA Isolation	4057	West	36.3281	49	Non Sedentary	Obese
Fecal sample from individual human in India	Homo sapiens	NCBITaxon	NCBITaxon:9606	Ajmer District	GAZ	GAZ:00018315	Study Design	DNA Isolation	4058	West	23.03	58	Non Sedentary	Non-Obese
Fecal sample from individual human in India	Homo sapiens	NCBITaxon	NCBITaxon:9606	Ajmer District	GAZ	GAZ:00018315	Study Design	DNA Isolation	4059	West	36.6285	49	Non Sedentary	Obese
Fecal sample from individual human in India	Homo sapiens	NCBITaxon	NCBITaxon:9606	Ajmer District	GAZ	GAZ:00018315	Study Design	DNA Isolation	4060	West	31.3469	55	Non Sedentary	Obese
Fecal sample from individual human in India	Homo sapiens	NCBITaxon	NCBITaxon:9606	Ajmer District	GAZ	GAZ:00018315	Study Design	DNA Isolation	4061	West	32.0988	35	Non Sedentary	Obese
Fecal sample from individual human in India	Homo sapiens	NCBITaxon	NCBITaxon:9606	Ajmer District	GAZ	GAZ:00018315	Study Design	DNA Isolation	4062	West	21.875	39	Non Sedentary	Non-Obese
Fecal sample from individual human in India	Homo sapiens	NCBITaxon	NCBITaxon:9606	Ajmer District	GAZ	GAZ:00018315	Study Design	DNA Isolation	4063	West	25.8065	41	Non Sedentary	Non-Obese
Fecal sample from individual human in India	Homo sapiens	NCBITaxon	NCBITaxon:9606	Ajmer District	GAZ	GAZ:00018315	Study Design	DNA Isolation	4064	West	34.7656	45	Non Sedentary	Obese
Fecal sample from individual human in India	Homo sapiens	NCBITaxon	NCBITaxon:9606	Ajmer District	GAZ	GAZ:00018315	Study Design	DNA Isolation	4065	West	19.5918	39	Non Sedentary	Non-Obese
Fecal sample from individual human in India	Homo sapiens	NCBITaxon	NCBITaxon:9606	Ajmer District	GAZ	GAZ:00018315	Study Design	DNA Isolation	4066	West	33.91	42	Non Sedentary	Obese
Fecal sample from individual human in India	Homo sapiens	NCBITaxon	NCBITaxon:9606	Ajmer District	GAZ	GAZ:00018315	Study Design	DNA Isolation	4067	West	22.8571	49	Non Sedentary	Non-Obese
Fecal sample from individual human in India	Homo sapiens	NCBITaxon	NCBITaxon:9606	Ajmer District	GAZ	GAZ:00018315	Study Design	DNA Isolation	4068	West	21.7994	25	Non Sedentary	Non-Obese
Fecal sample from individual human in India	Homo sapiens	NCBITaxon	NCBITaxon:9606	Ajmer District	GAZ	GAZ:00018315	Study Design	DNA Isolation	4069	West	33.4622	40	Non Sedentary	Obese
Fecal sample from individual human in India	Homo sapiens	NCBITaxon	NCBITaxon:9606	Ajmer District	GAZ	GAZ:00018315	Study Design	DNA Isolation	4070	West	22.4913	48	Non Sedentary	Non-Obese
Fecal sample from individual human in India	Homo sapiens	NCBITaxon	NCBITaxon:9606	Bhopal	GAZ	GAZ:00010491	Study Design	DNA Isolation	5002	North	25.7959	43	Non Sedentary	Non-Obese
Fecal sample from individual human in India	Homo sapiens	NCBITaxon	NCBITaxon:9606	Bhopal	GAZ	GAZ:00010491	Study Design	DNA Isolation	5003	North	24.4473	35	Non Sedentary	Non-Obese
Fecal sample from individual human in India	Homo sapiens	NCBITaxon	NCBITaxon:9606	Bhopal	GAZ	GAZ:00010491	Study Design	DNA Isolation	5004	North	24.9135	26	Non Sedentary	Non-Obese
Fecal sample from individual human in India	Homo sapiens	NCBITaxon	NCBITaxon:9606	Bhopal	GAZ	GAZ:00010491	Study Design	DNA Isolation	5005	North	25.3069	63	Sedentary	Non-Obese
Fecal sample from individual human in India	Homo sapiens	NCBITaxon	NCBITaxon:9606	Bhopal	GAZ	GAZ:00010491	Study Design	DNA Isolation	5006	North	24.6755	45	Non Sedentary	Non-Obese
Fecal sample from individual human in India	Homo sapiens	NCBITaxon	NCBITaxon:9606	Bhopal	GAZ	GAZ:00010491	Study Design	DNA Isolation	5007	North	24.7409	38	Non Sedentary	Non-Obese
Fecal sample from individual human in India	Homo sapiens	NCBITaxon	NCBITaxon:9606	Bhopal	GAZ	GAZ:00010491	Study Design	DNA Isolation	5008	North	25.6055	41	Non Sedentary	Non-Obese
Fecal sample from individual human in India	Homo sapiens	NCBITaxon	NCBITaxon:9606	Bhopal	GAZ	GAZ:00010491	Study Design	DNA Isolation	5009	North	26.7755	28	Sedentary	Non-Obese
Fecal sample from individual human in India	Homo sapiens	NCBITaxon	NCBITaxon:9606	Bhopal	GAZ	GAZ:00010491	Study Design	DNA Isolation	5010	North	25.8546	32	Sedentary	Non-Obese
Fecal sample from individual human in India	Homo sapiens	NCBITaxon	NCBITaxon:9606	Bhopal	GAZ	GAZ:00010491	Study Design	DNA Isolation	5011	North	25.5102	54	Sedentary	Non-Obese
Fecal sample from individual human in India	Homo sapiens	NCBITaxon	NCBITaxon:9606	Bhopal	GAZ	GAZ:00010491	Study Design	DNA Isolation	5012	North	26.1752	32	Sedentary	Non-Obese
Fecal sample from individual human in India	Homo sapiens	NCBITaxon	NCBITaxon:9606	Bhopal	GAZ	GAZ:00010491	Study Design	DNA Isolation	5013	North	27.4145	40	Non Sedentary	Non-Obese
Fecal sample from individual human in India	Homo sapiens	NCBITaxon	NCBITaxon:9606	Bhopal	GAZ	GAZ:00010491	Study Design	DNA Isolation	5014	North	25.3069	46	Sedentary	Non-Obese
Fecal sample from individual human in India	Homo sapiens	NCBITaxon	NCBITaxon:9606	Bhopal	GAZ	GAZ:00010491	Study Design	DNA Isolation	5015	North	24.8016	40	Sedentary	Non-Obese
Fecal sample from individual human in India	Homo sapiens	NCBITaxon	NCBITaxon:9606	Bhopal	GAZ	GAZ:00010491	Study Design	DNA Isolation	5016	North	26.2596	56	Sedentary	Non-Obese
Fecal sample from individual human in India	Homo sapiens	NCBITaxon	NCBITaxon:9606	Bhopal	GAZ	GAZ:00010491	Study Design	DNA Isolation	5017	North	25.0593	47	Sedentary	Non-Obese
Fecal sample from individual human in India	Homo sapiens	NCBITaxon	NCBITaxon:9606	Bhopal	GAZ	GAZ:00010491	Study Design	DNA Isolation	5018	North	22.7841	21	Sedentary	Non-Obese
Fecal sample from individual human in India	Homo sapiens	NCBITaxon	NCBITaxon:9606	Bhopal	GAZ	GAZ:00010491	Study Design	DNA Isolation	5019	North	22.4792	22	Sedentary	Non-Obese
Fecal sample from individual human in India	Homo sapiens	NCBITaxon	NCBITaxon:9606	Bhopal	GAZ	GAZ:00010491	Study Design	DNA Isolation	5020	North	24.2081	22	Sedentary	Non-Obese
Fecal sample from individual human in India	Homo sapiens	NCBITaxon	NCBITaxon:9606	Bhopal	GAZ	GAZ:00010491	Study Design	DNA Isolation	5021	North	25.4219	32	Sedentary	Non-Obese
Fecal sample from individual human in India	Homo sapiens	NCBITaxon	NCBITaxon:9606	Bhopal	GAZ	GAZ:00010491	Study Design	DNA Isolation	5022	North	28.686	60	Non Sedentary	Non-Obese
Fecal sample from individual human in India	Homo sapiens	NCBITaxon	NCBITaxon:9606	Bhopal	GAZ	GAZ:00010491	Study Design	DNA Isolation	5023	North	28.4801	62	Sedentary	Non-Obese
Fecal sample from individual human in India	Homo sapiens	NCBITaxon	NCBITaxon:9606	Bhopal	GAZ	GAZ:00010491	Study Design	DNA Isolation	5024	North	25.2595	36	Non Sedentary	Non-Obese
Fecal sample from individual human in India	Homo sapiens	NCBITaxon	NCBITaxon:9606	Bhopal	GAZ	GAZ:00010491	Study Design	DNA Isolation	5025	North	25.8397	40	Sedentary	Non-Obese
Fecal sample from individual human in India	Homo sapiens	NCBITaxon	NCBITaxon:9606	Bhopal	GAZ	GAZ:00010491	Study Design	DNA Isolation	5026	North	23.7245	32	Sedentary	Non-Obese
Fecal sample from individual human in India	Homo sapiens	NCBITaxon	NCBITaxon:9606	Bhopal	GAZ	GAZ:00010491	Study Design	DNA Isolation	5027	North	25.3137	28	Non Sedentary	Non-Obese
Fecal sample from individual human in India	Homo sapiens	NCBITaxon	NCBITaxon:9606	Bhopal	GAZ	GAZ:00010491	Study Design	DNA Isolation	5028	North	24.8112	34	Sedentary	Non-Obese
Fecal sample from individual human in India	Homo sapiens	NCBITaxon	NCBITaxon:9606	Bhopal	GAZ	GAZ:00010491	Study Design	DNA Isolation	5029	North	26.1473	56	Sedentary	Non-Obese
Fecal sample from individual human in India	Homo sapiens	NCBITaxon	NCBITaxon:9606	Bhopal	GAZ	GAZ:00010491	Study Design	DNA Isolation	5030	North	25.9388	24	Non Sedentary	Non-Obese
Fecal sample from individual human in India	Homo sapiens	NCBITaxon	NCBITaxon:9606	Bhopal	GAZ	GAZ:00010491	Study Design	DNA Isolation	5031	North	25.1429	50	Sedentary	Non-Obese
Fecal sample from individual human in India	Homo sapiens	NCBITaxon	NCBITaxon:9606	Bhopal	GAZ	GAZ:00010491	Study Design	DNA Isolation	5032	North	22.8395	26	Sedentary	Non-Obese
Fecal sample from individual human in India	Homo sapiens	NCBITaxon	NCBITaxon:9606	Bhopal	GAZ	GAZ:00010491	Study Design	DNA Isolation	5033	North	24.8114	29	Non Sedentary	Non-Obese
Fecal sample from individual human in India	Homo sapiens	NCBITaxon	NCBITaxon:9606	Bhopal	GAZ	GAZ:00010491	Study Design	DNA Isolation	5034	North	25.3062	35	Non Sedentary	Non-Obese
Fecal sample from individual human in India	Homo sapiens	NCBITaxon	NCBITaxon:9606	Bhopal	GAZ	GAZ:00010491	Study Design	DNA Isolation	5035	North	27.6918	38	Non Sedentary	Non-Obese
Fecal sample from individual human in India	Homo sapiens	NCBITaxon	NCBITaxon:9606	Bhopal	GAZ	GAZ:00010491	Study Design	DNA Isolation	5036	North	29.0688	34	Sedentary	Non-Obese
Fecal sample from individual human in India	Homo sapiens	NCBITaxon	NCBITaxon:9606	Bhopal	GAZ	GAZ:00010491	Study Design	DNA Isolation	5037	North	30.8463	37	Sedentary	Obese
Fecal sample from individual human in India	Homo sapiens	NCBITaxon	NCBITaxon:9606	Bhopal	GAZ	GAZ:00010491	Study Design	DNA Isolation	5038	North	27.6601	25	Non Sedentary	Non-Obese
Fecal sample from individual human in India	Homo sapiens	NCBITaxon	NCBITaxon:9606	Bhopal	GAZ	GAZ:00010491	Study Design	DNA Isolation	5039	North	30.4878	41	Non Sedentary	Obese
Fecal sample from individual human in India	Homo sapiens	NCBITaxon	NCBITaxon:9606	Bhopal	GAZ	GAZ:00010491	Study Design	DNA Isolation	5040	North	27.4286	34	Sedentary	Non-Obese
Fecal sample from individual human in India	Homo sapiens	NCBITaxon	NCBITaxon:9606	Bhopal	GAZ	GAZ:00010491	Study Design	DNA Isolation	5041	North	27.3797	55	Sedentary	Non-Obese
Fecal sample from individual human in India	Homo sapiens	NCBITaxon	NCBITaxon:9606	Bhopal	GAZ	GAZ:00010491	Study Design	DNA Isolation	5042	North	29.7619	22	Non Sedentary	Non-Obese
Fecal sample from individual human in India	Homo sapiens	NCBITaxon	NCBITaxon:9606	Bhopal	GAZ	GAZ:00010491	Study Design	DNA Isolation	5043	North	30.7809	58	Non Sedentary	Obese
Fecal sample from individual human in India	Homo sapiens	NCBITaxon	NCBITaxon:9606	Bhopal	GAZ	GAZ:00010491	Study Design	DNA Isolation	5044	North	31.25	65	Sedentary	Obese
Fecal sample from individual human in India	Homo sapiens	NCBITaxon	NCBITaxon:9606	Bhopal	GAZ	GAZ:00010491	Study Design	DNA Isolation	5045	North	30.1788	36	Sedentary	Obese
Fecal sample from individual human in India	Homo sapiens	NCBITaxon	NCBITaxon:9606	Bhopal	GAZ	GAZ:00010491	Study Design	DNA Isolation	5046	North	29.9967	27	Non Sedentary	Non-Obese
Fecal sample from individual human in India	Homo sapiens	NCBITaxon	NCBITaxon:9606	Bhopal	GAZ	GAZ:00010491	Study Design	DNA Isolation	5047	North	25.0593	42	Non Sedentary	Non-Obese
Fecal sample from individual human in India	Homo sapiens	NCBITaxon	NCBITaxon:9606	Bhopal	GAZ	GAZ:00010491	Study Design	DNA Isolation	5048	North	30.1103	32	Non Sedentary	Obese
Fecal sample from individual human in India	Homo sapiens	NCBITaxon	NCBITaxon:9606	Bhopal	GAZ	GAZ:00010491	Study Design	DNA Isolation	5050	North	25.9095	39	Non Sedentary	Non-Obese
Fecal sample from individual human in India	Homo sapiens	NCBITaxon	NCBITaxon:9606	Bhopal	GAZ	GAZ:00010491	Study Design	DNA Isolation	5051	North	30.4867	65	Non Sedentary	Obese
Fecal sample from individual human in India	Homo sapiens	NCBITaxon	NCBITaxon:9606	Bhopal	GAZ	GAZ:00010491	Study Design	DNA Isolation	5052	North	24.9649	20	Sedentary	Non-Obese
Fecal sample from individual human in India	Homo sapiens	NCBITaxon	NCBITaxon:9606	Bhopal	GAZ	GAZ:00010491	Study Design	DNA Isolation	5053	North	31.2092	30	Sedentary	Obese
Fecal sample from individual human in India	Homo sapiens	NCBITaxon	NCBITaxon:9606	Bhopal	GAZ	GAZ:00010491	Study Design	DNA Isolation	5054	North	27.4406	35	Non Sedentary	Non-Obese
Fecal sample from individual human in India	Homo sapiens	NCBITaxon	NCBITaxon:9606	Bhopal	GAZ	GAZ:00010491	Study Design	DNA Isolation	5055	North	29.9967	42	Non Sedentary	Non-Obese
Fecal sample from individual human in India	Homo sapiens	NCBITaxon	NCBITaxon:9606	Bhopal	GAZ	GAZ:00010491	Study Design	DNA Isolation	5056	North	30.4834	34	Sedentary	Obese
Fecal sample from individual human in India	Homo sapiens	NCBITaxon	NCBITaxon:9606	Bhopal	GAZ	GAZ:00010491	Study Design	DNA Isolation	5057	North	36.2959	26	Non Sedentary	Obese
Fecal sample from individual human in India	Homo sapiens	NCBITaxon	NCBITaxon:9606	Bhopal	GAZ	GAZ:00010491	Study Design	DNA Isolation	5058	North	35.9184	28	Non Sedentary	Obese
Fecal sample from individual human in India	Homo sapiens	NCBITaxon	NCBITaxon:9606	Bhopal	GAZ	GAZ:00010491	Study Design	DNA Isolation	5059	North	33.126	60	Non Sedentary	Obese
Fecal sample from individual human in India	Homo sapiens	NCBITaxon	NCBITaxon:9606	Bhopal	GAZ	GAZ:00010491	Study Design	DNA Isolation	5060	North	30.3871	46	Non Sedentary	Obese
Fecal sample from individual human in India	Homo sapiens	NCBITaxon	NCBITaxon:9606	Bhopal	GAZ	GAZ:00010491	Study Design	DNA Isolation	5061	North	30.111	25	Sedentary	Obese
Fecal sample from individual human in India	Homo sapiens	NCBITaxon	NCBITaxon:9606	Bhopal	GAZ	GAZ:00010491	Study Design	DNA Isolation	5062	North	26.3656	63	Non Sedentary	Non-Obese
Fecal sample from individual human in India	Homo sapiens	NCBITaxon	NCBITaxon:9606	Bhopal	GAZ	GAZ:00010491	Study Design	DNA Isolation	5063	North	30.1103	22	Sedentary	Obese
Fecal sample from individual human in India	Homo sapiens	NCBITaxon	NCBITaxon:9606	Bhopal	GAZ	GAZ:00010491	Study Design	DNA Isolation	5064	North	31.6366	38	Sedentary	Obese
Fecal sample from individual human in India	Homo sapiens	NCBITaxon	NCBITaxon:9606	Bhopal	GAZ	GAZ:00010491	Study Design	DNA Isolation	5065	North	30.0947	45	Sedentary	Obese
Fecal sample from individual human in India	Homo sapiens	NCBITaxon	NCBITaxon:9606	Bhopal	GAZ	GAZ:00010491	Study Design	DNA Isolation	5066	North	26.9598	45	Non Sedentary	Non-Obese
Fecal sample from individual human in India	Homo sapiens	NCBITaxon	NCBITaxon:9606	Bhopal	GAZ	GAZ:00010491	Study Design	DNA Isolation	5067	North	27.31	36	Sedentary	Non-Obese
Fecal sample from individual human in India	Homo sapiens	NCBITaxon	NCBITaxon:9606	Mangalore Taluk	GAZ	GAZ:22225190	Study Design	DNA Isolation	6001	South	26.6193	38	Non Sedentary	Non-Obese
Fecal sample from individual human in India	Homo sapiens	NCBITaxon	NCBITaxon:9606	Mangalore Taluk	GAZ	GAZ:22225190	Study Design	DNA Isolation	6002	South	23.3275	31	Non Sedentary	Non-Obese
Fecal sample from individual human in India	Homo sapiens	NCBITaxon	NCBITaxon:9606	Mangalore Taluk	GAZ	GAZ:22225190	Study Design	DNA Isolation	6003	South	24.7737	31	Non Sedentary	Non-Obese
Fecal sample from individual human in India	Homo sapiens	NCBITaxon	NCBITaxon:9606	Mangalore Taluk	GAZ	GAZ:22225190	Study Design	DNA Isolation	6004	South	25.4779	29	Non Sedentary	Non-Obese
Fecal sample from individual human in India	Homo sapiens	NCBITaxon	NCBITaxon:9606	Mangalore Taluk	GAZ	GAZ:22225190	Study Design	DNA Isolation	6005	South	15.8131	21	Non Sedentary	Non-Obese
Fecal sample from individual human in India	Homo sapiens	NCBITaxon	NCBITaxon:9606	Mangalore Taluk	GAZ	GAZ:22225190	Study Design	DNA Isolation	6006	South	20.0773	32	Non Sedentary	Non-Obese
Fecal sample from individual human in India	Homo sapiens	NCBITaxon	NCBITaxon:9606	Mangalore Taluk	GAZ	GAZ:22225190	Study Design	DNA Isolation	6007	South	20.1362	24	Non Sedentary	Non-Obese
Fecal sample from individual human in India	Homo sapiens	NCBITaxon	NCBITaxon:9606	Mangalore Taluk	GAZ	GAZ:22225190	Study Design	DNA Isolation	6008	South	19.2336	33	Non Sedentary	Non-Obese
Fecal sample from individual human in India	Homo sapiens	NCBITaxon	NCBITaxon:9606	Mangalore Taluk	GAZ	GAZ:22225190	Study Design	DNA Isolation	6009	South	24.1263	53	Non Sedentary	Non-Obese
Fecal sample from individual human in India	Homo sapiens	NCBITaxon	NCBITaxon:9606	Mangalore Taluk	GAZ	GAZ:22225190	Study Design	DNA Isolation	6010	South	17.0993	25	Non Sedentary	Non-Obese
Fecal sample from individual human in India	Homo sapiens	NCBITaxon	NCBITaxon:9606	Mangalore Taluk	GAZ	GAZ:22225190	Study Design	DNA Isolation	6011	South	24.4473	39	Non Sedentary	Non-Obese
Fecal sample from individual human in India	Homo sapiens	NCBITaxon	NCBITaxon:9606	Mangalore Taluk	GAZ	GAZ:22225190	Study Design	DNA Isolation	6012	South	34.8944	26	Non Sedentary	Obese
Fecal sample from individual human in India	Homo sapiens	NCBITaxon	NCBITaxon:9606	Mangalore Taluk	GAZ	GAZ:22225190	Study Design	DNA Isolation	6013	South	18.2183	21	Non Sedentary	Non-Obese
Fecal sample from individual human in India	Homo sapiens	NCBITaxon	NCBITaxon:9606	Mangalore Taluk	GAZ	GAZ:22225190	Study Design	DNA Isolation	6014	South	17.6254	30	Non Sedentary	Non-Obese
Fecal sample from individual human in India	Homo sapiens	NCBITaxon	NCBITaxon:9606	Mangalore Taluk	GAZ	GAZ:22225190	Study Design	DNA Isolation	6015	South	12.9553	24	Non Sedentary	Non-Obese
Fecal sample from individual human in India	Homo sapiens	NCBITaxon	NCBITaxon:9606	Mangalore Taluk	GAZ	GAZ:22225190	Study Design	DNA Isolation	6016	South	24.1672	42	Non Sedentary	Non-Obese
Fecal sample from individual human in India	Homo sapiens	NCBITaxon	NCBITaxon:9606	Mangalore Taluk	GAZ	GAZ:22225190	Study Design	DNA Isolation	6017	South	17.6471	31	Non Sedentary	Non-Obese
Fecal sample from individual human in India	Homo sapiens	NCBITaxon	NCBITaxon:9606	Mangalore Taluk	GAZ	GAZ:22225190	Study Design	DNA Isolation	6018	South	23.1247	35	Non Sedentary	Non-Obese
Fecal sample from individual human in India	Homo sapiens	NCBITaxon	NCBITaxon:9606	Mangalore Taluk	GAZ	GAZ:22225190	Study Design	DNA Isolation	6019	South	27.7323	24	Non Sedentary	Non-Obese
Fecal sample from individual human in India	Homo sapiens	NCBITaxon	NCBITaxon:9606	Mangalore Taluk	GAZ	GAZ:22225190	Study Design	DNA Isolation	6020	South	19.9573	36	Sedentary	Non-Obese
Fecal sample from individual human in India	Homo sapiens	NCBITaxon	NCBITaxon:9606	Mangalore Taluk	GAZ	GAZ:22225190	Study Design	DNA Isolation	6021	South	24.2215	47	Sedentary	Non-Obese
Fecal sample from individual human in India	Homo sapiens	NCBITaxon	NCBITaxon:9606	Mangalore Taluk	GAZ	GAZ:22225190	Study Design	DNA Isolation	6022	South	30.6667	57	Non Sedentary	Obese
Fecal sample from individual human in India	Homo sapiens	NCBITaxon	NCBITaxon:9606	Mangalore Taluk	GAZ	GAZ:22225190	Study Design	DNA Isolation	6023	South	20.7031	32	Non Sedentary	Non-Obese
Fecal sample from individual human in India	Homo sapiens	NCBITaxon	NCBITaxon:9606	Mangalore Taluk	GAZ	GAZ:22225190	Study Design	DNA Isolation	6024	South	21.4309	45	Non Sedentary	Non-Obese
Fecal sample from individual human in India	Homo sapiens	NCBITaxon	NCBITaxon:9606	Mangalore Taluk	GAZ	GAZ:22225190	Study Design	DNA Isolation	6025	South	27.7344	41	Non Sedentary	Non-Obese
Fecal sample from individual human in India	Homo sapiens	NCBITaxon	NCBITaxon:9606	Mangalore Taluk	GAZ	GAZ:22225190	Study Design	DNA Isolation	6026	South	22.7583	33	Non Sedentary	Non-Obese
Fecal sample from individual human in India	Homo sapiens	NCBITaxon	NCBITaxon:9606	Mangalore Taluk	GAZ	GAZ:22225190	Study Design	DNA Isolation	6027	South	17.7096	48	Non Sedentary	Non-Obese
Fecal sample from individual human in India	Homo sapiens	NCBITaxon	NCBITaxon:9606	Mangalore Taluk	GAZ	GAZ:22225190	Study Design	DNA Isolation	6028	South	22.2762	55	Non Sedentary	Non-Obese
Fecal sample from individual human in India	Homo sapiens	NCBITaxon	NCBITaxon:9606	Mangalore Taluk	GAZ	GAZ:22225190	Study Design	DNA Isolation	6029	South	31.9122	31	Non Sedentary	Obese
Fecal sample from individual human in India	Homo sapiens	NCBITaxon	NCBITaxon:9606	Mangalore Taluk	GAZ	GAZ:22225190	Study Design	DNA Isolation	6030	South	26.2976	41	Non Sedentary	Non-Obese
Fecal sample from individual human in India	Homo sapiens	NCBITaxon	NCBITaxon:9606	Mangalore Taluk	GAZ	GAZ:22225190	Study Design	DNA Isolation	6031	South	19.6927	32	Non Sedentary	Non-Obese
Fecal sample from individual human in India	Homo sapiens	NCBITaxon	NCBITaxon:9606	Mangalore Taluk	GAZ	GAZ:22225190	Study Design	DNA Isolation	6032	South	22.5827	33	Non Sedentary	Non-Obese
Fecal sample from individual human in India	Homo sapiens	NCBITaxon	NCBITaxon:9606	Mangalore Taluk	GAZ	GAZ:22225190	Study Design	DNA Isolation	6033	South	22.1453	32	Sedentary	Non-Obese
Fecal sample from individual human in India	Homo sapiens	NCBITaxon	NCBITaxon:9606	Mangalore Taluk	GAZ	GAZ:22225190	Study Design	DNA Isolation	6034	South	26.9896	33	Non Sedentary	Non-Obese
Fecal sample from individual human in India	Homo sapiens	NCBITaxon	NCBITaxon:9606	Mangalore Taluk	GAZ	GAZ:22225190	Study Design	DNA Isolation	6035	South	20.3074	22	Non Sedentary	Non-Obese
Fecal sample from individual human in India	Homo sapiens	NCBITaxon	NCBITaxon:9606	Mangalore Taluk	GAZ	GAZ:22225190	Study Design	DNA Isolation	6036	South	21.7784	45	Non Sedentary	Non-Obese
Fecal sample from individual human in India	Homo sapiens	NCBITaxon	NCBITaxon:9606	Mangalore Taluk	GAZ	GAZ:22225190	Study Design	DNA Isolation	6037	South	29.0688	35	Non Sedentary	Non-Obese
Fecal sample from individual human in India	Homo sapiens	NCBITaxon	NCBITaxon:9606	Mangalore Taluk	GAZ	GAZ:22225190	Study Design	DNA Isolation	6038	South	20.7967	43	Non Sedentary	Non-Obese
Fecal sample from individual human in India	Homo sapiens	NCBITaxon	NCBITaxon:9606	Mangalore Taluk	GAZ	GAZ:22225190	Study Design	DNA Isolation	6039	South	24.4473	33	Non Sedentary	Non-Obese
Fecal sample from individual human in India	Homo sapiens	NCBITaxon	NCBITaxon:9606	Mangalore Taluk	GAZ	GAZ:22225190	Study Design	DNA Isolation	6040	South	23.2446	49	Non Sedentary	Non-Obese
Fecal sample from individual human in India	Homo sapiens	NCBITaxon	NCBITaxon:9606	Mangalore Taluk	GAZ	GAZ:22225190	Study Design	DNA Isolation	6041	South	19.4932	36	Non Sedentary	Non-Obese
Fecal sample from individual human in India	Homo sapiens	NCBITaxon	NCBITaxon:9606	Mangalore Taluk	GAZ	GAZ:22225190	Study Design	DNA Isolation	6042	South	26.6999	42	Sedentary	Non-Obese
Fecal sample from individual human in India	Homo sapiens	NCBITaxon	NCBITaxon:9606	Mangalore Taluk	GAZ	GAZ:22225190	Study Design	DNA Isolation	6043	South	21.3741	37	Sedentary	Non-Obese
Fecal sample from individual human in India	Homo sapiens	NCBITaxon	NCBITaxon:9606	Mangalore Taluk	GAZ	GAZ:22225190	Study Design	DNA Isolation	6045	South	30.854	33	Sedentary	Obese
Fecal sample from individual human in India	Homo sapiens	NCBITaxon	NCBITaxon:9606	Mangalore Taluk	GAZ	GAZ:22225190	Study Design	DNA Isolation	6046	South	35.2043	41	Sedentary	Obese
Fecal sample from individual human in India	Homo sapiens	NCBITaxon	NCBITaxon:9606	Mangalore Taluk	GAZ	GAZ:22225190	Study Design	DNA Isolation	6047	South	30.4688	29	Sedentary	Obese
Fecal sample from individual human in India	Homo sapiens	NCBITaxon	NCBITaxon:9606	Mangalore Taluk	GAZ	GAZ:22225190	Study Design	DNA Isolation	6048	South	30.478	29	Sedentary	Obese
Fecal sample from individual human in India	Homo sapiens	NCBITaxon	NCBITaxon:9606	Mangalore Taluk	GAZ	GAZ:22225190	Study Design	DNA Isolation	6049	South	30.1021	30	Sedentary	Obese
Fecal sample from individual human in India	Homo sapiens	NCBITaxon	NCBITaxon:9606	Mangalore Taluk	GAZ	GAZ:22225190	Study Design	DNA Isolation	6050	South	30.1103	33	Sedentary	Obese
Fecal sample from individual human in India	Homo sapiens	NCBITaxon	NCBITaxon:9606	Mangalore Taluk	GAZ	GAZ:22225190	Study Design	DNA Isolation	6051	South	39.7361	40	Sedentary	Obese
Fecal sample from individual human in India	Homo sapiens	NCBITaxon	NCBITaxon:9606	Mangalore Taluk	GAZ	GAZ:22225190	Study Design	DNA Isolation	6052	South	27.0416	35	Sedentary	Non-Obese
Fecal sample from individual human in India	Homo sapiens	NCBITaxon	NCBITaxon:9606	Mangalore Taluk	GAZ	GAZ:22225190	Study Design	DNA Isolation	6053	South	26.4463	24	Sedentary	Non-Obese
Fecal sample from individual human in India	Homo sapiens	NCBITaxon	NCBITaxon:9606	Mangalore Taluk	GAZ	GAZ:22225190	Study Design	DNA Isolation	6054	South	19.2336	25	Sedentary	Non-Obese
Fecal sample from individual human in India	Homo sapiens	NCBITaxon	NCBITaxon:9606	Mangalore Taluk	GAZ	GAZ:22225190	Study Design	DNA Isolation	6055	South	26.5338	26	Non Sedentary	Non-Obese
Fecal sample from individual human in India	Homo sapiens	NCBITaxon	NCBITaxon:9606	Mangalore Taluk	GAZ	GAZ:22225190	Study Design	DNA Isolation	6056	South	25.0995	24	Sedentary	Non-Obese
Fecal sample from individual human in India	Homo sapiens	NCBITaxon	NCBITaxon:9606	Mangalore Taluk	GAZ	GAZ:22225190	Study Design	DNA Isolation	6057	South	30.7574	28	Sedentary	Obese
Fecal sample from individual human in India	Homo sapiens	NCBITaxon	NCBITaxon:9606	Mangalore Taluk	GAZ	GAZ:22225190	Study Design	DNA Isolation	6058	South	27.4077	40	Sedentary	Non-Obese
Fecal sample from individual human in India	Homo sapiens	NCBITaxon	NCBITaxon:9606	Mangalore Taluk	GAZ	GAZ:22225190	Study Design	DNA Isolation	6059	South	25.4028	36	Sedentary	Non-Obese
Fecal sample from individual human in India	Homo sapiens	NCBITaxon	NCBITaxon:9606	Mangalore Taluk	GAZ	GAZ:22225190	Study Design	DNA Isolation	6060	South	31.6443	22	Sedentary	Obese
Fecal sample from individual human in India	Homo sapiens	NCBITaxon	NCBITaxon:9606	Mangalore Taluk	GAZ	GAZ:22225190	Study Design	DNA Isolation	6061	South	30.0947	24	Sedentary	Obese
Fecal sample from individual human in India	Homo sapiens	NCBITaxon	NCBITaxon:9606	Mangalore Taluk	GAZ	GAZ:22225190	Study Design	DNA Isolation	6062	South	34.2936	52	Sedentary	Obese
Fecal sample from individual human in India	Homo sapiens	NCBITaxon	NCBITaxon:9606	Mangalore Taluk	GAZ	GAZ:22225190	Study Design	DNA Isolation	6063	South	26.8386	30	Sedentary	Non-Obese
Fecal sample from individual human in India	Homo sapiens	NCBITaxon	NCBITaxon:9606	Mangalore Taluk	GAZ	GAZ:22225190	Study Design	DNA Isolation	6064	South	30.478	31	Sedentary	Obese
Fecal sample from individual human in India	Homo sapiens	NCBITaxon	NCBITaxon:9606	Mangalore Taluk	GAZ	GAZ:22225190	Study Design	DNA Isolation	6065	South	24.4418	27	Sedentary	Non-Obese
Fecal sample from individual human in India	Homo sapiens	NCBITaxon	NCBITaxon:9606	Mangalore Taluk	GAZ	GAZ:22225190	Study Design	DNA Isolation	6066	South	30.8596	27	Sedentary	Obese
Fecal sample from individual human in India	Homo sapiens	NCBITaxon	NCBITaxon:9606	Kochi	GAZ	GAZ:00149291	Study Design	DNA Isolation	7001	South	26.1066	55	Sedentary	Non-Obese
Fecal sample from individual human in India	Homo sapiens	NCBITaxon	NCBITaxon:9606	Kochi	GAZ	GAZ:00149291	Study Design	DNA Isolation	7003	South	29.4321	57	Sedentary	Non-Obese
Fecal sample from individual human in India	Homo sapiens	NCBITaxon	NCBITaxon:9606	Kochi	GAZ	GAZ:00149291	Study Design	DNA Isolation	7004	South	31.2213	37	Sedentary	Obese
Fecal sample from individual human in India	Homo sapiens	NCBITaxon	NCBITaxon:9606	Kochi	GAZ	GAZ:00149291	Study Design	DNA Isolation	7005	South	26.3465	29	Sedentary	Non-Obese
Fecal sample from individual human in India	Homo sapiens	NCBITaxon	NCBITaxon:9606	Kochi	GAZ	GAZ:00149291	Study Design	DNA Isolation	7006	South	26.1249	47	Sedentary	Non-Obese
Fecal sample from individual human in India	Homo sapiens	NCBITaxon	NCBITaxon:9606	Kochi	GAZ	GAZ:00149291	Study Design	DNA Isolation	7007	South	23.4221	52	Sedentary	Non-Obese
Fecal sample from individual human in India	Homo sapiens	NCBITaxon	NCBITaxon:9606	Kochi	GAZ	GAZ:00149291	Study Design	DNA Isolation	7008	South	20.2395	58	Sedentary	Non-Obese
Fecal sample from individual human in India	Homo sapiens	NCBITaxon	NCBITaxon:9606	Kochi	GAZ	GAZ:00149291	Study Design	DNA Isolation	7009	South	19.736	53	Sedentary	Non-Obese
Fecal sample from individual human in India	Homo sapiens	NCBITaxon	NCBITaxon:9606	Kochi	GAZ	GAZ:00149291	Study Design	DNA Isolation	7016	South	23.833	56	Sedentary	Non-Obese
Fecal sample from individual human in India	Homo sapiens	NCBITaxon	NCBITaxon:9606	Kochi	GAZ	GAZ:00149291	Study Design	DNA Isolation	7017	South	23.8728	59	Sedentary	Non-Obese
Fecal sample from individual human in India	Homo sapiens	NCBITaxon	NCBITaxon:9606	Kochi	GAZ	GAZ:00149291	Study Design	DNA Isolation	7019	South	25.8065	58	Non Sedentary	Non-Obese
Fecal sample from individual human in India	Homo sapiens	NCBITaxon	NCBITaxon:9606	Kochi	GAZ	GAZ:00149291	Study Design	DNA Isolation	7023	South	30.1038	27	Sedentary	Obese
Fecal sample from individual human in India	Homo sapiens	NCBITaxon	NCBITaxon:9606	Kochi	GAZ	GAZ:00149291	Study Design	DNA Isolation	7024	South	24.1115	48	Non Sedentary	Non-Obese
Fecal sample from individual human in India	Homo sapiens	NCBITaxon	NCBITaxon:9606	Kochi	GAZ	GAZ:00149291	Study Design	DNA Isolation	7025	South	30.8329	53	Non Sedentary	Obese
Fecal sample from individual human in India	Homo sapiens	NCBITaxon	NCBITaxon:9606	Kochi	GAZ	GAZ:00149291	Study Design	DNA Isolation	7026	South	28.06	40	Non Sedentary	Non-Obese
Fecal sample from individual human in India	Homo sapiens	NCBITaxon	NCBITaxon:9606	Kochi	GAZ	GAZ:00149291	Study Design	DNA Isolation	7027	South	32.4662	40	Non Sedentary	Obese
Fecal sample from individual human in India	Homo sapiens	NCBITaxon	NCBITaxon:9606	Kochi	GAZ	GAZ:00149291	Study Design	DNA Isolation	7028	South	21.7133	29	Sedentary	Non-Obese
Fecal sample from individual human in India	Homo sapiens	NCBITaxon	NCBITaxon:9606	Kochi	GAZ	GAZ:00149291	Study Design	DNA Isolation	7029	South	26.3059	26	Non Sedentary	Non-Obese
Fecal sample from individual human in India	Homo sapiens	NCBITaxon	NCBITaxon:9606	Kochi	GAZ	GAZ:00149291	Study Design	DNA Isolation	7030	South	21.1797	45	Sedentary	Non-Obese
Fecal sample from individual human in India	Homo sapiens	NCBITaxon	NCBITaxon:9606	Kochi	GAZ	GAZ:00149291	Study Design	DNA Isolation	7031	South	24.1327	51	Non Sedentary	Non-Obese
Fecal sample from individual human in India	Homo sapiens	NCBITaxon	NCBITaxon:9606	Kochi	GAZ	GAZ:00149291	Study Design	DNA Isolation	7032	South	25.9823	54	Non Sedentary	Non-Obese
Fecal sample from individual human in India	Homo sapiens	NCBITaxon	NCBITaxon:9606	Kochi	GAZ	GAZ:00149291	Study Design	DNA Isolation	7033	South	26.3251	55	Non Sedentary	Non-Obese
Fecal sample from individual human in India	Homo sapiens	NCBITaxon	NCBITaxon:9606	Kochi	GAZ	GAZ:00149291	Study Design	DNA Isolation	7034	South	22.7244	35	Non Sedentary	Non-Obese
Fecal sample from individual human in India	Homo sapiens	NCBITaxon	NCBITaxon:9606	Kochi	GAZ	GAZ:00149291	Study Design	DNA Isolation	7035	South	22.7903	58	Sedentary	Non-Obese
Fecal sample from individual human in India	Homo sapiens	NCBITaxon	NCBITaxon:9606	Kochi	GAZ	GAZ:00149291	Study Design	DNA Isolation	7036	South	20.8889	57	Non Sedentary	Non-Obese
Fecal sample from individual human in India	Homo sapiens	NCBITaxon	NCBITaxon:9606	Kochi	GAZ	GAZ:00149291	Study Design	DNA Isolation	7037	South	20.9902	58	Non Sedentary	Non-Obese
Fecal sample from individual human in India	Homo sapiens	NCBITaxon	NCBITaxon:9606	Kochi	GAZ	GAZ:00149291	Study Design	DNA Isolation	7038	South	18.1449	56	Sedentary	Non-Obese
Fecal sample from individual human in India	Homo sapiens	NCBITaxon	NCBITaxon:9606	Kochi	GAZ	GAZ:00149291	Study Design	DNA Isolation	7039	South	19.8991	51	Non Sedentary	Non-Obese
Fecal sample from individual human in India	Homo sapiens	NCBITaxon	NCBITaxon:9606	Kochi	GAZ	GAZ:00149291	Study Design	DNA Isolation	7040	South	26.2976	37	Non Sedentary	Non-Obese
Fecal sample from individual human in India	Homo sapiens	NCBITaxon	NCBITaxon:9606	Kochi	GAZ	GAZ:00149291	Study Design	DNA Isolation	7041	South	22.1231	30	Sedentary	Non-Obese
Fecal sample from individual human in India	Homo sapiens	NCBITaxon	NCBITaxon:9606	Kochi	GAZ	GAZ:00149291	Study Design	DNA Isolation	7042	South	22.5778	22	Sedentary	Non-Obese
Fecal sample from individual human in India	Homo sapiens	NCBITaxon	NCBITaxon:9606	Kochi	GAZ	GAZ:00149291	Study Design	DNA Isolation	7043	South	23.5024	32	Sedentary	Non-Obese
Fecal sample from individual human in India	Homo sapiens	NCBITaxon	NCBITaxon:9606	Kochi	GAZ	GAZ:00149291	Study Design	DNA Isolation	7044	South	24.977	49	Non Sedentary	Non-Obese
Fecal sample from individual human in India	Homo sapiens	NCBITaxon	NCBITaxon:9606	Kochi	GAZ	GAZ:00149291	Study Design	DNA Isolation	7045	South	34.8657	49	Non Sedentary	Obese
Fecal sample from individual human in India	Homo sapiens	NCBITaxon	NCBITaxon:9606	Kochi	GAZ	GAZ:00149291	Study Design	DNA Isolation	7046	South	30.2992	43	Non Sedentary	Obese
Fecal sample from individual human in India	Homo sapiens	NCBITaxon	NCBITaxon:9606	Kochi	GAZ	GAZ:00149291	Study Design	DNA Isolation	7047	South	29.3031	60	Non Sedentary	Non-Obese
Fecal sample from individual human in India	Homo sapiens	NCBITaxon	NCBITaxon:9606	Kochi	GAZ	GAZ:00149291	Study Design	DNA Isolation	7048	South	26.5118	63	Non Sedentary	Non-Obese
Fecal sample from individual human in India	Homo sapiens	NCBITaxon	NCBITaxon:9606	Kochi	GAZ	GAZ:00149291	Study Design	DNA Isolation	7049	South	38.9739	55	Non Sedentary	Obese
Fecal sample from individual human in India	Homo sapiens	NCBITaxon	NCBITaxon:9606	Kochi	GAZ	GAZ:00149291	Study Design	DNA Isolation	7050	South	34.9277	51	Non Sedentary	Obese
Fecal sample from individual human in India	Homo sapiens	NCBITaxon	NCBITaxon:9606	Kochi	GAZ	GAZ:00149291	Study Design	DNA Isolation	7051	South	24.974	59	Non Sedentary	Non-Obese
Fecal sample from individual human in India	Homo sapiens	NCBITaxon	NCBITaxon:9606	Kochi	GAZ	GAZ:00149291	Study Design	DNA Isolation	7052	South	21.3039	55	Non Sedentary	Non-Obese
Fecal sample from individual human in India	Homo sapiens	NCBITaxon	NCBITaxon:9606	Kochi	GAZ	GAZ:00149291	Study Design	DNA Isolation	7053	South	35.0765	53	Non Sedentary	Obese
Fecal sample from individual human in India	Homo sapiens	NCBITaxon	NCBITaxon:9606	Kochi	GAZ	GAZ:00149291	Study Design	DNA Isolation	7054	South	32.4662	59	Non Sedentary	Obese
Fecal sample from individual human in India	Homo sapiens	NCBITaxon	NCBITaxon:9606	Kochi	GAZ	GAZ:00149291	Study Design	DNA Isolation	7055	South	23.1182	31	Non Sedentary	Non-Obese
Fecal sample from individual human in India	Homo sapiens	NCBITaxon	NCBITaxon:9606	Kochi	GAZ	GAZ:00149291	Study Design	DNA Isolation	7056	South	30.3871	60	Non Sedentary	Obese
Fecal sample from individual human in India	Homo sapiens	NCBITaxon	NCBITaxon:9606	Kochi	GAZ	GAZ:00149291	Study Design	DNA Isolation	7057	South	34.626	63	Non Sedentary	Obese
Fecal sample from individual human in India	Homo sapiens	NCBITaxon	NCBITaxon:9606	Kochi	GAZ	GAZ:00149291	Study Design	DNA Isolation	7058	South	31.8878	34	Non Sedentary	Obese
Fecal sample from individual human in India	Homo sapiens	NCBITaxon	NCBITaxon:9606	Kochi	GAZ	GAZ:00149291	Study Design	DNA Isolation	7059	South	33.672	36	Non Sedentary	Obese
Fecal sample from individual human in India	Homo sapiens	NCBITaxon	NCBITaxon:9606	Kochi	GAZ	GAZ:00149291	Study Design	DNA Isolation	7060	South	21.4204	25	Non Sedentary	Non-Obese
Fecal sample from individual human in India	Homo sapiens	NCBITaxon	NCBITaxon:9606	Kochi	GAZ	GAZ:00149291	Study Design	DNA Isolation	7061	South	24.1638	29	Non Sedentary	Non-Obese
Fecal sample from individual human in India	Homo sapiens	NCBITaxon	NCBITaxon:9606	Kochi	GAZ	GAZ:00149291	Study Design	DNA Isolation	7062	South	33.1961	37	Sedentary	Obese
Fecal sample from individual human in India	Homo sapiens	NCBITaxon	NCBITaxon:9606	Kochi	GAZ	GAZ:00149291	Study Design	DNA Isolation	7063	South	29.3724	48	Sedentary	Non-Obese
Fecal sample from individual human in India	Homo sapiens	NCBITaxon	NCBITaxon:9606	Kochi	GAZ	GAZ:00149291	Study Design	DNA Isolation	7064	South	30.7787	55	Non Sedentary	Obese
Fecal sample from individual human in India	Homo sapiens	NCBITaxon	NCBITaxon:9606	Kochi	GAZ	GAZ:00149291	Study Design	DNA Isolation	7065	South	29.0659	39	Sedentary	Non-Obese
Fecal sample from individual human in India	Homo sapiens	NCBITaxon	NCBITaxon:9606	Kochi	GAZ	GAZ:00149291	Study Design	DNA Isolation	7066	South	25.8278	64	Non Sedentary	Non-Obese
Fecal sample from individual human in India	Homo sapiens	NCBITaxon	NCBITaxon:9606	Kochi	GAZ	GAZ:00149291	Study Design	DNA Isolation	7067	South	30.5241	54	Non Sedentary	Obese
Fecal sample from individual human in India	Homo sapiens	NCBITaxon	NCBITaxon:9606	Kochi	GAZ	GAZ:00149291	Study Design	DNA Isolation	7068	South	31.5776	53	Non Sedentary	Obese
Fecal sample from individual human in India	Homo sapiens	NCBITaxon	NCBITaxon:9606	Kochi	GAZ	GAZ:00149291	Study Design	DNA Isolation	7069	South	27.3438	60	Non Sedentary	Non-Obese
Fecal sample from individual human in India	Homo sapiens	NCBITaxon	NCBITaxon:9606	Kochi	GAZ	GAZ:00149291	Study Design	DNA Isolation	7070	South	23.9395	65	Non Sedentary	Non-Obese
Fecal sample from individual human in India	Homo sapiens	NCBITaxon	NCBITaxon:9606	Kochi	GAZ	GAZ:00149291	Study Design	DNA Isolation	7071	South	27.3438	58	Non Sedentary	Non-Obese
Fecal sample from individual human in India	Homo sapiens	NCBITaxon	NCBITaxon:9606	Kochi	GAZ	GAZ:00149291	Study Design	DNA Isolation	7072	South	20.984	18	Sedentary	Non-Obese
Fecal sample from individual human in India	Homo sapiens	NCBITaxon	NCBITaxon:9606	Kochi	GAZ	GAZ:00149291	Study Design	DNA Isolation	7073	South	29.7458	38	Non Sedentary	Non-Obese
Fecal sample from individual human in India	Homo sapiens	NCBITaxon	NCBITaxon:9606	Kochi	GAZ	GAZ:00149291	Study Design	DNA Isolation	7074	South	20.9184	32	Sedentary	Non-Obese
Fecal sample from individual human in India	Homo sapiens	NCBITaxon	NCBITaxon:9606	Kochi	GAZ	GAZ:00149291	Study Design	DNA Isolation	7075	South	20.0288	58	Sedentary	Non-Obese
Fecal sample from individual human in India	Homo sapiens	NCBITaxon	NCBITaxon:9606	Kochi	GAZ	GAZ:00149291	Study Design	DNA Isolation	7076	South	24.2424	61	Non Sedentary	Non-Obese
Fecal sample from individual human in India	Homo sapiens	NCBITaxon	NCBITaxon:9606	Kochi	GAZ	GAZ:00149291	Study Design	DNA Isolation	7077	South	27.1918	59	Sedentary	Non-Obese
Fecal sample from individual human in India	Homo sapiens	NCBITaxon	NCBITaxon:9606	Kochi	GAZ	GAZ:00149291	Study Design	DNA Isolation	7078	South	24.6181	51	Non Sedentary	Non-Obese
Fecal sample from individual human in India	Homo sapiens	NCBITaxon	NCBITaxon:9606	Kochi	GAZ	GAZ:00149291	Study Design	DNA Isolation	7079	South	33.1213	43	Non Sedentary	Obese
Fecal sample from individual human in India	Homo sapiens	NCBITaxon	NCBITaxon:9606	Kochi	GAZ	GAZ:00149291	Study Design	DNA Isolation	7080	South	38.039	61	Non Sedentary	Obese
Fecal sample from individual human in India	Homo sapiens	NCBITaxon	NCBITaxon:9606	Kochi	GAZ	GAZ:00149291	Study Design	DNA Isolation	7081	South	23.4375	36	Sedentary	Non-Obese
Fecal sample from individual human in India	Homo sapiens	NCBITaxon	NCBITaxon:9606	Kochi	GAZ	GAZ:00149291	Study Design	DNA Isolation	7082	South	33.2986	42	Non Sedentary	Obese
Fecal sample from individual human in India	Homo sapiens	NCBITaxon	NCBITaxon:9606	Kochi	GAZ	GAZ:00149291	Study Design	DNA Isolation	7083	South	26.7759	33	Non Sedentary	Non-Obese
Fecal sample from individual human in India	Homo sapiens	NCBITaxon	NCBITaxon:9606	Kochi	GAZ	GAZ:00149291	Study Design	DNA Isolation	7084	South	34.2857	57	Sedentary	Obese
Fecal sample from individual human in India	Homo sapiens	NCBITaxon	NCBITaxon:9606	Kochi	GAZ	GAZ:00149291	Study Design	DNA Isolation	7085	South	33.705	36	Sedentary	Obese
Fecal sample from individual human in India	Homo sapiens	NCBITaxon	NCBITaxon:9606	Kochi	GAZ	GAZ:00149291	Study Design	DNA Isolation	7086	South	30.8185	40	Sedentary	Obese
Fecal sample from individual human in India	Homo sapiens	NCBITaxon	NCBITaxon:9606	Kochi	GAZ	GAZ:00149291	Study Design	DNA Isolation	7087	South	38.4168	50	Non Sedentary	Obese
Fecal sample from individual human in India	Homo sapiens	NCBITaxon	NCBITaxon:9606	Kochi	GAZ	GAZ:00149291	Study Design	DNA Isolation	7088	South	30.6923	36	Non Sedentary	Obese
Fecal sample from individual human in India	Homo sapiens	NCBITaxon	NCBITaxon:9606	Kochi	GAZ	GAZ:00149291	Study Design	DNA Isolation	7089	South	34.9481	48	Non Sedentary	Obese
Fecal sample from individual human in India	Homo sapiens	NCBITaxon	NCBITaxon:9606	Kochi	GAZ	GAZ:00149291	Study Design	DNA Isolation	7090	South	34.2554	58	Non Sedentary	Obese
Fecal sample from individual human in India	Homo sapiens	NCBITaxon	NCBITaxon:9606	Kochi	GAZ	GAZ:00149291	Study Design	DNA Isolation	7091	South	31.0446	47	Non Sedentary	Obese
Fecal sample from individual human in India	Homo sapiens	NCBITaxon	NCBITaxon:9606	Kochi	GAZ	GAZ:00149291	Study Design	DNA Isolation	7092	South	28.0402	37	Non Sedentary	Non-Obese
Fecal sample from individual human in India	Homo sapiens	NCBITaxon	NCBITaxon:9606	Kochi	GAZ	GAZ:00149291	Study Design	DNA Isolation	7093	South	31.4256	41	Sedentary	Obese
Fecal sample from individual human in India	Homo sapiens	NCBITaxon	NCBITaxon:9606	Kochi	GAZ	GAZ:00149291	Study Design	DNA Isolation	7094	South	28.3987	42	Sedentary	Non-Obese
Fecal sample from individual human in India	Homo sapiens	NCBITaxon	NCBITaxon:9606	Kochi	GAZ	GAZ:00149291	Study Design	DNA Isolation	7095	South	22.0932	51	Non Sedentary	Non-Obese
Fecal sample from individual human in India	Homo sapiens	NCBITaxon	NCBITaxon:9606	Kochi	GAZ	GAZ:00149291	Study Design	DNA Isolation	7096	South	31.6158	29	Non Sedentary	Obese
Fecal sample from individual human in India	Homo sapiens	NCBITaxon	NCBITaxon:9606	Kochi	GAZ	GAZ:00149291	Study Design	DNA Isolation	7097	South	26.8136	35	Non Sedentary	Non-Obese
Fecal sample from individual human in India	Homo sapiens	NCBITaxon	NCBITaxon:9606	Kochi	GAZ	GAZ:00149291	Study Design	DNA Isolation	7098	South	15.2416	18	Non Sedentary	Non-Obese
Fecal sample from individual human in India	Homo sapiens	NCBITaxon	NCBITaxon:9606	Kochi	GAZ	GAZ:00149291	Study Design	DNA Isolation	7099	South	16.4474	19	Sedentary	Non-Obese
Fecal sample from individual human in India	Homo sapiens	NCBITaxon	NCBITaxon:9606	Kochi	GAZ	GAZ:00149291	Study Design	DNA Isolation	7100	South	38.3707	64	Sedentary	Obese
Fecal sample from individual human in India	Homo sapiens	NCBITaxon	NCBITaxon:9606	Kochi	GAZ	GAZ:00149291	Study Design	DNA Isolation	7101	South	26.398	55	Non Sedentary	Non-Obese
Fecal sample from individual human in India	Homo sapiens	NCBITaxon	NCBITaxon:9606	Kochi	GAZ	GAZ:00149291	Study Design	DNA Isolation	7102	South	26.4915	45	Non Sedentary	Non-Obese
Fecal sample from individual human in India	Homo sapiens	NCBITaxon	NCBITaxon:9606	Kochi	GAZ	GAZ:00149291	Study Design	DNA Isolation	7103	South	28.3937	34	Non Sedentary	Non-Obese
Fecal sample from individual human in India	Homo sapiens	NCBITaxon	NCBITaxon:9606	Kochi	GAZ	GAZ:00149291	Study Design	DNA Isolation	7104	South	26.9896	29	Non Sedentary	Non-Obese
Fecal sample from individual human in India	Homo sapiens	NCBITaxon	NCBITaxon:9606	Kochi	GAZ	GAZ:00149291	Study Design	DNA Isolation	7105	South	30.3673	27	Non Sedentary	Obese
Fecal sample from individual human in India	Homo sapiens	NCBITaxon	NCBITaxon:9606	Kochi	GAZ	GAZ:00149291	Study Design	DNA Isolation	7106	South	26.213	24	Non Sedentary	Non-Obese
Fecal sample from individual human in India	Homo sapiens	NCBITaxon	NCBITaxon:9606	Kochi	GAZ	GAZ:00149291	Study Design	DNA Isolation	7107	South	31.5886	43	Sedentary	Obese
Fecal sample from individual human in India	Homo sapiens	NCBITaxon	NCBITaxon:9606	Mumbai	GAZ	GAZ:00007301	Study Design	DNA Isolation	8001	West	30.8642	32	Non Sedentary	Obese
Fecal sample from individual human in India	Homo sapiens	NCBITaxon	NCBITaxon:9606	Mumbai	GAZ	GAZ:00007301	Study Design	DNA Isolation	8002	West	33.2986	36	Sedentary	Obese
Fecal sample from individual human in India	Homo sapiens	NCBITaxon	NCBITaxon:9606	Mumbai	GAZ	GAZ:00007301	Study Design	DNA Isolation	8003	West	30.7479	61	Sedentary	Obese
Fecal sample from individual human in India	Homo sapiens	NCBITaxon	NCBITaxon:9606	Mumbai	GAZ	GAZ:00007301	Study Design	DNA Isolation	8004	West	23.6614	28	Non Sedentary	Non-Obese
Fecal sample from individual human in India	Homo sapiens	NCBITaxon	NCBITaxon:9606	Mumbai	GAZ	GAZ:00007301	Study Design	DNA Isolation	8005	West	20.7756	44	Non Sedentary	Non-Obese
Fecal sample from individual human in India	Homo sapiens	NCBITaxon	NCBITaxon:9606	Mumbai	GAZ	GAZ:00007301	Study Design	DNA Isolation	8006	West	19.1406	54	Non Sedentary	Non-Obese
Fecal sample from individual human in India	Homo sapiens	NCBITaxon	NCBITaxon:9606	Mumbai	GAZ	GAZ:00007301	Study Design	DNA Isolation	8007	West	18.4911	21	Sedentary	Non-Obese
Fecal sample from individual human in India	Homo sapiens	NCBITaxon	NCBITaxon:9606	Mumbai	GAZ	GAZ:00007301	Study Design	DNA Isolation	8008	West	19.3337	18	Sedentary	Non-Obese
Fecal sample from individual human in India	Homo sapiens	NCBITaxon	NCBITaxon:9606	Mumbai	GAZ	GAZ:00007301	Study Design	DNA Isolation	8009	West	25.4375	50	Sedentary	Non-Obese
Fecal sample from individual human in India	Homo sapiens	NCBITaxon	NCBITaxon:9606	Mumbai	GAZ	GAZ:00007301	Study Design	DNA Isolation	8010	West	30.1103	60	Sedentary	Obese
Fecal sample from individual human in India	Homo sapiens	NCBITaxon	NCBITaxon:9606	Mumbai	GAZ	GAZ:00007301	Study Design	DNA Isolation	8011	West	31.7397	48	Sedentary	Obese
Fecal sample from individual human in India	Homo sapiens	NCBITaxon	NCBITaxon:9606	Mumbai	GAZ	GAZ:00007301	Study Design	DNA Isolation	8012	West	30.8185	57	Non Sedentary	Obese
Fecal sample from individual human in India	Homo sapiens	NCBITaxon	NCBITaxon:9606	Mumbai	GAZ	GAZ:00007301	Study Design	DNA Isolation	8013	West	23.4221	27	Non Sedentary	Non-Obese
Fecal sample from individual human in India	Homo sapiens	NCBITaxon	NCBITaxon:9606	Mumbai	GAZ	GAZ:00007301	Study Design	DNA Isolation	8014	West	19.721	25	Non Sedentary	Non-Obese
Fecal sample from individual human in India	Homo sapiens	NCBITaxon	NCBITaxon:9606	Mumbai	GAZ	GAZ:00007301	Study Design	DNA Isolation	8015	West	31.6118	25	Sedentary	Obese
Fecal sample from individual human in India	Homo sapiens	NCBITaxon	NCBITaxon:9606	Mumbai	GAZ	GAZ:00007301	Study Design	DNA Isolation	8016	West	31.2213	55	Sedentary	Obese
Fecal sample from individual human in India	Homo sapiens	NCBITaxon	NCBITaxon:9606	Mumbai	GAZ	GAZ:00007301	Study Design	DNA Isolation	8017	West	22.8571	20	Non Sedentary	Non-Obese
Fecal sample from individual human in India	Homo sapiens	NCBITaxon	NCBITaxon:9606	Mumbai	GAZ	GAZ:00007301	Study Design	DNA Isolation	8018	West	30.4688	21	Non Sedentary	Obese
Fecal sample from individual human in India	Homo sapiens	NCBITaxon	NCBITaxon:9606	Mumbai	GAZ	GAZ:00007301	Study Design	DNA Isolation	8019	West	21.6296	22	Non Sedentary	Non-Obese
Fecal sample from individual human in India	Homo sapiens	NCBITaxon	NCBITaxon:9606	Mumbai	GAZ	GAZ:00007301	Study Design	DNA Isolation	8020	West	32.0513	24	Sedentary	Obese
Fecal sample from individual human in India	Homo sapiens	NCBITaxon	NCBITaxon:9606	Mumbai	GAZ	GAZ:00007301	Study Design	DNA Isolation	8021	West	31.4627	25	Non Sedentary	Obese
Fecal sample from individual human in India	Homo sapiens	NCBITaxon	NCBITaxon:9606	Mumbai	GAZ	GAZ:00007301	Study Design	DNA Isolation	8022	West	30.8012	46	Sedentary	Obese
Fecal sample from individual human in India	Homo sapiens	NCBITaxon	NCBITaxon:9606	Mumbai	GAZ	GAZ:00007301	Study Design	DNA Isolation	8023	West	30.2222	40	Sedentary	Obese
Fecal sample from individual human in India	Homo sapiens	NCBITaxon	NCBITaxon:9606	Mumbai	GAZ	GAZ:00007301	Study Design	DNA Isolation	8024	West	30.2978	20	Sedentary	Obese
Fecal sample from individual human in India	Homo sapiens	NCBITaxon	NCBITaxon:9606	Mumbai	GAZ	GAZ:00007301	Study Design	DNA Isolation	8025	West	30.44	42	Sedentary	Obese
Fecal sample from individual human in India	Homo sapiens	NCBITaxon	NCBITaxon:9606	Mumbai	GAZ	GAZ:00007301	Study Design	DNA Isolation	8026	West	31.7418	57	Non Sedentary	Obese
Fecal sample from individual human in India	Homo sapiens	NCBITaxon	NCBITaxon:9606	Mumbai	GAZ	GAZ:00007301	Study Design	DNA Isolation	8027	West	30.2978	58	Sedentary	Obese
Fecal sample from individual human in India	Homo sapiens	NCBITaxon	NCBITaxon:9606	Mumbai	GAZ	GAZ:00007301	Study Design	DNA Isolation	8028	West	22.6667	25	Sedentary	Non-Obese
Fecal sample from individual human in India	Homo sapiens	NCBITaxon	NCBITaxon:9606	Mumbai	GAZ	GAZ:00007301	Study Design	DNA Isolation	8029	West	30.854	64	Sedentary	Obese
Fecal sample from individual human in India	Homo sapiens	NCBITaxon	NCBITaxon:9606	Mumbai	GAZ	GAZ:00007301	Study Design	DNA Isolation	8030	West	23.5078	33	Sedentary	Non-Obese
Fecal sample from individual human in India	Homo sapiens	NCBITaxon	NCBITaxon:9606	Mumbai	GAZ	GAZ:00007301	Study Design	DNA Isolation	8031	West	33.3205	27	Sedentary	Obese
Fecal sample from individual human in India	Homo sapiens	NCBITaxon	NCBITaxon:9606	Mumbai	GAZ	GAZ:00007301	Study Design	DNA Isolation	8032	West	25.6312	62	Sedentary	Non-Obese
Fecal sample from individual human in India	Homo sapiens	NCBITaxon	NCBITaxon:9606	Mumbai	GAZ	GAZ:00007301	Study Design	DNA Isolation	8033	West	18.662	18	Sedentary	Non-Obese
Fecal sample from individual human in India	Homo sapiens	NCBITaxon	NCBITaxon:9606	Mumbai	GAZ	GAZ:00007301	Study Design	DNA Isolation	8034	West	31.9009	39	Sedentary	Obese
Fecal sample from individual human in India	Homo sapiens	NCBITaxon	NCBITaxon:9606	Mumbai	GAZ	GAZ:00007301	Study Design	DNA Isolation	8035	West	25.2994	47	Sedentary	Non-Obese
Fecal sample from individual human in India	Homo sapiens	NCBITaxon	NCBITaxon:9606	Mumbai	GAZ	GAZ:00007301	Study Design	DNA Isolation	8036	West	30.8463	56	Non Sedentary	Obese
Fecal sample from individual human in India	Homo sapiens	NCBITaxon	NCBITaxon:9606	Mumbai	GAZ	GAZ:00007301	Study Design	DNA Isolation	8037	West	30.3593	42	Sedentary	Obese
Fecal sample from individual human in India	Homo sapiens	NCBITaxon	NCBITaxon:9606	Mumbai	GAZ	GAZ:00007301	Study Design	DNA Isolation	8038	West	20.2449	23	Non Sedentary	Non-Obese
Fecal sample from individual human in India	Homo sapiens	NCBITaxon	NCBITaxon:9606	Mumbai	GAZ	GAZ:00007301	Study Design	DNA Isolation	8039	West	19.1327	19	Non Sedentary	Non-Obese
Fecal sample from individual human in India	Homo sapiens	NCBITaxon	NCBITaxon:9606	Mumbai	GAZ	GAZ:00007301	Study Design	DNA Isolation	8040	West	30.854	20	Sedentary	Obese
Fecal sample from individual human in India	Homo sapiens	NCBITaxon	NCBITaxon:9606	Mumbai	GAZ	GAZ:00007301	Study Design	DNA Isolation	8041	West	31.6885	41	Non Sedentary	Obese
Fecal sample from individual human in India	Homo sapiens	NCBITaxon	NCBITaxon:9606	Mumbai	GAZ	GAZ:00007301	Study Design	DNA Isolation	8042	West	26.4236	20	Sedentary	Non-Obese
Fecal sample from individual human in India	Homo sapiens	NCBITaxon	NCBITaxon:9606	Mumbai	GAZ	GAZ:00007301	Study Design	DNA Isolation	8043	West	23.3844	32	Non Sedentary	Non-Obese
Fecal sample from individual human in India	Homo sapiens	NCBITaxon	NCBITaxon:9606	Mumbai	GAZ	GAZ:00007301	Study Design	DNA Isolation	8044	West	19.1327	22	Sedentary	Non-Obese
Fecal sample from individual human in India	Homo sapiens	NCBITaxon	NCBITaxon:9606	Mumbai	GAZ	GAZ:00007301	Study Design	DNA Isolation	8045	West	28.9421	41	Sedentary	Non-Obese
Fecal sample from individual human in India	Homo sapiens	NCBITaxon	NCBITaxon:9606	Mumbai	GAZ	GAZ:00007301	Study Design	DNA Isolation	8046	West	41.5984	35	Sedentary	Obese
Fecal sample from individual human in India	Homo sapiens	NCBITaxon	NCBITaxon:9606	Mumbai	GAZ	GAZ:00007301	Study Design	DNA Isolation	8047	West	21.4533	47	Non Sedentary	Non-Obese
Fecal sample from individual human in India	Homo sapiens	NCBITaxon	NCBITaxon:9606	Mumbai	GAZ	GAZ:00007301	Study Design	DNA Isolation	8048	West	21.7778	39	Non Sedentary	Non-Obese
Fecal sample from individual human in India	Homo sapiens	NCBITaxon	NCBITaxon:9606	Mumbai	GAZ	GAZ:00007301	Study Design	DNA Isolation	8049	West	31.6337	46	Sedentary	Obese
Fecal sample from individual human in India	Homo sapiens	NCBITaxon	NCBITaxon:9606	Mumbai	GAZ	GAZ:00007301	Study Design	DNA Isolation	8050	West	31.0543	25	Sedentary	Obese
Fecal sample from individual human in India	Homo sapiens	NCBITaxon	NCBITaxon:9606	Mumbai	GAZ	GAZ:00007301	Study Design	DNA Isolation	8051	West	30.2618	26	Sedentary	Obese
Fecal sample from individual human in India	Homo sapiens	NCBITaxon	NCBITaxon:9606	Mumbai	GAZ	GAZ:00007301	Study Design	DNA Isolation	8052	West	32.0513	29	Non Sedentary	Obese
Fecal sample from individual human in India	Homo sapiens	NCBITaxon	NCBITaxon:9606	Mumbai	GAZ	GAZ:00007301	Study Design	DNA Isolation	8053	West	30.4688	51	Sedentary	Obese
Fecal sample from individual human in India	Homo sapiens	NCBITaxon	NCBITaxon:9606	Mumbai	GAZ	GAZ:00007301	Study Design	DNA Isolation	8054	West	30.4832	20	Sedentary	Obese
Fecal sample from individual human in India	Homo sapiens	NCBITaxon	NCBITaxon:9606	Mumbai	GAZ	GAZ:00007301	Study Design	DNA Isolation	8055	West	31.2394	40	Sedentary	Obese
Fecal sample from individual human in India	Homo sapiens	NCBITaxon	NCBITaxon:9606	Mumbai	GAZ	GAZ:00007301	Study Design	DNA Isolation	8056	West	30.6293	35	Sedentary	Obese
Fecal sample from individual human in India	Homo sapiens	NCBITaxon	NCBITaxon:9606	Mumbai	GAZ	GAZ:00007301	Study Design	DNA Isolation	8057	West	31.2175	48	Sedentary	Obese
Fecal sample from individual human in India	Homo sapiens	NCBITaxon	NCBITaxon:9606	Mumbai	GAZ	GAZ:00007301	Study Design	DNA Isolation	8058	West	31.8287	42	Sedentary	Obese
Fecal sample from individual human in India	Homo sapiens	NCBITaxon	NCBITaxon:9606	Mumbai	GAZ	GAZ:00007301	Study Design	DNA Isolation	8059	West	30.1103	24	Sedentary	Obese
Fecal sample from individual human in India	Homo sapiens	NCBITaxon	NCBITaxon:9606	Guwahati	GAZ	GAZ:00010432	Study Design	DNA Isolation	9001	East	29.3413	24	Non Sedentary	Non-Obese
Fecal sample from individual human in India	Homo sapiens	NCBITaxon	NCBITaxon:9606	Guwahati	GAZ	GAZ:00010432	Study Design	DNA Isolation	9002	East	32.0894	20	Non Sedentary	Obese
Fecal sample from individual human in India	Homo sapiens	NCBITaxon	NCBITaxon:9606	Guwahati	GAZ	GAZ:00010432	Study Design	DNA Isolation	9003	East	25.1096	25	Non Sedentary	Non-Obese
Fecal sample from individual human in India	Homo sapiens	NCBITaxon	NCBITaxon:9606	Guwahati	GAZ	GAZ:00010432	Study Design	DNA Isolation	9004	East	31.94	24	Non Sedentary	Obese
Fecal sample from individual human in India	Homo sapiens	NCBITaxon	NCBITaxon:9606	Guwahati	GAZ	GAZ:00010432	Study Design	DNA Isolation	9005	East	31.3465	29	Sedentary	Obese
Fecal sample from individual human in India	Homo sapiens	NCBITaxon	NCBITaxon:9606	Guwahati	GAZ	GAZ:00010432	Study Design	DNA Isolation	9006	East	20.5442	30	Non Sedentary	Non-Obese
Fecal sample from individual human in India	Homo sapiens	NCBITaxon	NCBITaxon:9606	Guwahati	GAZ	GAZ:00010432	Study Design	DNA Isolation	9007	East	22.6563	28	Sedentary	Non-Obese
Fecal sample from individual human in India	Homo sapiens	NCBITaxon	NCBITaxon:9606	Guwahati	GAZ	GAZ:00010432	Study Design	DNA Isolation	9008	East	34.4496	35	Sedentary	Obese
Fecal sample from individual human in India	Homo sapiens	NCBITaxon	NCBITaxon:9606	Guwahati	GAZ	GAZ:00010432	Study Design	DNA Isolation	9009	East	28.0612	22	Non Sedentary	Non-Obese
Fecal sample from individual human in India	Homo sapiens	NCBITaxon	NCBITaxon:9606	Guwahati	GAZ	GAZ:00010432	Study Design	DNA Isolation	9010	East	25.7778	26	Non Sedentary	Non-Obese
Fecal sample from individual human in India	Homo sapiens	NCBITaxon	NCBITaxon:9606	Guwahati	GAZ	GAZ:00010432	Study Design	DNA Isolation	9011	East	25.1496	25	Sedentary	Non-Obese
Fecal sample from individual human in India	Homo sapiens	NCBITaxon	NCBITaxon:9606	Guwahati	GAZ	GAZ:00010432	Study Design	DNA Isolation	9012	East	22.0317	27	Non Sedentary	Non-Obese
Fecal sample from individual human in India	Homo sapiens	NCBITaxon	NCBITaxon:9606	Guwahati	GAZ	GAZ:00010432	Study Design	DNA Isolation	9013	East	28.4444	29	Sedentary	Non-Obese
Fecal sample from individual human in India	Homo sapiens	NCBITaxon	NCBITaxon:9606	Guwahati	GAZ	GAZ:00010432	Study Design	DNA Isolation	9014	East	31.5301	23	Sedentary	Obese
Fecal sample from individual human in India	Homo sapiens	NCBITaxon	NCBITaxon:9606	Guwahati	GAZ	GAZ:00010432	Study Design	DNA Isolation	9015	East	32.0461	30	Sedentary	Obese
Fecal sample from individual human in India	Homo sapiens	NCBITaxon	NCBITaxon:9606	Guwahati	GAZ	GAZ:00010432	Study Design	DNA Isolation	9016	East	30.4438	34	Non Sedentary	Obese
Fecal sample from individual human in India	Homo sapiens	NCBITaxon	NCBITaxon:9606	Guwahati	GAZ	GAZ:00010432	Study Design	DNA Isolation	9017	East	33.5938	35	Sedentary	Obese
Fecal sample from individual human in India	Homo sapiens	NCBITaxon	NCBITaxon:9606	Guwahati	GAZ	GAZ:00010432	Study Design	DNA Isolation	9018	East	34.8944	35	Sedentary	Obese
Fecal sample from individual human in India	Homo sapiens	NCBITaxon	NCBITaxon:9606	Guwahati	GAZ	GAZ:00010432	Study Design	DNA Isolation	9019	East	36.0344	40	Non Sedentary	Obese
Fecal sample from individual human in India	Homo sapiens	NCBITaxon	NCBITaxon:9606	Guwahati	GAZ	GAZ:00010432	Study Design	DNA Isolation	9020	East	26.6667	20	Non Sedentary	Non-Obese
Fecal sample from individual human in India	Homo sapiens	NCBITaxon	NCBITaxon:9606	Guwahati	GAZ	GAZ:00010432	Study Design	DNA Isolation	9021	East	34.049	58	Sedentary	Obese
Fecal sample from individual human in India	Homo sapiens	NCBITaxon	NCBITaxon:9606	Guwahati	GAZ	GAZ:00010432	Study Design	DNA Isolation	9022	East	22.2222	35	Non Sedentary	Non-Obese
Fecal sample from individual human in India	Homo sapiens	NCBITaxon	NCBITaxon:9606	Guwahati	GAZ	GAZ:00010432	Study Design	DNA Isolation	9023	East	31.1111	35	Sedentary	Obese
Fecal sample from individual human in India	Homo sapiens	NCBITaxon	NCBITaxon:9606	Guwahati	GAZ	GAZ:00010432	Study Design	DNA Isolation	9024	East	19.5313	40	Sedentary	Non-Obese
Fecal sample from individual human in India	Homo sapiens	NCBITaxon	NCBITaxon:9606	Guwahati	GAZ	GAZ:00010432	Study Design	DNA Isolation	9025	East	26.8889	40	Sedentary	Non-Obese
Fecal sample from individual human in India	Homo sapiens	NCBITaxon	NCBITaxon:9606	Guwahati	GAZ	GAZ:00010432	Study Design	DNA Isolation	9026	East	29.6749	40	Sedentary	Non-Obese
Fecal sample from individual human in India	Homo sapiens	NCBITaxon	NCBITaxon:9606	Guwahati	GAZ	GAZ:00010432	Study Design	DNA Isolation	9027	East	22.2222	20	Non Sedentary	Non-Obese
Fecal sample from individual human in India	Homo sapiens	NCBITaxon	NCBITaxon:9606	Guwahati	GAZ	GAZ:00010432	Study Design	DNA Isolation	9028	East	29.7211	52	Sedentary	Non-Obese
Fecal sample from individual human in India	Homo sapiens	NCBITaxon	NCBITaxon:9606	Guwahati	GAZ	GAZ:00010432	Study Design	DNA Isolation	9029	East	33.9526	55	Sedentary	Obese
Fecal sample from individual human in India	Homo sapiens	NCBITaxon	NCBITaxon:9606	Guwahati	GAZ	GAZ:00010432	Study Design	DNA Isolation	9030	East	34.049	60	Sedentary	Obese
Fecal sample from individual human in India	Homo sapiens	NCBITaxon	NCBITaxon:9606	Guwahati	GAZ	GAZ:00010432	Study Design	DNA Isolation	9031	East	29.7211	58	Sedentary	Non-Obese
Fecal sample from individual human in India	Homo sapiens	NCBITaxon	NCBITaxon:9606	Guwahati	GAZ	GAZ:00010432	Study Design	DNA Isolation	9032	East	36.0519	60	Sedentary	Obese
Fecal sample from individual human in India	Homo sapiens	NCBITaxon	NCBITaxon:9606	Guwahati	GAZ	GAZ:00010432	Study Design	DNA Isolation	9033	East	36.0344	52	Non Sedentary	Obese
Fecal sample from individual human in India	Homo sapiens	NCBITaxon	NCBITaxon:9606	Guwahati	GAZ	GAZ:00010432	Study Design	DNA Isolation	9034	East	31.7723	48	Sedentary	Obese
Fecal sample from individual human in India	Homo sapiens	NCBITaxon	NCBITaxon:9606	Guwahati	GAZ	GAZ:00010432	Study Design	DNA Isolation	9035	East	39.8438	52	Sedentary	Obese
Fecal sample from individual human in India	Homo sapiens	NCBITaxon	NCBITaxon:9606	Guwahati	GAZ	GAZ:00010432	Study Design	DNA Isolation	9036	East	32.946	46	Sedentary	Obese
Fecal sample from individual human in India	Homo sapiens	NCBITaxon	NCBITaxon:9606	Guwahati	GAZ	GAZ:00010432	Study Design	DNA Isolation	9037	East	37.7176	46	Non Sedentary	Obese
Fecal sample from individual human in India	Homo sapiens	NCBITaxon	NCBITaxon:9606	Guwahati	GAZ	GAZ:00010432	Study Design	DNA Isolation	9038	East	31.3131	23	Non Sedentary	Obese
Fecal sample from individual human in India	Homo sapiens	NCBITaxon	NCBITaxon:9606	Guwahati	GAZ	GAZ:00010432	Study Design	DNA Isolation	9039	East	21.8787	20	Non Sedentary	Non-Obese
Fecal sample from individual human in India	Homo sapiens	NCBITaxon	NCBITaxon:9606	Guwahati	GAZ	GAZ:00010432	Study Design	DNA Isolation	9040	East	25.5102	25	Non Sedentary	Non-Obese
Fecal sample from individual human in India	Homo sapiens	NCBITaxon	NCBITaxon:9606	Guwahati	GAZ	GAZ:00010432	Study Design	DNA Isolation	9041	East	28.8315	22	Non Sedentary	Non-Obese
Fecal sample from individual human in India	Homo sapiens	NCBITaxon	NCBITaxon:9606	Guwahati	GAZ	GAZ:00010432	Study Design	DNA Isolation	9042	East	32.831	40	Non Sedentary	Obese
Fecal sample from individual human in India	Homo sapiens	NCBITaxon	NCBITaxon:9606	Guwahati	GAZ	GAZ:00010432	Study Design	DNA Isolation	9043	East	34.2936	42	Non Sedentary	Obese
Fecal sample from individual human in India	Homo sapiens	NCBITaxon	NCBITaxon:9606	Guwahati	GAZ	GAZ:00010432	Study Design	DNA Isolation	9044	East	35.0589	35	Non Sedentary	Obese
Fecal sample from individual human in India	Homo sapiens	NCBITaxon	NCBITaxon:9606	Guwahati	GAZ	GAZ:00010432	Study Design	DNA Isolation	9045	East	33.2671	40	Sedentary	Obese
Fecal sample from individual human in India	Homo sapiens	NCBITaxon	NCBITaxon:9606	Guwahati	GAZ	GAZ:00010432	Study Design	DNA Isolation	9046	East	32.0461	35	Sedentary	Obese
Fecal sample from individual human in India	Homo sapiens	NCBITaxon	NCBITaxon:9606	Guwahati	GAZ	GAZ:00010432	Study Design	DNA Isolation	9047	East	30.0463	25	Non Sedentary	Obese
Fecal sample from individual human in India	Homo sapiens	NCBITaxon	NCBITaxon:9606	Guwahati	GAZ	GAZ:00010432	Study Design	DNA Isolation	9048	East	31.1111	40	Non Sedentary	Obese
Fecal sample from individual human in India	Homo sapiens	NCBITaxon	NCBITaxon:9606	Guwahati	GAZ	GAZ:00010432	Study Design	DNA Isolation	9049	East	31.9922	38	Sedentary	Obese
Fecal sample from individual human in India	Homo sapiens	NCBITaxon	NCBITaxon:9606	Guwahati	GAZ	GAZ:00010432	Study Design	DNA Isolation	9050	East	30.6293	40	Non Sedentary	Obese
Fecal sample from individual human in India	Homo sapiens	NCBITaxon	NCBITaxon:9606	Guwahati	GAZ	GAZ:00010432	Study Design	DNA Isolation	9051	East	28.0689	20	Non Sedentary	Non-Obese
Fecal sample from individual human in India	Homo sapiens	NCBITaxon	NCBITaxon:9606	Guwahati	GAZ	GAZ:00010432	Study Design	DNA Isolation	9052	East	28.7641	23	Non Sedentary	Non-Obese
Fecal sample from individual human in India	Homo sapiens	NCBITaxon	NCBITaxon:9606	Guwahati	GAZ	GAZ:00010432	Study Design	DNA Isolation	9053	East	28.9941	20	Non Sedentary	Non-Obese
Fecal sample from individual human in India	Homo sapiens	NCBITaxon	NCBITaxon:9606	Guwahati	GAZ	GAZ:00010432	Study Design	DNA Isolation	9054	East	31.0543	25	Non Sedentary	Obese
Fecal sample from individual human in India	Homo sapiens	NCBITaxon	NCBITaxon:9606	Guwahati	GAZ	GAZ:00010432	Study Design	DNA Isolation	9055	East	32.0459	37	Non Sedentary	Obese
Fecal sample from individual human in India	Homo sapiens	NCBITaxon	NCBITaxon:9606	Guwahati	GAZ	GAZ:00010432	Study Design	DNA Isolation	9056	East	31.2295	34	Non Sedentary	Obese
Fecal sample from individual human in India	Homo sapiens	NCBITaxon	NCBITaxon:9606	Guwahati	GAZ	GAZ:00010432	Study Design	DNA Isolation	9057	East	28.8805	20	Non Sedentary	Non-Obese
Fecal sample from individual human in India	Homo sapiens	NCBITaxon	NCBITaxon:9606	Guwahati	GAZ	GAZ:00010432	Study Design	DNA Isolation	9058	East	29.3413	24	Non Sedentary	Non-Obese
Fecal sample from individual human in India	Homo sapiens	NCBITaxon	NCBITaxon:9606	Guwahati	GAZ	GAZ:00010432	Study Design	DNA Isolation	9059	East	29.9307	25	Non Sedentary	Non-Obese
Fecal sample from individual human in India	Homo sapiens	NCBITaxon	NCBITaxon:9606	Guwahati	GAZ	GAZ:00010432	Study Design	DNA Isolation	9060	East	28.8444	23	Non Sedentary	Non-Obese
Fecal sample from individual human in India	Homo sapiens	NCBITaxon	NCBITaxon:9606	Guwahati	GAZ	GAZ:00010432	Study Design	DNA Isolation	9061	East	27.3852	22	Non Sedentary	Non-Obese
Fecal sample from individual human in India	Homo sapiens	NCBITaxon	NCBITaxon:9606	Guwahati	GAZ	GAZ:00010432	Study Design	DNA Isolation	9062	East	35.0862	62	Sedentary	Obese
Fecal sample from individual human in India	Homo sapiens	NCBITaxon	NCBITaxon:9606	Guwahati	GAZ	GAZ:00010432	Study Design	DNA Isolation	9063	East	31.2974	30	Non Sedentary	Obese
Fecal sample from individual human in India	Homo sapiens	NCBITaxon	NCBITaxon:9606	Guwahati	GAZ	GAZ:00010432	Study Design	DNA Isolation	9064	East	29.7601	26	Non Sedentary	Non-Obese
Fecal sample from individual human in India	Homo sapiens	NCBITaxon	NCBITaxon:9606	Guwahati	GAZ	GAZ:00010432	Study Design	DNA Isolation	9065	East	28.1479	38	Sedentary	Non-Obese
Fecal sample from individual human in India	Homo sapiens	NCBITaxon	NCBITaxon:9606	Guwahati	GAZ	GAZ:00010432	Study Design	DNA Isolation	9066	East	28.7641	32	Non Sedentary	Non-Obese
Fecal sample from individual human in India	Homo sapiens	NCBITaxon	NCBITaxon:9606	Guwahati	GAZ	GAZ:00010432	Study Design	DNA Isolation	9067	East	26.255	20	Non Sedentary	Non-Obese
Fecal sample from individual human in India	Homo sapiens	NCBITaxon	NCBITaxon:9606	Guwahati	GAZ	GAZ:00010432	Study Design	DNA Isolation	9068	East	28.984	40	Non Sedentary	Non-Obese
Fecal sample from individual human in India	Homo sapiens	NCBITaxon	NCBITaxon:9606	Guwahati	GAZ	GAZ:00010432	Study Design	DNA Isolation	9069	East	28.7641	24	Non Sedentary	Non-Obese
Fecal sample from individual human in India	Homo sapiens	NCBITaxon	NCBITaxon:9606	Guwahati	GAZ	GAZ:00010432	Study Design	DNA Isolation	9070	East	28.9597	21	Non Sedentary	Non-Obese
Fecal sample from individual human in India	Homo sapiens	NCBITaxon	NCBITaxon:9606	Guwahati	GAZ	GAZ:00010432	Study Design	DNA Isolation	9071	East	29.3968	37	Non Sedentary	Non-Obese
Fecal sample from individual human in India	Homo sapiens	NCBITaxon	NCBITaxon:9606	Guwahati	GAZ	GAZ:00010432	Study Design	DNA Isolation	9072	East	26.255	28	Non Sedentary	Non-Obese
Fecal sample from individual human in India	Homo sapiens	NCBITaxon	NCBITaxon:9606	Guwahati	GAZ	GAZ:00010432	Study Design	DNA Isolation	9073	East	28.1479	30	Non Sedentary	Non-Obese
Fecal sample from individual human in India	Homo sapiens	NCBITaxon	NCBITaxon:9606	Guwahati	GAZ	GAZ:00010432	Study Design	DNA Isolation	9074	East	35.0862	60	Sedentary	Obese
Fecal sample from individual human in India	Homo sapiens	NCBITaxon	NCBITaxon:9606	Guwahati	GAZ	GAZ:00010432	Study Design	DNA Isolation	9075	East	16.1078	48	Sedentary	Non-Obese
Fecal sample from individual human in India	Homo sapiens	NCBITaxon	NCBITaxon:9606	Guwahati	GAZ	GAZ:00010432	Study Design	DNA Isolation	9076	East	31.1111	35	Non Sedentary	Obese
Fecal sample from individual human in India	Homo sapiens	NCBITaxon	NCBITaxon:9606	Guwahati	GAZ	GAZ:00010432	Study Design	DNA Isolation	9077	East	32.3424	38	Sedentary	Obese
Fecal sample from individual human in India	Homo sapiens	NCBITaxon	NCBITaxon:9606	Guwahati	GAZ	GAZ:00010432	Study Design	DNA Isolation	9078	East	31.1111	40	Non Sedentary	Obese
Fecal sample from individual human in India	Homo sapiens	NCBITaxon	NCBITaxon:9606	Guwahati	GAZ	GAZ:00010432	Study Design	DNA Isolation	9079	East	31.0446	48	Sedentary	Obese
Fecal sample from individual human in India	Homo sapiens	NCBITaxon	NCBITaxon:9606	Guwahati	GAZ	GAZ:00010432	Study Design	DNA Isolation	9080	East	31.1111	35	Non Sedentary	Obese
Fecal sample from individual human in India	Homo sapiens	NCBITaxon	NCBITaxon:9606	Guwahati	GAZ	GAZ:00010432	Study Design	DNA Isolation	9081	East	29.7211	33	Non Sedentary	Non-Obese
Fecal sample from individual human in India	Homo sapiens	NCBITaxon	NCBITaxon:9606	Guwahati	GAZ	GAZ:00010432	Study Design	DNA Isolation	9082	East	31.7723	40	Non Sedentary	Obese
Fecal sample from individual human in India	Homo sapiens	NCBITaxon	NCBITaxon:9606	Guwahati	GAZ	GAZ:00010432	Study Design	DNA Isolation	9083	East	36.0344	44	Non Sedentary	Obese
Fecal sample from individual human in India	Homo sapiens	NCBITaxon	NCBITaxon:9606	Ludhiana	GAZ	GAZ:00004194	Study Design	DNA Isolation	10001	North	22.0721	61	Non Sedentary	Non-Obese
Fecal sample from individual human in India	Homo sapiens	NCBITaxon	NCBITaxon:9606	Ludhiana	GAZ	GAZ:00004194	Study Design	DNA Isolation	10002	North	36.8815	37	Sedentary	Obese
Fecal sample from individual human in India	Homo sapiens	NCBITaxon	NCBITaxon:9606	Ludhiana	GAZ	GAZ:00004194	Study Design	DNA Isolation	10003	North	26.7001	23	Non Sedentary	Non-Obese
Fecal sample from individual human in India	Homo sapiens	NCBITaxon	NCBITaxon:9606	Ludhiana	GAZ	GAZ:00004194	Study Design	DNA Isolation	10004	North	33.8627	43	Sedentary	Obese
Fecal sample from individual human in India	Homo sapiens	NCBITaxon	NCBITaxon:9606	Ludhiana	GAZ	GAZ:00004194	Study Design	DNA Isolation	10005	North	23.3812	39	Sedentary	Non-Obese
Fecal sample from individual human in India	Homo sapiens	NCBITaxon	NCBITaxon:9606	Ludhiana	GAZ	GAZ:00004194	Study Design	DNA Isolation	10006	North	32.4496	23	Sedentary	Obese
Fecal sample from individual human in India	Homo sapiens	NCBITaxon	NCBITaxon:9606	Ludhiana	GAZ	GAZ:00004194	Study Design	DNA Isolation	10007	North	22.0888	30	Sedentary	Non-Obese
Fecal sample from individual human in India	Homo sapiens	NCBITaxon	NCBITaxon:9606	Ludhiana	GAZ	GAZ:00004194	Study Design	DNA Isolation	10008	North	47.3612	61	Sedentary	Obese
Fecal sample from individual human in India	Homo sapiens	NCBITaxon	NCBITaxon:9606	Ludhiana	GAZ	GAZ:00004194	Study Design	DNA Isolation	10009	North	21.7687	37	Sedentary	Non-Obese
Fecal sample from individual human in India	Homo sapiens	NCBITaxon	NCBITaxon:9606	Ludhiana	GAZ	GAZ:00004194	Study Design	DNA Isolation	10010	North	30.812	50	Sedentary	Obese
Fecal sample from individual human in India	Homo sapiens	NCBITaxon	NCBITaxon:9606	Ludhiana	GAZ	GAZ:00004194	Study Design	DNA Isolation	10011	North	24.2131	45	Sedentary	Non-Obese
Fecal sample from individual human in India	Homo sapiens	NCBITaxon	NCBITaxon:9606	Ludhiana	GAZ	GAZ:00004194	Study Design	DNA Isolation	10012	North	14.8437	35	Sedentary	Non-Obese
Fecal sample from individual human in India	Homo sapiens	NCBITaxon	NCBITaxon:9606	Ludhiana	GAZ	GAZ:00004194	Study Design	DNA Isolation	10013	North	25.3906	25	Sedentary	Non-Obese
Fecal sample from individual human in India	Homo sapiens	NCBITaxon	NCBITaxon:9606	Ludhiana	GAZ	GAZ:00004194	Study Design	DNA Isolation	10014	North	24.2081	50	Sedentary	Non-Obese
Fecal sample from individual human in India	Homo sapiens	NCBITaxon	NCBITaxon:9606	Ludhiana	GAZ	GAZ:00004194	Study Design	DNA Isolation	10015	North	32.8125	40	Sedentary	Obese
Fecal sample from individual human in India	Homo sapiens	NCBITaxon	NCBITaxon:9606	Ludhiana	GAZ	GAZ:00004194	Study Design	DNA Isolation	10016	North	31.25	33	Sedentary	Obese
Fecal sample from individual human in India	Homo sapiens	NCBITaxon	NCBITaxon:9606	Ludhiana	GAZ	GAZ:00004194	Study Design	DNA Isolation	10017	North	31.25	40	Sedentary	Obese
Fecal sample from individual human in India	Homo sapiens	NCBITaxon	NCBITaxon:9606	Ludhiana	GAZ	GAZ:00004194	Study Design	DNA Isolation	10018	North	20.6667	60	Sedentary	Non-Obese
Fecal sample from individual human in India	Homo sapiens	NCBITaxon	NCBITaxon:9606	Ludhiana	GAZ	GAZ:00004194	Study Design	DNA Isolation	10019	North	31.5417	30	Sedentary	Obese
Fecal sample from individual human in India	Homo sapiens	NCBITaxon	NCBITaxon:9606	Ludhiana	GAZ	GAZ:00004194	Study Design	DNA Isolation	10020	North	19.1247	21	Sedentary	Non-Obese
Fecal sample from individual human in India	Homo sapiens	NCBITaxon	NCBITaxon:9606	Ludhiana	GAZ	GAZ:00004194	Study Design	DNA Isolation	10021	North	31.0151	30	Sedentary	Obese
Fecal sample from individual human in India	Homo sapiens	NCBITaxon	NCBITaxon:9606	Ludhiana	GAZ	GAZ:00004194	Study Design	DNA Isolation	10022	North	21.4773	55	Sedentary	Non-Obese
Fecal sample from individual human in India	Homo sapiens	NCBITaxon	NCBITaxon:9606	Ludhiana	GAZ	GAZ:00004194	Study Design	DNA Isolation	10023	North	30.2343	31	Sedentary	Obese
Fecal sample from individual human in India	Homo sapiens	NCBITaxon	NCBITaxon:9606	Ludhiana	GAZ	GAZ:00004194	Study Design	DNA Isolation	10024	North	31.0001	25	Sedentary	Obese
Fecal sample from individual human in India	Homo sapiens	NCBITaxon	NCBITaxon:9606	Ludhiana	GAZ	GAZ:00004194	Study Design	DNA Isolation	10025	North	27.9963	45	Sedentary	Non-Obese
Fecal sample from individual human in India	Homo sapiens	NCBITaxon	NCBITaxon:9606	Ludhiana	GAZ	GAZ:00004194	Study Design	DNA Isolation	10026	North	30.2959	60	Sedentary	Obese
Fecal sample from individual human in India	Homo sapiens	NCBITaxon	NCBITaxon:9606	Ludhiana	GAZ	GAZ:00004194	Study Design	DNA Isolation	10027	North	24.6154	55	Sedentary	Non-Obese
Fecal sample from individual human in India	Homo sapiens	NCBITaxon	NCBITaxon:9606	Ludhiana	GAZ	GAZ:00004194	Study Design	DNA Isolation	10028	North	30.6161	57	Sedentary	Obese
Fecal sample from individual human in India	Homo sapiens	NCBITaxon	NCBITaxon:9606	Ludhiana	GAZ	GAZ:00004194	Study Design	DNA Isolation	10030	North	21.2242	35	Sedentary	Non-Obese
Fecal sample from individual human in India	Homo sapiens	NCBITaxon	NCBITaxon:9606	Ludhiana	GAZ	GAZ:00004194	Study Design	DNA Isolation	10031	North	25.3137	40	Sedentary	Non-Obese
Fecal sample from individual human in India	Homo sapiens	NCBITaxon	NCBITaxon:9606	Ludhiana	GAZ	GAZ:00004194	Study Design	DNA Isolation	10032	North	30.1389	25	Sedentary	Obese
Fecal sample from individual human in India	Homo sapiens	NCBITaxon	NCBITaxon:9606	Ludhiana	GAZ	GAZ:00004194	Study Design	DNA Isolation	10033	North	24.5851	48	Sedentary	Non-Obese
Fecal sample from individual human in India	Homo sapiens	NCBITaxon	NCBITaxon:9606	Ludhiana	GAZ	GAZ:00004194	Study Design	DNA Isolation	10034	North	30.6368	38	Non Sedentary	Obese
Fecal sample from individual human in India	Homo sapiens	NCBITaxon	NCBITaxon:9606	Ludhiana	GAZ	GAZ:00004194	Study Design	DNA Isolation	10035	North	30.8463	36	Sedentary	Obese
Fecal sample from individual human in India	Homo sapiens	NCBITaxon	NCBITaxon:9606	Ludhiana	GAZ	GAZ:00004194	Study Design	DNA Isolation	10036	North	27.611	35	Sedentary	Non-Obese
Fecal sample from individual human in India	Homo sapiens	NCBITaxon	NCBITaxon:9606	Ludhiana	GAZ	GAZ:00004194	Study Design	DNA Isolation	10038	North	18.1552	30	Sedentary	Non-Obese
Fecal sample from individual human in India	Homo sapiens	NCBITaxon	NCBITaxon:9606	Ludhiana	GAZ	GAZ:00004194	Study Design	DNA Isolation	10039	North	30.6374	60	Sedentary	Obese
Fecal sample from individual human in India	Homo sapiens	NCBITaxon	NCBITaxon:9606	Ludhiana	GAZ	GAZ:00004194	Study Design	DNA Isolation	10040	North	31.0001	48	Sedentary	Obese
Fecal sample from individual human in India	Homo sapiens	NCBITaxon	NCBITaxon:9606	Ludhiana	GAZ	GAZ:00004194	Study Design	DNA Isolation	10041	North	19.375	30	Sedentary	Non-Obese
Fecal sample from individual human in India	Homo sapiens	NCBITaxon	NCBITaxon:9606	Ludhiana	GAZ	GAZ:00004194	Study Design	DNA Isolation	10042	North	41.2799	35	Sedentary	Obese
Fecal sample from individual human in India	Homo sapiens	NCBITaxon	NCBITaxon:9606	Ludhiana	GAZ	GAZ:00004194	Study Design	DNA Isolation	10043	North	31.0001	25	Sedentary	Obese
Fecal sample from individual human in India	Homo sapiens	NCBITaxon	NCBITaxon:9606	Ludhiana	GAZ	GAZ:00004194	Study Design	DNA Isolation	10044	North	31.0001	49	Sedentary	Obese
Fecal sample from individual human in India	Homo sapiens	NCBITaxon	NCBITaxon:9606	Ludhiana	GAZ	GAZ:00004194	Study Design	DNA Isolation	10045	North	21.3601	27	Non Sedentary	Non-Obese
Fecal sample from individual human in India	Homo sapiens	NCBITaxon	NCBITaxon:9606	Ludhiana	GAZ	GAZ:00004194	Study Design	DNA Isolation	10046	North	31.8522	25	Sedentary	Obese
Fecal sample from individual human in India	Homo sapiens	NCBITaxon	NCBITaxon:9606	Ludhiana	GAZ	GAZ:00004194	Study Design	DNA Isolation	10047	North	31.2213	38	Sedentary	Obese
Fecal sample from individual human in India	Homo sapiens	NCBITaxon	NCBITaxon:9606	Ludhiana	GAZ	GAZ:00004194	Study Design	DNA Isolation	10048	North	32.6905	36	Sedentary	Obese
Fecal sample from individual human in India	Homo sapiens	NCBITaxon	NCBITaxon:9606	Ludhiana	GAZ	GAZ:00004194	Study Design	DNA Isolation	10049	North	31.6158	39	Non Sedentary	Obese
Fecal sample from individual human in India	Homo sapiens	NCBITaxon	NCBITaxon:9606	Ludhiana	GAZ	GAZ:00004194	Study Design	DNA Isolation	10050	North	25.3444	41	Sedentary	Non-Obese
Fecal sample from individual human in India	Homo sapiens	NCBITaxon	NCBITaxon:9606	Ludhiana	GAZ	GAZ:00004194	Study Design	DNA Isolation	10051	North	31.1634	24	Sedentary	Obese
Fecal sample from individual human in India	Homo sapiens	NCBITaxon	NCBITaxon:9606	Ludhiana	GAZ	GAZ:00004194	Study Design	DNA Isolation	10052	North	20.2848	28	Sedentary	Non-Obese
Fecal sample from individual human in India	Homo sapiens	NCBITaxon	NCBITaxon:9606	Ludhiana	GAZ	GAZ:00004194	Study Design	DNA Isolation	10053	North	24.093	58	Sedentary	Non-Obese
Fecal sample from individual human in India	Homo sapiens	NCBITaxon	NCBITaxon:9606	Ludhiana	GAZ	GAZ:00004194	Study Design	DNA Isolation	10054	North	31.25	29	Sedentary	Obese
Fecal sample from individual human in India	Homo sapiens	NCBITaxon	NCBITaxon:9606	Ludhiana	GAZ	GAZ:00004194	Study Design	DNA Isolation	10055	North	23.3887	64	Sedentary	Non-Obese
Fecal sample from individual human in India	Homo sapiens	NCBITaxon	NCBITaxon:9606	Ludhiana	GAZ	GAZ:00004194	Study Design	DNA Isolation	10056	North	18.6998	21	Non Sedentary	Non-Obese
Fecal sample from individual human in India	Homo sapiens	NCBITaxon	NCBITaxon:9606	Ludhiana	GAZ	GAZ:00004194	Study Design	DNA Isolation	10057	North	32.3232	40	Sedentary	Obese
Fecal sample from individual human in India	Homo sapiens	NCBITaxon	NCBITaxon:9606	Ludhiana	GAZ	GAZ:00004194	Study Design	DNA Isolation	10058	North	24.6181	38	Sedentary	Non-Obese
Fecal sample from individual human in India	Homo sapiens	NCBITaxon	NCBITaxon:9606	Ludhiana	GAZ	GAZ:00004194	Study Design	DNA Isolation	10059	North	32.8125	60	Sedentary	Obese
Fecal sample from individual human in India	Homo sapiens	NCBITaxon	NCBITaxon:9606	Ludhiana	GAZ	GAZ:00004194	Study Design	DNA Isolation	10060	North	30.4867	54	Sedentary	Obese
Fecal sample from individual human in India	Homo sapiens	NCBITaxon	NCBITaxon:9606	Ludhiana	GAZ	GAZ:00004194	Study Design	DNA Isolation	10061	North	24.6914	30	Sedentary	Non-Obese
Fecal sample from individual human in India	Homo sapiens	NCBITaxon	NCBITaxon:9606	Ludhiana	GAZ	GAZ:00004194	Study Design	DNA Isolation	10062	North	38.5411	56	Sedentary	Obese
Fecal sample from individual human in India	Homo sapiens	NCBITaxon	NCBITaxon:9606	Ludhiana	GAZ	GAZ:00004194	Study Design	DNA Isolation	10063	North	34.7078	40	Sedentary	Obese
Fecal sample from individual human in India	Homo sapiens	NCBITaxon	NCBITaxon:9606	Ludhiana	GAZ	GAZ:00004194	Study Design	DNA Isolation	10064	North	32.4557	60	Sedentary	Obese
Fecal sample from individual human in India	Homo sapiens	NCBITaxon	NCBITaxon:9606	Ludhiana	GAZ	GAZ:00004194	Study Design	DNA Isolation	10065	North	16.4474	21	Sedentary	Non-Obese
Fecal sample from individual human in India	Homo sapiens	NCBITaxon	NCBITaxon:9606	Ludhiana	GAZ	GAZ:00004194	Study Design	DNA Isolation	10066	North	16.1616	49	Sedentary	Non-Obese
Fecal sample from individual human in India	Homo sapiens	NCBITaxon	NCBITaxon:9606	Ludhiana	GAZ	GAZ:00004194	Study Design	DNA Isolation	10067	North	31.4879	39	Sedentary	Obese
Fecal sample from individual human in India	Homo sapiens	NCBITaxon	NCBITaxon:9606	Lucknow	GAZ	GAZ:00004180	Study Design	DNA Isolation	11001	North	27.3356	37	Sedentary	Non-Obese
Fecal sample from individual human in India	Homo sapiens	NCBITaxon	NCBITaxon:9606	Lucknow	GAZ	GAZ:00004180	Study Design	DNA Isolation	11002	North	30.4688	31	Sedentary	Obese
Fecal sample from individual human in India	Homo sapiens	NCBITaxon	NCBITaxon:9606	Lucknow	GAZ	GAZ:00004180	Study Design	DNA Isolation	11003	North	31.2213	53	Sedentary	Obese
Fecal sample from individual human in India	Homo sapiens	NCBITaxon	NCBITaxon:9606	Lucknow	GAZ	GAZ:00004180	Study Design	DNA Isolation	11004	North	30.1194	34	Non Sedentary	Obese
Fecal sample from individual human in India	Homo sapiens	NCBITaxon	NCBITaxon:9606	Lucknow	GAZ	GAZ:00004180	Study Design	DNA Isolation	11005	North	31.245	32	Non Sedentary	Obese
Fecal sample from individual human in India	Homo sapiens	NCBITaxon	NCBITaxon:9606	Lucknow	GAZ	GAZ:00004180	Study Design	DNA Isolation	11006	North	26.4792	59	Sedentary	Non-Obese
Fecal sample from individual human in India	Homo sapiens	NCBITaxon	NCBITaxon:9606	Lucknow	GAZ	GAZ:00004180	Study Design	DNA Isolation	11007	North	21.4536	29	Sedentary	Non-Obese
Fecal sample from individual human in India	Homo sapiens	NCBITaxon	NCBITaxon:9606	Lucknow	GAZ	GAZ:00004180	Study Design	DNA Isolation	11008	North	28.3594	25	Non Sedentary	Non-Obese
Fecal sample from individual human in India	Homo sapiens	NCBITaxon	NCBITaxon:9606	Lucknow	GAZ	GAZ:00004180	Study Design	DNA Isolation	11009	North	30.4272	26	Sedentary	Obese
Fecal sample from individual human in India	Homo sapiens	NCBITaxon	NCBITaxon:9606	Lucknow	GAZ	GAZ:00004180	Study Design	DNA Isolation	11010	North	22.4082	32	Sedentary	Non-Obese
Fecal sample from individual human in India	Homo sapiens	NCBITaxon	NCBITaxon:9606	Lucknow	GAZ	GAZ:00004180	Study Design	DNA Isolation	11011	North	25.1096	58	Sedentary	Non-Obese
Fecal sample from individual human in India	Homo sapiens	NCBITaxon	NCBITaxon:9606	Lucknow	GAZ	GAZ:00004180	Study Design	DNA Isolation	11012	North	28.6501	38	Sedentary	Non-Obese
Fecal sample from individual human in India	Homo sapiens	NCBITaxon	NCBITaxon:9606	Lucknow	GAZ	GAZ:00004180	Study Design	DNA Isolation	11013	North	32.9287	28	Non Sedentary	Obese
Fecal sample from individual human in India	Homo sapiens	NCBITaxon	NCBITaxon:9606	Lucknow	GAZ	GAZ:00004180	Study Design	DNA Isolation	11014	North	24.6152	30	Sedentary	Non-Obese
Fecal sample from individual human in India	Homo sapiens	NCBITaxon	NCBITaxon:9606	Lucknow	GAZ	GAZ:00004180	Study Design	DNA Isolation	11015	North	36.0519	55	Sedentary	Obese
Fecal sample from individual human in India	Homo sapiens	NCBITaxon	NCBITaxon:9606	Lucknow	GAZ	GAZ:00004180	Study Design	DNA Isolation	11016	North	33.7604	22	Sedentary	Obese
Fecal sample from individual human in India	Homo sapiens	NCBITaxon	NCBITaxon:9606	Lucknow	GAZ	GAZ:00004180	Study Design	DNA Isolation	11017	North	32.3884	25	Sedentary	Obese
Fecal sample from individual human in India	Homo sapiens	NCBITaxon	NCBITaxon:9606	Lucknow	GAZ	GAZ:00004180	Study Design	DNA Isolation	11018	North	32.0513	45	Non Sedentary	Obese
Fecal sample from individual human in India	Homo sapiens	NCBITaxon	NCBITaxon:9606	Lucknow	GAZ	GAZ:00004180	Study Design	DNA Isolation	11019	North	35.1393	35	Sedentary	Obese
Fecal sample from individual human in India	Homo sapiens	NCBITaxon	NCBITaxon:9606	Lucknow	GAZ	GAZ:00004180	Study Design	DNA Isolation	11020	North	24.841	32	Sedentary	Non-Obese
Fecal sample from individual human in India	Homo sapiens	NCBITaxon	NCBITaxon:9606	Lucknow	GAZ	GAZ:00004180	Study Design	DNA Isolation	11021	North	31.6456	30	Sedentary	Obese
Fecal sample from individual human in India	Homo sapiens	NCBITaxon	NCBITaxon:9606	Lucknow	GAZ	GAZ:00004180	Study Design	DNA Isolation	11022	North	21.048	36	Sedentary	Non-Obese
Fecal sample from individual human in India	Homo sapiens	NCBITaxon	NCBITaxon:9606	Lucknow	GAZ	GAZ:00004180	Study Design	DNA Isolation	11023	North	30.4878	31	Sedentary	Obese
Fecal sample from individual human in India	Homo sapiens	NCBITaxon	NCBITaxon:9606	Lucknow	GAZ	GAZ:00004180	Study Design	DNA Isolation	11024	North	31.1207	38	Sedentary	Obese
Fecal sample from individual human in India	Homo sapiens	NCBITaxon	NCBITaxon:9606	Lucknow	GAZ	GAZ:00004180	Study Design	DNA Isolation	11025	North	34.1311	58	Sedentary	Obese
Fecal sample from individual human in India	Homo sapiens	NCBITaxon	NCBITaxon:9606	Lucknow	GAZ	GAZ:00004180	Study Design	DNA Isolation	11026	North	31.2452	33	Sedentary	Obese
Fecal sample from individual human in India	Homo sapiens	NCBITaxon	NCBITaxon:9606	Lucknow	GAZ	GAZ:00004180	Study Design	DNA Isolation	11027	North	25.204	55	Sedentary	Non-Obese
Fecal sample from individual human in India	Homo sapiens	NCBITaxon	NCBITaxon:9606	Lucknow	GAZ	GAZ:00004180	Study Design	DNA Isolation	11028	North	38.8057	42	Sedentary	Obese
Fecal sample from individual human in India	Homo sapiens	NCBITaxon	NCBITaxon:9606	Lucknow	GAZ	GAZ:00004180	Study Design	DNA Isolation	11029	North	18.2563	26	Sedentary	Non-Obese
Fecal sample from individual human in India	Homo sapiens	NCBITaxon	NCBITaxon:9606	Lucknow	GAZ	GAZ:00004180	Study Design	DNA Isolation	11030	North	41.0884	63	Sedentary	Obese
Fecal sample from individual human in India	Homo sapiens	NCBITaxon	NCBITaxon:9606	Lucknow	GAZ	GAZ:00004180	Study Design	DNA Isolation	11031	North	36.6285	38	Sedentary	Obese
Fecal sample from individual human in India	Homo sapiens	NCBITaxon	NCBITaxon:9606	Lucknow	GAZ	GAZ:00004180	Study Design	DNA Isolation	11032	North	25.1039	32	Non Sedentary	Non-Obese
Fecal sample from individual human in India	Homo sapiens	NCBITaxon	NCBITaxon:9606	Lucknow	GAZ	GAZ:00004180	Study Design	DNA Isolation	11033	North	29.4118	35	Sedentary	Non-Obese
Fecal sample from individual human in India	Homo sapiens	NCBITaxon	NCBITaxon:9606	Lucknow	GAZ	GAZ:00004180	Study Design	DNA Isolation	11034	North	32.8824	41	Sedentary	Obese
Fecal sample from individual human in India	Homo sapiens	NCBITaxon	NCBITaxon:9606	Lucknow	GAZ	GAZ:00004180	Study Design	DNA Isolation	11035	North	26.2976	47	Non Sedentary	Non-Obese
Fecal sample from individual human in India	Homo sapiens	NCBITaxon	NCBITaxon:9606	Lucknow	GAZ	GAZ:00004180	Study Design	DNA Isolation	11036	North	26.8977	28	Non Sedentary	Non-Obese
Fecal sample from individual human in India	Homo sapiens	NCBITaxon	NCBITaxon:9606	Lucknow	GAZ	GAZ:00004180	Study Design	DNA Isolation	11037	North	32.2357	35	Sedentary	Obese
Fecal sample from individual human in India	Homo sapiens	NCBITaxon	NCBITaxon:9606	Lucknow	GAZ	GAZ:00004180	Study Design	DNA Isolation	11038	North	31.245	41	Sedentary	Obese
Fecal sample from individual human in India	Homo sapiens	NCBITaxon	NCBITaxon:9606	Lucknow	GAZ	GAZ:00004180	Study Design	DNA Isolation	11039	North	27.0051	26	Sedentary	Non-Obese
Fecal sample from individual human in India	Homo sapiens	NCBITaxon	NCBITaxon:9606	Lucknow	GAZ	GAZ:00004180	Study Design	DNA Isolation	11040	North	27.1106	19	Non Sedentary	Non-Obese
Fecal sample from individual human in India	Homo sapiens	NCBITaxon	NCBITaxon:9606	Lucknow	GAZ	GAZ:00004180	Study Design	DNA Isolation	11041	North	24.653	57	Non Sedentary	Non-Obese
Fecal sample from individual human in India	Homo sapiens	NCBITaxon	NCBITaxon:9606	Lucknow	GAZ	GAZ:00004180	Study Design	DNA Isolation	11042	North	25.565	60	Sedentary	Non-Obese
Fecal sample from individual human in India	Homo sapiens	NCBITaxon	NCBITaxon:9606	Lucknow	GAZ	GAZ:00004180	Study Design	DNA Isolation	11043	North	34.1837	35	Sedentary	Obese
Fecal sample from individual human in India	Homo sapiens	NCBITaxon	NCBITaxon:9606	Lucknow	GAZ	GAZ:00004180	Study Design	DNA Isolation	11044	North	33.2671	37	Non Sedentary	Obese
Fecal sample from individual human in India	Homo sapiens	NCBITaxon	NCBITaxon:9606	Lucknow	GAZ	GAZ:00004180	Study Design	DNA Isolation	11045	North	36.738	21	Sedentary	Obese
Fecal sample from individual human in India	Homo sapiens	NCBITaxon	NCBITaxon:9606	Lucknow	GAZ	GAZ:00004180	Study Design	DNA Isolation	11046	North	35.9954	36	Sedentary	Obese
Fecal sample from individual human in India	Homo sapiens	NCBITaxon	NCBITaxon:9606	Lucknow	GAZ	GAZ:00004180	Study Design	DNA Isolation	11047	North	28.1943	48	Sedentary	Non-Obese
Fecal sample from individual human in India	Homo sapiens	NCBITaxon	NCBITaxon:9606	Lucknow	GAZ	GAZ:00004180	Study Design	DNA Isolation	11048	North	21.6128	25	Non Sedentary	Non-Obese
Fecal sample from individual human in India	Homo sapiens	NCBITaxon	NCBITaxon:9606	Lucknow	GAZ	GAZ:00004180	Study Design	DNA Isolation	11049	North	31.1614	34	Sedentary	Obese
Fecal sample from individual human in India	Homo sapiens	NCBITaxon	NCBITaxon:9606	Lucknow	GAZ	GAZ:00004180	Study Design	DNA Isolation	11050	North	36.9822	35	Sedentary	Obese
Fecal sample from individual human in India	Homo sapiens	NCBITaxon	NCBITaxon:9606	Lucknow	GAZ	GAZ:00004180	Study Design	DNA Isolation	11051	North	23.1481	42	Non Sedentary	Non-Obese
Fecal sample from individual human in India	Homo sapiens	NCBITaxon	NCBITaxon:9606	Lucknow	GAZ	GAZ:00004180	Study Design	DNA Isolation	11052	North	31.6443	40	Sedentary	Obese
Fecal sample from individual human in India	Homo sapiens	NCBITaxon	NCBITaxon:9606	Lucknow	GAZ	GAZ:00004180	Study Design	DNA Isolation	11053	North	20.7157	20	Sedentary	Non-Obese
Fecal sample from individual human in India	Homo sapiens	NCBITaxon	NCBITaxon:9606	Lucknow	GAZ	GAZ:00004180	Study Design	DNA Isolation	11054	North	24.3007	26	Sedentary	Non-Obese
Fecal sample from individual human in India	Homo sapiens	NCBITaxon	NCBITaxon:9606	Lucknow	GAZ	GAZ:00004180	Study Design	DNA Isolation	11055	North	34.7153	49	Sedentary	Obese
Fecal sample from individual human in India	Homo sapiens	NCBITaxon	NCBITaxon:9606	Lucknow	GAZ	GAZ:00004180	Study Design	DNA Isolation	11056	North	33.9493	36	Non Sedentary	Obese
Fecal sample from individual human in India	Homo sapiens	NCBITaxon	NCBITaxon:9606	Lucknow	GAZ	GAZ:00004180	Study Design	DNA Isolation	11057	North	16.937	36	Non Sedentary	Non-Obese
Fecal sample from individual human in India	Homo sapiens	NCBITaxon	NCBITaxon:9606	Lucknow	GAZ	GAZ:00004180	Study Design	DNA Isolation	11058	North	28.4799	39	Sedentary	Non-Obese
Fecal sample from individual human in India	Homo sapiens	NCBITaxon	NCBITaxon:9606	Lucknow	GAZ	GAZ:00004180	Study Design	DNA Isolation	11059	North	23.3067	28	Sedentary	Non-Obese
Fecal sample from individual human in India	Homo sapiens	NCBITaxon	NCBITaxon:9606	Lucknow	GAZ	GAZ:00004180	Study Design	DNA Isolation	11060	North	33.7495	36	Sedentary	Obese
Fecal sample from individual human in India	Homo sapiens	NCBITaxon	NCBITaxon:9606	Lucknow	GAZ	GAZ:00004180	Study Design	DNA Isolation	11061	North	35.4925	30	Sedentary	Obese
Fecal sample from individual human in India	Homo sapiens	NCBITaxon	NCBITaxon:9606	Lucknow	GAZ	GAZ:00004180	Study Design	DNA Isolation	11062	North	31.1791	47	Sedentary	Obese
Fecal sample from individual human in India	Homo sapiens	NCBITaxon	NCBITaxon:9606	Lucknow	GAZ	GAZ:00004180	Study Design	DNA Isolation	11063	North	33.6221	38	Non Sedentary	Obese
Fecal sample from individual human in India	Homo sapiens	NCBITaxon	NCBITaxon:9606	Lucknow	GAZ	GAZ:00004180	Study Design	DNA Isolation	11064	North	21.3333	33	Sedentary	Non-Obese
Fecal sample from individual human in India	Homo sapiens	NCBITaxon	NCBITaxon:9606	Lucknow	GAZ	GAZ:00004180	Study Design	DNA Isolation	11065	North	27.3923	28	Non Sedentary	Non-Obese
Fecal sample from individual human in India	Homo sapiens	NCBITaxon	NCBITaxon:9606	Lucknow	GAZ	GAZ:00004180	Study Design	DNA Isolation	11066	North	35.693	35	Sedentary	Obese
Fecal sample from individual human in India	Homo sapiens	NCBITaxon	NCBITaxon:9606	Lucknow	GAZ	GAZ:00004180	Study Design	DNA Isolation	11067	North	31.6406	33	Sedentary	Obese
Fecal sample from individual human in India	Homo sapiens	NCBITaxon	NCBITaxon:9606	Patna	GAZ	GAZ:00010476	Study Design	DNA Isolation	12001	East	30.2978	27	Sedentary	Obese
Fecal sample from individual human in India	Homo sapiens	NCBITaxon	NCBITaxon:9606	Patna	GAZ	GAZ:00010476	Study Design	DNA Isolation	12002	East	28.3737	45	Sedentary	Non-Obese
Fecal sample from individual human in India	Homo sapiens	NCBITaxon	NCBITaxon:9606	Patna	GAZ	GAZ:00010476	Study Design	DNA Isolation	12003	East	24.4561	24	Sedentary	Non-Obese
Fecal sample from individual human in India	Homo sapiens	NCBITaxon	NCBITaxon:9606	Patna	GAZ	GAZ:00010476	Study Design	DNA Isolation	12004	East	25.3906	38	Sedentary	Non-Obese
Fecal sample from individual human in India	Homo sapiens	NCBITaxon	NCBITaxon:9606	Patna	GAZ	GAZ:00010476	Study Design	DNA Isolation	12005	East	26.2976	48	Sedentary	Non-Obese
Fecal sample from individual human in India	Homo sapiens	NCBITaxon	NCBITaxon:9606	Patna	GAZ	GAZ:00010476	Study Design	DNA Isolation	12006	East	29.0006	32	Sedentary	Non-Obese
Fecal sample from individual human in India	Homo sapiens	NCBITaxon	NCBITaxon:9606	Patna	GAZ	GAZ:00010476	Study Design	DNA Isolation	12007	East	27.268	28	Sedentary	Non-Obese
Fecal sample from individual human in India	Homo sapiens	NCBITaxon	NCBITaxon:9606	Patna	GAZ	GAZ:00010476	Study Design	DNA Isolation	12008	East	25.3333	22	Sedentary	Non-Obese
Fecal sample from individual human in India	Homo sapiens	NCBITaxon	NCBITaxon:9606	Patna	GAZ	GAZ:00010476	Study Design	DNA Isolation	12009	East	26.9896	39	Sedentary	Non-Obese
Fecal sample from individual human in India	Homo sapiens	NCBITaxon	NCBITaxon:9606	Patna	GAZ	GAZ:00010476	Study Design	DNA Isolation	12010	East	25.7778	37	Sedentary	Non-Obese
Fecal sample from individual human in India	Homo sapiens	NCBITaxon	NCBITaxon:9606	Patna	GAZ	GAZ:00010476	Study Design	DNA Isolation	12011	East	26.7229	40	Sedentary	Non-Obese
Fecal sample from individual human in India	Homo sapiens	NCBITaxon	NCBITaxon:9606	Patna	GAZ	GAZ:00010476	Study Design	DNA Isolation	12012	East	27.852	40	Sedentary	Non-Obese
Fecal sample from individual human in India	Homo sapiens	NCBITaxon	NCBITaxon:9606	Patna	GAZ	GAZ:00010476	Study Design	DNA Isolation	12013	East	25.2163	26	Sedentary	Non-Obese
Fecal sample from individual human in India	Homo sapiens	NCBITaxon	NCBITaxon:9606	Patna	GAZ	GAZ:00010476	Study Design	DNA Isolation	12014	East	25.4028	24	Sedentary	Non-Obese
Fecal sample from individual human in India	Homo sapiens	NCBITaxon	NCBITaxon:9606	Patna	GAZ	GAZ:00010476	Study Design	DNA Isolation	12015	East	26.8386	35	Sedentary	Non-Obese
Fecal sample from individual human in India	Homo sapiens	NCBITaxon	NCBITaxon:9606	Patna	GAZ	GAZ:00010476	Study Design	DNA Isolation	12016	East	27.2817	38	Sedentary	Non-Obese
Fecal sample from individual human in India	Homo sapiens	NCBITaxon	NCBITaxon:9606	Patna	GAZ	GAZ:00010476	Study Design	DNA Isolation	12017	East	33.6327	36	Sedentary	Obese
Fecal sample from individual human in India	Homo sapiens	NCBITaxon	NCBITaxon:9606	Patna	GAZ	GAZ:00010476	Study Design	DNA Isolation	12018	East	31.2213	33	Sedentary	Obese
Fecal sample from individual human in India	Homo sapiens	NCBITaxon	NCBITaxon:9606	Patna	GAZ	GAZ:00010476	Study Design	DNA Isolation	12019	East	33.4622	34	Sedentary	Obese
Fecal sample from individual human in India	Homo sapiens	NCBITaxon	NCBITaxon:9606	Patna	GAZ	GAZ:00010476	Study Design	DNA Isolation	12020	East	34.8944	34	Sedentary	Obese
Fecal sample from individual human in India	Homo sapiens	NCBITaxon	NCBITaxon:9606	Patna	GAZ	GAZ:00010476	Study Design	DNA Isolation	12021	East	34.8944	30	Sedentary	Obese
Fecal sample from individual human in India	Homo sapiens	NCBITaxon	NCBITaxon:9606	Patna	GAZ	GAZ:00010476	Study Design	DNA Isolation	12022	East	27.3438	44	Sedentary	Non-Obese
Fecal sample from individual human in India	Homo sapiens	NCBITaxon	NCBITaxon:9606	Patna	GAZ	GAZ:00010476	Study Design	DNA Isolation	12023	East	27.0416	35	Sedentary	Non-Obese
Fecal sample from individual human in India	Homo sapiens	NCBITaxon	NCBITaxon:9606	Patna	GAZ	GAZ:00010476	Study Design	DNA Isolation	12024	East	33.6327	54	Sedentary	Obese
Fecal sample from individual human in India	Homo sapiens	NCBITaxon	NCBITaxon:9606	Patna	GAZ	GAZ:00010476	Study Design	DNA Isolation	12025	East	31.1419	40	Sedentary	Obese
Fecal sample from individual human in India	Homo sapiens	NCBITaxon	NCBITaxon:9606	Patna	GAZ	GAZ:00010476	Study Design	DNA Isolation	12026	East	34.6021	32	Sedentary	Obese
Fecal sample from individual human in India	Homo sapiens	NCBITaxon	NCBITaxon:9606	Patna	GAZ	GAZ:00010476	Study Design	DNA Isolation	12027	East	28.0557	28	Sedentary	Non-Obese
Fecal sample from individual human in India	Homo sapiens	NCBITaxon	NCBITaxon:9606	Patna	GAZ	GAZ:00010476	Study Design	DNA Isolation	12028	East	32.1466	52	Sedentary	Obese
Fecal sample from individual human in India	Homo sapiens	NCBITaxon	NCBITaxon:9606	Patna	GAZ	GAZ:00010476	Study Design	DNA Isolation	12029	East	30.4832	38	Sedentary	Obese
Fecal sample from individual human in India	Homo sapiens	NCBITaxon	NCBITaxon:9606	Patna	GAZ	GAZ:00010476	Study Design	DNA Isolation	12030	East	33.0904	32	Sedentary	Obese
Fecal sample from individual human in India	Homo sapiens	NCBITaxon	NCBITaxon:9606	Patna	GAZ	GAZ:00010476	Study Design	DNA Isolation	12031	East	27.6817	35	Sedentary	Non-Obese
Fecal sample from individual human in India	Homo sapiens	NCBITaxon	NCBITaxon:9606	Patna	GAZ	GAZ:00010476	Study Design	DNA Isolation	12032	East	34.5776	48	Sedentary	Obese
Fecal sample from individual human in India	Homo sapiens	NCBITaxon	NCBITaxon:9606	Patna	GAZ	GAZ:00010476	Study Design	DNA Isolation	12033	East	31.6032	34	Sedentary	Obese
Fecal sample from individual human in India	Homo sapiens	NCBITaxon	NCBITaxon:9606	Patna	GAZ	GAZ:00010476	Study Design	DNA Isolation	12034	East	31.1951	40	Sedentary	Obese
Fecal sample from individual human in India	Homo sapiens	NCBITaxon	NCBITaxon:9606	Patna	GAZ	GAZ:00010476	Study Design	DNA Isolation	12035	East	32.2708	58	Sedentary	Obese
Fecal sample from individual human in India	Homo sapiens	NCBITaxon	NCBITaxon:9606	Patna	GAZ	GAZ:00010476	Study Design	DNA Isolation	12036	East	34.375	41	Sedentary	Obese
Fecal sample from individual human in India	Homo sapiens	NCBITaxon	NCBITaxon:9606	Patna	GAZ	GAZ:00010476	Study Design	DNA Isolation	12037	East	36.1323	65	Sedentary	Obese
Fecal sample from individual human in India	Homo sapiens	NCBITaxon	NCBITaxon:9606	Patna	GAZ	GAZ:00010476	Study Design	DNA Isolation	12038	East	35.693	50	Sedentary	Obese
Fecal sample from individual human in India	Homo sapiens	NCBITaxon	NCBITaxon:9606	Patna	GAZ	GAZ:00010476	Study Design	DNA Isolation	12039	East	30.1038	54	Sedentary	Obese
Fecal sample from individual human in India	Homo sapiens	NCBITaxon	NCBITaxon:9606	Patna	GAZ	GAZ:00010476	Study Design	DNA Isolation	12040	East	36.3636	52	Sedentary	Obese
Fecal sample from individual human in India	Homo sapiens	NCBITaxon	NCBITaxon:9606	Patna	GAZ	GAZ:00010476	Study Design	DNA Isolation	12041	East	35.2653	35	Sedentary	Obese
Fecal sample from individual human in India	Homo sapiens	NCBITaxon	NCBITaxon:9606	Patna	GAZ	GAZ:00010476	Study Design	DNA Isolation	12042	East	32.3884	65	Sedentary	Obese
Fecal sample from individual human in India	Homo sapiens	NCBITaxon	NCBITaxon:9606	Patna	GAZ	GAZ:00010476	Study Design	DNA Isolation	12043	East	27.4714	42	Sedentary	Non-Obese
Fecal sample from individual human in India	Homo sapiens	NCBITaxon	NCBITaxon:9606	Patna	GAZ	GAZ:00010476	Study Design	DNA Isolation	12044	East	30.0712	44	Sedentary	Obese
Fecal sample from individual human in India	Homo sapiens	NCBITaxon	NCBITaxon:9606	Patna	GAZ	GAZ:00010476	Study Design	DNA Isolation	12045	East	25.3444	26	Sedentary	Non-Obese
Fecal sample from individual human in India	Homo sapiens	NCBITaxon	NCBITaxon:9606	Patna	GAZ	GAZ:00010476	Study Design	DNA Isolation	12046	East	33.4622	53	Sedentary	Obese
Fecal sample from individual human in India	Homo sapiens	NCBITaxon	NCBITaxon:9606	Patna	GAZ	GAZ:00010476	Study Design	DNA Isolation	12047	East	26.0933	25	Sedentary	Non-Obese
Fecal sample from individual human in India	Homo sapiens	NCBITaxon	NCBITaxon:9606	Patna	GAZ	GAZ:00010476	Study Design	DNA Isolation	12048	East	30.4867	40	Sedentary	Obese
Fecal sample from individual human in India	Homo sapiens	NCBITaxon	NCBITaxon:9606	Patna	GAZ	GAZ:00010476	Study Design	DNA Isolation	12049	East	32.2831	35	Sedentary	Obese
Fecal sample from individual human in India	Homo sapiens	NCBITaxon	NCBITaxon:9606	Patna	GAZ	GAZ:00010476	Study Design	DNA Isolation	12050	East	30.1103	40	Sedentary	Obese
Fecal sample from individual human in India	Homo sapiens	NCBITaxon	NCBITaxon:9606	Patna	GAZ	GAZ:00010476	Study Design	DNA Isolation	12051	East	27.3438	48	Sedentary	Non-Obese
Fecal sample from individual human in India	Homo sapiens	NCBITaxon	NCBITaxon:9606	Patna	GAZ	GAZ:00010476	Study Design	DNA Isolation	12052	East	32.8731	44	Sedentary	Obese
Fecal sample from individual human in India	Homo sapiens	NCBITaxon	NCBITaxon:9606	Patna	GAZ	GAZ:00010476	Study Design	DNA Isolation	12053	East	30.863	38	Sedentary	Obese
Fecal sample from individual human in India	Homo sapiens	NCBITaxon	NCBITaxon:9606	Patna	GAZ	GAZ:00010476	Study Design	DNA Isolation	12054	East	24.3375	32	Sedentary	Non-Obese
Fecal sample from individual human in India	Homo sapiens	NCBITaxon	NCBITaxon:9606	Patna	GAZ	GAZ:00010476	Study Design	DNA Isolation	12055	East	31.5115	40	Sedentary	Obese
Fecal sample from individual human in India	Homo sapiens	NCBITaxon	NCBITaxon:9606	Patna	GAZ	GAZ:00010476	Study Design	DNA Isolation	12056	East	26.5731	31	Sedentary	Non-Obese
Fecal sample from individual human in India	Homo sapiens	NCBITaxon	NCBITaxon:9606	Patna	GAZ	GAZ:00010476	Study Design	DNA Isolation	12057	East	27.1605	65	Sedentary	Non-Obese
Fecal sample from individual human in India	Homo sapiens	NCBITaxon	NCBITaxon:9606	Patna	GAZ	GAZ:00010476	Study Design	DNA Isolation	12058	East	24.623	47	Sedentary	Non-Obese
Fecal sample from individual human in India	Homo sapiens	NCBITaxon	NCBITaxon:9606	Patna	GAZ	GAZ:00010476	Study Design	DNA Isolation	12059	East	28.0102	28	Sedentary	Non-Obese
Fecal sample from individual human in India	Homo sapiens	NCBITaxon	NCBITaxon:9606	Patna	GAZ	GAZ:00010476	Study Design	DNA Isolation	12060	East	31.4815	42	Sedentary	Obese
Fecal sample from individual human in India	Homo sapiens	NCBITaxon	NCBITaxon:9606	Patna	GAZ	GAZ:00010476	Study Design	DNA Isolation	12061	East	30.4832	41	Sedentary	Obese
Fecal sample from individual human in India	Homo sapiens	NCBITaxon	NCBITaxon:9606	Patna	GAZ	GAZ:00010476	Study Design	DNA Isolation	12062	East	32.8933	28	Sedentary	Obese
Fecal sample from individual human in India	Homo sapiens	NCBITaxon	NCBITaxon:9606	Patna	GAZ	GAZ:00010476	Study Design	DNA Isolation	12063	East	30.0408	50	Sedentary	Obese
Fecal sample from individual human in India	Homo sapiens	NCBITaxon	NCBITaxon:9606	Patna	GAZ	GAZ:00010476	Study Design	DNA Isolation	12064	East	27.2173	49	Sedentary	Non-Obese
Fecal sample from individual human in India	Homo sapiens	NCBITaxon	NCBITaxon:9606	Patna	GAZ	GAZ:00010476	Study Design	DNA Isolation	12065	East	30.0712	30	Sedentary	Obese
Fecal sample from individual human in India	Homo sapiens	NCBITaxon	NCBITaxon:9606	Patna	GAZ	GAZ:00010476	Study Design	DNA Isolation	12066	East	30.0781	39	Sedentary	Obese
Fecal sample from individual human in India	Homo sapiens	NCBITaxon	NCBITaxon:9606	Patna	GAZ	GAZ:00010476	Study Design	DNA Isolation	12067	East	25.0995	49	Sedentary	Non-Obese
Fecal sample from individual human in India	Homo sapiens	NCBITaxon	NCBITaxon:9606	Patna	GAZ	GAZ:00010476	Study Design	DNA Isolation	12068	East	32.2421	34	Sedentary	Obese
Fecal sample from individual human in India	Homo sapiens	NCBITaxon	NCBITaxon:9606	Patna	GAZ	GAZ:00010476	Study Design	DNA Isolation	12069	East	31.1111	22	Sedentary	Obese
Fecal sample from individual human in India	Homo sapiens	NCBITaxon	NCBITaxon:9606	Patna	GAZ	GAZ:00010476	Study Design	DNA Isolation	12070	East	26.2976	29	Sedentary	Non-Obese
Fecal sample from individual human in India	Homo sapiens	NCBITaxon	NCBITaxon:9606	Patna	GAZ	GAZ:00010476	Study Design	DNA Isolation	12071	East	27.6817	27	Sedentary	Non-Obese
Fecal sample from individual human in India	Homo sapiens	NCBITaxon	NCBITaxon:9606	Patna	GAZ	GAZ:00010476	Study Design	DNA Isolation	12072	East	26.0262	48	Sedentary	Non-Obese
Fecal sample from individual human in India	Homo sapiens	NCBITaxon	NCBITaxon:9606	Patna	GAZ	GAZ:00010476	Study Design	DNA Isolation	12073	East	22.0386	26	Sedentary	Non-Obese
Fecal sample from individual human in India	Homo sapiens	NCBITaxon	NCBITaxon:9606	Patna	GAZ	GAZ:00010476	Study Design	DNA Isolation	12074	East	31.378	41	Sedentary	Obese
Fecal sample from individual human in India	Homo sapiens	NCBITaxon	NCBITaxon:9606	Patna	GAZ	GAZ:00010476	Study Design	DNA Isolation	12075	East	32.039	28	Sedentary	Obese
Fecal sample from individual human in India	Homo sapiens	NCBITaxon	NCBITaxon:9606	Patna	GAZ	GAZ:00010476	Study Design	DNA Isolation	12076	East	30.0712	52	Sedentary	Obese
Fecal sample from individual human in India	Homo sapiens	NCBITaxon	NCBITaxon:9606	Patna	GAZ	GAZ:00010476	Study Design	DNA Isolation	12077	East	18.3391	18	Sedentary	Non-Obese
Fecal sample from individual human in India	Homo sapiens	NCBITaxon	NCBITaxon:9606	Patna	GAZ	GAZ:00010476	Study Design	DNA Isolation	12078	East	30.4688	36	Sedentary	Obese
Fecal sample from individual human in India	Homo sapiens	NCBITaxon	NCBITaxon:9606	Patna	GAZ	GAZ:00010476	Study Design	DNA Isolation	12079	East	25.0593	26	Sedentary	Non-Obese
Fecal sample from individual human in India	Homo sapiens	NCBITaxon	NCBITaxon:9606	Patna	GAZ	GAZ:00010476	Study Design	DNA Isolation	12080	East	31.0979	28	Sedentary	Obese
Fecal sample from individual human in India	Homo sapiens	NCBITaxon	NCBITaxon:9606	Patna	GAZ	GAZ:00010476	Study Design	DNA Isolation	12081	East	30.4688	55	Sedentary	Obese
Fecal sample from individual human in India	Homo sapiens	NCBITaxon	NCBITaxon:9606	Patna	GAZ	GAZ:00010476	Study Design	DNA Isolation	12082	East	30.3673	40	Sedentary	Obese
Fecal sample from individual human in India	Homo sapiens	NCBITaxon	NCBITaxon:9606	Patna	GAZ	GAZ:00010476	Study Design	DNA Isolation	12083	East	31.2213	60	Sedentary	Obese
Fecal sample from individual human in India	Homo sapiens	NCBITaxon	NCBITaxon:9606	New Delhi	GAZ	GAZ:00004189	Study Design	DNA Isolation	13001	North	19.3698	20	Non Sedentary	Non-Obese
Fecal sample from individual human in India	Homo sapiens	NCBITaxon	NCBITaxon:9606	New Delhi	GAZ	GAZ:00004189	Study Design	DNA Isolation	13002	North	16.6009	21	Sedentary	Non-Obese
Fecal sample from individual human in India	Homo sapiens	NCBITaxon	NCBITaxon:9606	New Delhi	GAZ	GAZ:00004189	Study Design	DNA Isolation	13003	North	33.9506	33	Sedentary	Obese
Fecal sample from individual human in India	Homo sapiens	NCBITaxon	NCBITaxon:9606	New Delhi	GAZ	GAZ:00004189	Study Design	DNA Isolation	13004	North	25.8121	25	Sedentary	Non-Obese
Fecal sample from individual human in India	Homo sapiens	NCBITaxon	NCBITaxon:9606	New Delhi	GAZ	GAZ:00004189	Study Design	DNA Isolation	13005	North	30.0821	36	Sedentary	Obese
Fecal sample from individual human in India	Homo sapiens	NCBITaxon	NCBITaxon:9606	New Delhi	GAZ	GAZ:00004189	Study Design	DNA Isolation	13006	North	25.1241	19	Non Sedentary	Non-Obese
Fecal sample from individual human in India	Homo sapiens	NCBITaxon	NCBITaxon:9606	New Delhi	GAZ	GAZ:00004189	Study Design	DNA Isolation	13007	North	31.2072	63	Sedentary	Obese
Fecal sample from individual human in India	Homo sapiens	NCBITaxon	NCBITaxon:9606	New Delhi	GAZ	GAZ:00004189	Study Design	DNA Isolation	13008	North	33.045	59	Sedentary	Obese
Fecal sample from individual human in India	Homo sapiens	NCBITaxon	NCBITaxon:9606	New Delhi	GAZ	GAZ:00004189	Study Design	DNA Isolation	13009	North	30.863	35	Sedentary	Obese
Fecal sample from individual human in India	Homo sapiens	NCBITaxon	NCBITaxon:9606	New Delhi	GAZ	GAZ:00004189	Study Design	DNA Isolation	13010	North	20.1818	22	Non Sedentary	Non-Obese
Fecal sample from individual human in India	Homo sapiens	NCBITaxon	NCBITaxon:9606	New Delhi	GAZ	GAZ:00004189	Study Design	DNA Isolation	13011	North	23.9715	50	Non Sedentary	Non-Obese
Fecal sample from individual human in India	Homo sapiens	NCBITaxon	NCBITaxon:9606	New Delhi	GAZ	GAZ:00004189	Study Design	DNA Isolation	13012	North	27.3588	60	Non Sedentary	Non-Obese
Fecal sample from individual human in India	Homo sapiens	NCBITaxon	NCBITaxon:9606	New Delhi	GAZ	GAZ:00004189	Study Design	DNA Isolation	13013	North	24.7967	20	Non Sedentary	Non-Obese
Fecal sample from individual human in India	Homo sapiens	NCBITaxon	NCBITaxon:9606	New Delhi	GAZ	GAZ:00004189	Study Design	DNA Isolation	13014	North	31.0204	28	Sedentary	Obese
Fecal sample from individual human in India	Homo sapiens	NCBITaxon	NCBITaxon:9606	New Delhi	GAZ	GAZ:00004189	Study Design	DNA Isolation	13015	North	32.4557	30	Sedentary	Obese
Fecal sample from individual human in India	Homo sapiens	NCBITaxon	NCBITaxon:9606	New Delhi	GAZ	GAZ:00004189	Study Design	DNA Isolation	13016	North	26.6881	45	Non Sedentary	Non-Obese
Fecal sample from individual human in India	Homo sapiens	NCBITaxon	NCBITaxon:9606	New Delhi	GAZ	GAZ:00004189	Study Design	DNA Isolation	13017	North	26.2031	40	Sedentary	Non-Obese
Fecal sample from individual human in India	Homo sapiens	NCBITaxon	NCBITaxon:9606	New Delhi	GAZ	GAZ:00004189	Study Design	DNA Isolation	13018	North	27.4473	40	Sedentary	Non-Obese
Fecal sample from individual human in India	Homo sapiens	NCBITaxon	NCBITaxon:9606	New Delhi	GAZ	GAZ:00004189	Study Design	DNA Isolation	13019	North	31.949	29	Sedentary	Obese
Fecal sample from individual human in India	Homo sapiens	NCBITaxon	NCBITaxon:9606	New Delhi	GAZ	GAZ:00004189	Study Design	DNA Isolation	13020	North	31.6327	30	Sedentary	Obese
Fecal sample from individual human in India	Homo sapiens	NCBITaxon	NCBITaxon:9606	New Delhi	GAZ	GAZ:00004189	Study Design	DNA Isolation	13021	North	26.2164	43	Non Sedentary	Non-Obese
Fecal sample from individual human in India	Homo sapiens	NCBITaxon	NCBITaxon:9606	New Delhi	GAZ	GAZ:00004189	Study Design	DNA Isolation	13022	North	28.1531	42	Sedentary	Non-Obese
Fecal sample from individual human in India	Homo sapiens	NCBITaxon	NCBITaxon:9606	New Delhi	GAZ	GAZ:00004189	Study Design	DNA Isolation	13023	North	21.5278	18	Sedentary	Non-Obese
Fecal sample from individual human in India	Homo sapiens	NCBITaxon	NCBITaxon:9606	New Delhi	GAZ	GAZ:00004189	Study Design	DNA Isolation	13024	North	21.4844	23	Sedentary	Non-Obese
Fecal sample from individual human in India	Homo sapiens	NCBITaxon	NCBITaxon:9606	New Delhi	GAZ	GAZ:00004189	Study Design	DNA Isolation	13025	North	21.6049	19	Sedentary	Non-Obese
Fecal sample from individual human in India	Homo sapiens	NCBITaxon	NCBITaxon:9606	New Delhi	GAZ	GAZ:00004189	Study Design	DNA Isolation	13026	North	17.1468	20	Sedentary	Non-Obese
Fecal sample from individual human in India	Homo sapiens	NCBITaxon	NCBITaxon:9606	New Delhi	GAZ	GAZ:00004189	Study Design	DNA Isolation	13027	North	32.4557	60	Sedentary	Obese
Fecal sample from individual human in India	Homo sapiens	NCBITaxon	NCBITaxon:9606	New Delhi	GAZ	GAZ:00004189	Study Design	DNA Isolation	13028	North	26.3702	50	Sedentary	Non-Obese
Fecal sample from individual human in India	Homo sapiens	NCBITaxon	NCBITaxon:9606	New Delhi	GAZ	GAZ:00004189	Study Design	DNA Isolation	13029	North	31.2175	56	Sedentary	Obese
Fecal sample from individual human in India	Homo sapiens	NCBITaxon	NCBITaxon:9606	New Delhi	GAZ	GAZ:00004189	Study Design	DNA Isolation	13030	North	32.4557	37	Sedentary	Obese
Fecal sample from individual human in India	Homo sapiens	NCBITaxon	NCBITaxon:9606	New Delhi	GAZ	GAZ:00004189	Study Design	DNA Isolation	13031	North	20.1092	41	Non Sedentary	Non-Obese
Fecal sample from individual human in India	Homo sapiens	NCBITaxon	NCBITaxon:9606	New Delhi	GAZ	GAZ:00004189	Study Design	DNA Isolation	13032	North	20.1092	41	Non Sedentary	Non-Obese
Fecal sample from individual human in India	Homo sapiens	NCBITaxon	NCBITaxon:9606	New Delhi	GAZ	GAZ:00004189	Study Design	DNA Isolation	13033	North	20.2442	18	Non Sedentary	Non-Obese
Fecal sample from individual human in India	Homo sapiens	NCBITaxon	NCBITaxon:9606	New Delhi	GAZ	GAZ:00004189	Study Design	DNA Isolation	13034	North	33.0579	40	Sedentary	Obese
Fecal sample from individual human in India	Homo sapiens	NCBITaxon	NCBITaxon:9606	New Delhi	GAZ	GAZ:00004189	Study Design	DNA Isolation	13035	North	23.8751	24	Sedentary	Non-Obese
Fecal sample from individual human in India	Homo sapiens	NCBITaxon	NCBITaxon:9606	New Delhi	GAZ	GAZ:00004189	Study Design	DNA Isolation	13036	North	23.03	20	Non Sedentary	Non-Obese
Fecal sample from individual human in India	Homo sapiens	NCBITaxon	NCBITaxon:9606	New Delhi	GAZ	GAZ:00004189	Study Design	DNA Isolation	13037	North	27.5482	22	Non Sedentary	Non-Obese
Fecal sample from individual human in India	Homo sapiens	NCBITaxon	NCBITaxon:9606	New Delhi	GAZ	GAZ:00004189	Study Design	DNA Isolation	13038	North	29.0318	29	Non Sedentary	Non-Obese
Fecal sample from individual human in India	Homo sapiens	NCBITaxon	NCBITaxon:9606	New Delhi	GAZ	GAZ:00004189	Study Design	DNA Isolation	13039	North	30.8112	30	Sedentary	Obese
Fecal sample from individual human in India	Homo sapiens	NCBITaxon	NCBITaxon:9606	New Delhi	GAZ	GAZ:00004189	Study Design	DNA Isolation	13040	North	34.1749	18	Sedentary	Obese
Fecal sample from individual human in India	Homo sapiens	NCBITaxon	NCBITaxon:9606	New Delhi	GAZ	GAZ:00004189	Study Design	DNA Isolation	13041	North	31.2213	49	Non Sedentary	Obese
Fecal sample from individual human in India	Homo sapiens	NCBITaxon	NCBITaxon:9606	New Delhi	GAZ	GAZ:00004189	Study Design	DNA Isolation	13042	North	29.9688	18	Non Sedentary	Non-Obese
Fecal sample from individual human in India	Homo sapiens	NCBITaxon	NCBITaxon:9606	New Delhi	GAZ	GAZ:00004189	Study Design	DNA Isolation	13043	North	28.578	35	Sedentary	Non-Obese
Fecal sample from individual human in India	Homo sapiens	NCBITaxon	NCBITaxon:9606	New Delhi	GAZ	GAZ:00004189	Study Design	DNA Isolation	13044	North	22.0386	21	Non Sedentary	Non-Obese
Fecal sample from individual human in India	Homo sapiens	NCBITaxon	NCBITaxon:9606	New Delhi	GAZ	GAZ:00004189	Study Design	DNA Isolation	13045	North	19.052	18	Non Sedentary	Non-Obese
Fecal sample from individual human in India	Homo sapiens	NCBITaxon	NCBITaxon:9606	New Delhi	GAZ	GAZ:00004189	Study Design	DNA Isolation	13046	North	40.2696	32	Sedentary	Obese
Fecal sample from individual human in India	Homo sapiens	NCBITaxon	NCBITaxon:9606	Kolkata	GAZ	GAZ:00004164	Study Design	DNA Isolation	14001	East	28.5075	44	Non Sedentary	Non-Obese
Fecal sample from individual human in India	Homo sapiens	NCBITaxon	NCBITaxon:9606	Kolkata	GAZ	GAZ:00004164	Study Design	DNA Isolation	14002	East	32.4557	41	Non Sedentary	Obese
Fecal sample from individual human in India	Homo sapiens	NCBITaxon	NCBITaxon:9606	Kolkata	GAZ	GAZ:00004164	Study Design	DNA Isolation	14003	East	27.0552	56	Non Sedentary	Non-Obese
Fecal sample from individual human in India	Homo sapiens	NCBITaxon	NCBITaxon:9606	Kolkata	GAZ	GAZ:00004164	Study Design	DNA Isolation	14004	East	20.8889	62	Non Sedentary	Non-Obese
Fecal sample from individual human in India	Homo sapiens	NCBITaxon	NCBITaxon:9606	Kolkata	GAZ	GAZ:00004164	Study Design	DNA Isolation	14005	East	25.3906	57	Non Sedentary	Non-Obese
Fecal sample from individual human in India	Homo sapiens	NCBITaxon	NCBITaxon:9606	Kolkata	GAZ	GAZ:00004164	Study Design	DNA Isolation	14006	East	25.9107	37	Non Sedentary	Non-Obese
Fecal sample from individual human in India	Homo sapiens	NCBITaxon	NCBITaxon:9606	Kolkata	GAZ	GAZ:00004164	Study Design	DNA Isolation	14007	East	30.8185	55	Non Sedentary	Obese
Fecal sample from individual human in India	Homo sapiens	NCBITaxon	NCBITaxon:9606	Kolkata	GAZ	GAZ:00004164	Study Design	DNA Isolation	14008	East	21.8549	56	Non Sedentary	Non-Obese
Fecal sample from individual human in India	Homo sapiens	NCBITaxon	NCBITaxon:9606	Kolkata	GAZ	GAZ:00004164	Study Design	DNA Isolation	14009	East	19.0311	36	Non Sedentary	Non-Obese
Fecal sample from individual human in India	Homo sapiens	NCBITaxon	NCBITaxon:9606	Kolkata	GAZ	GAZ:00004164	Study Design	DNA Isolation	14010	East	16.2331	56	Non Sedentary	Non-Obese
Fecal sample from individual human in India	Homo sapiens	NCBITaxon	NCBITaxon:9606	Kolkata	GAZ	GAZ:00004164	Study Design	DNA Isolation	14011	East	27.0721	30	Non Sedentary	Non-Obese
Fecal sample from individual human in India	Homo sapiens	NCBITaxon	NCBITaxon:9606	Kolkata	GAZ	GAZ:00004164	Study Design	DNA Isolation	14012	East	27.5482	50	Non Sedentary	Non-Obese
Fecal sample from individual human in India	Homo sapiens	NCBITaxon	NCBITaxon:9606	Kolkata	GAZ	GAZ:00004164	Study Design	DNA Isolation	14013	East	33.3333	65	Non Sedentary	Obese
Fecal sample from individual human in India	Homo sapiens	NCBITaxon	NCBITaxon:9606	Kolkata	GAZ	GAZ:00004164	Study Design	DNA Isolation	14014	East	31.1111	28	Non Sedentary	Obese
Fecal sample from individual human in India	Homo sapiens	NCBITaxon	NCBITaxon:9606	Kolkata	GAZ	GAZ:00004164	Study Design	DNA Isolation	14015	East	25.7117	59	Non Sedentary	Non-Obese
Fecal sample from individual human in India	Homo sapiens	NCBITaxon	NCBITaxon:9606	Kolkata	GAZ	GAZ:00004164	Study Design	DNA Isolation	14016	East	22.3945	40	Non Sedentary	Non-Obese
Fecal sample from individual human in India	Homo sapiens	NCBITaxon	NCBITaxon:9606	Kolkata	GAZ	GAZ:00004164	Study Design	DNA Isolation	14017	East	36.9822	39	Non Sedentary	Obese
Fecal sample from individual human in India	Homo sapiens	NCBITaxon	NCBITaxon:9606	Kolkata	GAZ	GAZ:00004164	Study Design	DNA Isolation	14018	East	31.25	45	Non Sedentary	Obese
Fecal sample from individual human in India	Homo sapiens	NCBITaxon	NCBITaxon:9606	Kolkata	GAZ	GAZ:00004164	Study Design	DNA Isolation	14019	East	27.5862	34	Non Sedentary	Non-Obese
Fecal sample from individual human in India	Homo sapiens	NCBITaxon	NCBITaxon:9606	Kolkata	GAZ	GAZ:00004164	Study Design	DNA Isolation	14020	East	31.6889	33	Non Sedentary	Obese
Fecal sample from individual human in India	Homo sapiens	NCBITaxon	NCBITaxon:9606	Kolkata	GAZ	GAZ:00004164	Study Design	DNA Isolation	14021	East	37.5924	49	Non Sedentary	Obese
Fecal sample from individual human in India	Homo sapiens	NCBITaxon	NCBITaxon:9606	Kolkata	GAZ	GAZ:00004164	Study Design	DNA Isolation	14022	East	31.1634	50	Non Sedentary	Obese
Fecal sample from individual human in India	Homo sapiens	NCBITaxon	NCBITaxon:9606	Kolkata	GAZ	GAZ:00004164	Study Design	DNA Isolation	14023	East	34.6667	55	Non Sedentary	Obese
Fecal sample from individual human in India	Homo sapiens	NCBITaxon	NCBITaxon:9606	Kolkata	GAZ	GAZ:00004164	Study Design	DNA Isolation	14024	East	23.1111	39	Non Sedentary	Non-Obese
Fecal sample from individual human in India	Homo sapiens	NCBITaxon	NCBITaxon:9606	Kolkata	GAZ	GAZ:00004164	Study Design	DNA Isolation	14025	East	25.5593	18	Non Sedentary	Non-Obese
Fecal sample from individual human in India	Homo sapiens	NCBITaxon	NCBITaxon:9606	Kolkata	GAZ	GAZ:00004164	Study Design	DNA Isolation	14026	East	30.7692	21	Non Sedentary	Obese
Fecal sample from individual human in India	Homo sapiens	NCBITaxon	NCBITaxon:9606	Kolkata	GAZ	GAZ:00004164	Study Design	DNA Isolation	14027	East	31.1846	39	Non Sedentary	Obese
Fecal sample from individual human in India	Homo sapiens	NCBITaxon	NCBITaxon:9606	Kolkata	GAZ	GAZ:00004164	Study Design	DNA Isolation	14028	East	30.4688	42	Non Sedentary	Obese
Fecal sample from individual human in India	Homo sapiens	NCBITaxon	NCBITaxon:9606	Kolkata	GAZ	GAZ:00004164	Study Design	DNA Isolation	14029	East	34.2403	32	Non Sedentary	Obese
Fecal sample from individual human in India	Homo sapiens	NCBITaxon	NCBITaxon:9606	Kolkata	GAZ	GAZ:00004164	Study Design	DNA Isolation	14030	East	23.5883	40	Non Sedentary	Non-Obese
Fecal sample from individual human in India	Homo sapiens	NCBITaxon	NCBITaxon:9606	Kolkata	GAZ	GAZ:00004164	Study Design	DNA Isolation	14031	East	20.5693	20	Non Sedentary	Non-Obese
Fecal sample from individual human in India	Homo sapiens	NCBITaxon	NCBITaxon:9606	Kolkata	GAZ	GAZ:00004164	Study Design	DNA Isolation	14032	East	20.2562	38	Non Sedentary	Non-Obese
Fecal sample from individual human in India	Homo sapiens	NCBITaxon	NCBITaxon:9606	Kolkata	GAZ	GAZ:00004164	Study Design	DNA Isolation	14033	East	33.3108	30	Sedentary	Obese
Fecal sample from individual human in India	Homo sapiens	NCBITaxon	NCBITaxon:9606	Kolkata	GAZ	GAZ:00004164	Study Design	DNA Isolation	14034	East	26.7148	35	Non Sedentary	Non-Obese
Fecal sample from individual human in India	Homo sapiens	NCBITaxon	NCBITaxon:9606	Kolkata	GAZ	GAZ:00004164	Study Design	DNA Isolation	14035	East	23.0177	40	Non Sedentary	Non-Obese
Fecal sample from individual human in India	Homo sapiens	NCBITaxon	NCBITaxon:9606	Kolkata	GAZ	GAZ:00004164	Study Design	DNA Isolation	14036	East	25.1712	29	Non Sedentary	Non-Obese
Fecal sample from individual human in India	Homo sapiens	NCBITaxon	NCBITaxon:9606	Kolkata	GAZ	GAZ:00004164	Study Design	DNA Isolation	14037	East	21.1702	18	Non Sedentary	Non-Obese
Fecal sample from individual human in India	Homo sapiens	NCBITaxon	NCBITaxon:9606	Kolkata	GAZ	GAZ:00004164	Study Design	DNA Isolation	14038	East	30.1166	30	Non Sedentary	Obese
Fecal sample from individual human in India	Homo sapiens	NCBITaxon	NCBITaxon:9606	Kolkata	GAZ	GAZ:00004164	Study Design	DNA Isolation	14039	East	35.5601	23	Sedentary	Obese
Fecal sample from individual human in India	Homo sapiens	NCBITaxon	NCBITaxon:9606	Kolkata	GAZ	GAZ:00004164	Study Design	DNA Isolation	14040	East	30.1741	43	Non Sedentary	Obese
Fecal sample from individual human in India	Homo sapiens	NCBITaxon	NCBITaxon:9606	Kolkata	GAZ	GAZ:00004164	Study Design	DNA Isolation	14041	East	20.1872	46	Non Sedentary	Non-Obese
Fecal sample from individual human in India	Homo sapiens	NCBITaxon	NCBITaxon:9606	Kolkata	GAZ	GAZ:00004164	Study Design	DNA Isolation	14042	East	22.8838	37	Non Sedentary	Non-Obese
Fecal sample from individual human in India	Homo sapiens	NCBITaxon	NCBITaxon:9606	Kolkata	GAZ	GAZ:00004164	Study Design	DNA Isolation	14043	East	32.7556	21	Non Sedentary	Obese
Fecal sample from individual human in India	Homo sapiens	NCBITaxon	NCBITaxon:9606	Kolkata	GAZ	GAZ:00004164	Study Design	DNA Isolation	14044	East	31.0763	43	Non Sedentary	Obese
Fecal sample from individual human in India	Homo sapiens	NCBITaxon	NCBITaxon:9606	Kolkata	GAZ	GAZ:00004164	Study Design	DNA Isolation	14045	East	32.9778	49	Non Sedentary	Obese
Fecal sample from individual human in India	Homo sapiens	NCBITaxon	NCBITaxon:9606	Kolkata	GAZ	GAZ:00004164	Study Design	DNA Isolation	14046	East	31.3672	39	Non Sedentary	Obese
Fecal sample from individual human in India	Homo sapiens	NCBITaxon	NCBITaxon:9606	Kolkata	GAZ	GAZ:00004164	Study Design	DNA Isolation	14047	East	27.5482	29	Non Sedentary	Non-Obese
Fecal sample from individual human in India	Homo sapiens	NCBITaxon	NCBITaxon:9606	Kolkata	GAZ	GAZ:00004164	Study Design	DNA Isolation	14048	East	25.8876	27	Non Sedentary	Non-Obese
Fecal sample from individual human in India	Homo sapiens	NCBITaxon	NCBITaxon:9606	Kolkata	GAZ	GAZ:00004164	Study Design	DNA Isolation	14049	East	33.0905	35	Non Sedentary	Obese
Fecal sample from individual human in India	Homo sapiens	NCBITaxon	NCBITaxon:9606	Kolkata	GAZ	GAZ:00004164	Study Design	DNA Isolation	14050	East	33.0579	30	Non Sedentary	Obese
Fecal sample from individual human in India	Homo sapiens	NCBITaxon	NCBITaxon:9606	Kolkata	GAZ	GAZ:00004164	Study Design	DNA Isolation	14051	East	31.5609	33	Non Sedentary	Obese
Fecal sample from individual human in India	Homo sapiens	NCBITaxon	NCBITaxon:9606	Kolkata	GAZ	GAZ:00004164	Study Design	DNA Isolation	14052	East	30.5688	51	Non Sedentary	Obese
Fecal sample from individual human in India	Homo sapiens	NCBITaxon	NCBITaxon:9606	Kolkata	GAZ	GAZ:00004164	Study Design	DNA Isolation	14053	East	32.1748	45	Non Sedentary	Obese
Fecal sample from individual human in India	Homo sapiens	NCBITaxon	NCBITaxon:9606	Kolkata	GAZ	GAZ:00004164	Study Design	DNA Isolation	14054	East	31.0889	19	Non Sedentary	Obese
Fecal sample from individual human in India	Homo sapiens	NCBITaxon	NCBITaxon:9606	Kolkata	GAZ	GAZ:00004164	Study Design	DNA Isolation	14055	East	20.5625	19	Non Sedentary	Non-Obese
Fecal sample from individual human in India	Homo sapiens	NCBITaxon	NCBITaxon:9606	Kolkata	GAZ	GAZ:00004164	Study Design	DNA Isolation	14056	East	28.1337	41	Non Sedentary	Non-Obese
Fecal sample from individual human in India	Homo sapiens	NCBITaxon	NCBITaxon:9606	Kolkata	GAZ	GAZ:00004164	Study Design	DNA Isolation	14057	East	33.168	31	Non Sedentary	Obese
Fecal sample from individual human in India	Homo sapiens	NCBITaxon	NCBITaxon:9606	Kolkata	GAZ	GAZ:00004164	Study Design	DNA Isolation	14058	East	22.2957	56	Non Sedentary	Non-Obese
Fecal sample from individual human in India	Homo sapiens	NCBITaxon	NCBITaxon:9606	Kolkata	GAZ	GAZ:00004164	Study Design	DNA Isolation	14059	East	32.5952	45	Non Sedentary	Obese
Fecal sample from individual human in India	Homo sapiens	NCBITaxon	NCBITaxon:9606	Kolkata	GAZ	GAZ:00004164	Study Design	DNA Isolation	14060	East	26.6772	45	Non Sedentary	Non-Obese
Fecal sample from individual human in India	Homo sapiens	NCBITaxon	NCBITaxon:9606	Kolkata	GAZ	GAZ:00004164	Study Design	DNA Isolation	14061	East	28.4444	38	Non Sedentary	Non-Obese
Fecal sample from individual human in India	Homo sapiens	NCBITaxon	NCBITaxon:9606	Kolkata	GAZ	GAZ:00004164	Study Design	DNA Isolation	14062	East	34.1797	36	Non Sedentary	Obese
Fecal sample from individual human in India	Homo sapiens	NCBITaxon	NCBITaxon:9606	Kolkata	GAZ	GAZ:00004164	Study Design	DNA Isolation	14063	East	30.0833	58	Non Sedentary	Obese
Fecal sample from individual human in India	Homo sapiens	NCBITaxon	NCBITaxon:9606	Kolkata	GAZ	GAZ:00004164	Study Design	DNA Isolation	14064	East	31.1964	32	Non Sedentary	Obese
Fecal sample from individual human in India	Homo sapiens	NCBITaxon	NCBITaxon:9606	Kolkata	GAZ	GAZ:00004164	Study Design	DNA Isolation	14065	East	34.0895	53	Sedentary	Obese
Fecal sample from individual human in India	Homo sapiens	NCBITaxon	NCBITaxon:9606	Kolkata	GAZ	GAZ:00004164	Study Design	DNA Isolation	14066	East	27.2173	26	Non Sedentary	Non-Obese
Fecal sample from individual human in India	Homo sapiens	NCBITaxon	NCBITaxon:9606	Kolkata	GAZ	GAZ:00004164	Study Design	DNA Isolation	14067	East	33.3632	37	Non Sedentary	Obese
Fecal sample from individual human in India	Homo sapiens	NCBITaxon	NCBITaxon:9606	Kolkata	GAZ	GAZ:00004164	Study Design	DNA Isolation	14068	East	32.5669	34	Non Sedentary	Obese
Fecal sample from individual human in India	Homo sapiens	NCBITaxon	NCBITaxon:9606	Kolkata	GAZ	GAZ:00004164	Study Design	DNA Isolation	14069	East	30.0889	58	Non Sedentary	Obese
Fecal sample from individual human in India	Homo sapiens	NCBITaxon	NCBITaxon:9606	Kolkata	GAZ	GAZ:00004164	Study Design	DNA Isolation	14070	East	33.5341	36	Non Sedentary	Obese
Fecal sample from individual human in India	Homo sapiens	NCBITaxon	NCBITaxon:9606	Kolkata	GAZ	GAZ:00004164	Study Design	DNA Isolation	14071	East	35.7925	52	Sedentary	Obese
Fecal sample from individual human in India	Homo sapiens	NCBITaxon	NCBITaxon:9606	Kolkata	GAZ	GAZ:00004164	Study Design	DNA Isolation	14072	East	27.2628	31	Non Sedentary	Non-Obese
Fecal sample from individual human in India	Homo sapiens	NCBITaxon	NCBITaxon:9606	Kolkata	GAZ	GAZ:00004164	Study Design	DNA Isolation	14073	East	24.7796	37	Non Sedentary	Non-Obese
Fecal sample from individual human in India	Homo sapiens	NCBITaxon	NCBITaxon:9606	Kolkata	GAZ	GAZ:00004164	Study Design	DNA Isolation	14074	East	31.1846	35	Non Sedentary	Obese
Fecal sample from individual human in India	Homo sapiens	NCBITaxon	NCBITaxon:9606	Kolkata	GAZ	GAZ:00004164	Study Design	DNA Isolation	14075	East	31.5895	32	Non Sedentary	Obese
Fecal sample from individual human in India	Homo sapiens	NCBITaxon	NCBITaxon:9606	Kolkata	GAZ	GAZ:00004164	Study Design	DNA Isolation	14076	East	32.1477	41	Non Sedentary	Obese
Fecal sample from individual human in India	Homo sapiens	NCBITaxon	NCBITaxon:9606	Kolkata	GAZ	GAZ:00004164	Study Design	DNA Isolation	14077	East	31.7694	23	Non Sedentary	Obese
Fecal sample from individual human in India	Homo sapiens	NCBITaxon	NCBITaxon:9606	Kolkata	GAZ	GAZ:00004164	Study Design	DNA Isolation	14078	East	22.8928	18	Non Sedentary	Non-Obese
Fecal sample from individual human in India	Homo sapiens	NCBITaxon	NCBITaxon:9606	Kolkata	GAZ	GAZ:00004164	Study Design	DNA Isolation	14079	East	23.4952	18	Non Sedentary	Non-Obese
Fecal sample from individual human in India	Homo sapiens	NCBITaxon	NCBITaxon:9606	Kolkata	GAZ	GAZ:00004164	Study Design	DNA Isolation	14080	East	31.6797	38	Non Sedentary	Obese
Fecal sample from individual human in India	Homo sapiens	NCBITaxon	NCBITaxon:9606	Kolkata	GAZ	GAZ:00004164	Study Design	DNA Isolation	14081	East	32.8933	34	Non Sedentary	Obese
Fecal sample from individual human in India	Homo sapiens	NCBITaxon	NCBITaxon:9606	Kolkata	GAZ	GAZ:00004164	Study Design	DNA Isolation	14082	East	32.039	19	Non Sedentary	Obese
Fecal sample from individual human in India	Homo sapiens	NCBITaxon	NCBITaxon:9606	Kolkata	GAZ	GAZ:00004164	Study Design	DNA Isolation	14083	East	36.8889	39	Non Sedentary	Obese
Fecal sample from individual human in India	Homo sapiens	NCBITaxon	NCBITaxon:9606	Kolkata	GAZ	GAZ:00004164	Study Design	DNA Isolation	14084	East	28.9341	42	Non Sedentary	Non-Obese
