# Supplementary material for: LogMPIE, pan-India profiling of the human gut microbiome using 16S rRNA sequencing
Source: Sci Data. 2018 Oct 30;5:180232. doi: 10.1038/sdata.2018.232 (PMC6207063; doi:10.1038/sdata.2018.232)
Supplement: Supplementary file 1 [file sdata2018232-isa1.zip › a_Bhaduri202C_assay.txt]

Sample Name	Protocol REF	Parameter Value[instrument]	Parameter Value[manufacturer]	Assay Name	Raw Data File	Comment[Data Repository]	Comment[Data Record Accession]	Comment[Data Record URI]	Protocol REF	Derived Data File	Comment[Data Repository]	Comment[Data Record Accession]	Comment[Data Record URI]
1001	Template Preparation and Sequencing	Ion 520 or Ion 530 kit-OT2	Thermo Fisher	ERR2510951	ERX2530366	European Nucleotide Archive	PRJEB25642	http://identifiers.org/ena.embl:PRJEB25642	Bioinformatics Analysis	Table_S1_Abundance	figshare	doi:10.6084/m9.figshare.c.4147079	https://doi.org/10.6084/m9.figshare.c.4147079
1002	Template Preparation and Sequencing	Ion 520 or Ion 530 kit-OT2	Thermo Fisher	ERR2510952	ERX2530367	European Nucleotide Archive	PRJEB25642	http://identifiers.org/ena.embl:PRJEB25642	Bioinformatics Analysis	Table_S1_Abundance	figshare	doi:10.6084/m9.figshare.c.4147079	https://doi.org/10.6084/m9.figshare.c.4147079
1003	Template Preparation and Sequencing	Ion 520 or Ion 530 kit-OT2	Thermo Fisher	ERR2510953	ERX2530368	European Nucleotide Archive	PRJEB25642	http://identifiers.org/ena.embl:PRJEB25642	Bioinformatics Analysis	Table_S1_Abundance	figshare	doi:10.6084/m9.figshare.c.4147079	https://doi.org/10.6084/m9.figshare.c.4147079
1004	Template Preparation and Sequencing	Ion 520 or Ion 530 kit-OT2	Thermo Fisher	ERR2510954	ERX2530369	European Nucleotide Archive	PRJEB25642	http://identifiers.org/ena.embl:PRJEB25642	Bioinformatics Analysis	Table_S1_Abundance	figshare	doi:10.6084/m9.figshare.c.4147079	https://doi.org/10.6084/m9.figshare.c.4147079
1005	Template Preparation and Sequencing	Ion 520 or Ion 530 kit-OT2	Thermo Fisher	ERR2510955	ERX2530370	European Nucleotide Archive	PRJEB25642	http://identifiers.org/ena.embl:PRJEB25642	Bioinformatics Analysis	Table_S1_Abundance	figshare	doi:10.6084/m9.figshare.c.4147079	https://doi.org/10.6084/m9.figshare.c.4147079
1006	Template Preparation and Sequencing	Ion 520 or Ion 530 kit-OT2	Thermo Fisher	ERR2510956	ERX2530371	European Nucleotide Archive	PRJEB25642	http://identifiers.org/ena.embl:PRJEB25642	Bioinformatics Analysis	Table_S1_Abundance	figshare	doi:10.6084/m9.figshare.c.4147079	https://doi.org/10.6084/m9.figshare.c.4147079
1007	Template Preparation and Sequencing	Ion 520 or Ion 530 kit-OT2	Thermo Fisher	ERR2510957	ERX2530372	European Nucleotide Archive	PRJEB25642	http://identifiers.org/ena.embl:PRJEB25642	Bioinformatics Analysis	Table_S1_Abundance	figshare	doi:10.6084/m9.figshare.c.4147079	https://doi.org/10.6084/m9.figshare.c.4147079
1008	Template Preparation and Sequencing	Ion 520 or Ion 530 kit-OT2	Thermo Fisher	ERR2510958	ERX2530373	European Nucleotide Archive	PRJEB25642	http://identifiers.org/ena.embl:PRJEB25642	Bioinformatics Analysis	Table_S1_Abundance	figshare	doi:10.6084/m9.figshare.c.4147079	https://doi.org/10.6084/m9.figshare.c.4147079
1009	Template Preparation and Sequencing	Ion 520 or Ion 530 kit-OT2	Thermo Fisher	ERR2510959	ERX2530374	European Nucleotide Archive	PRJEB25642	http://identifiers.org/ena.embl:PRJEB25642	Bioinformatics Analysis	Table_S1_Abundance	figshare	doi:10.6084/m9.figshare.c.4147079	https://doi.org/10.6084/m9.figshare.c.4147079
1010	Template Preparation and Sequencing	Ion 520 or Ion 530 kit-OT2	Thermo Fisher	ERR2510960	ERX2530375	European Nucleotide Archive	PRJEB25642	http://identifiers.org/ena.embl:PRJEB25642	Bioinformatics Analysis	Table_S1_Abundance	figshare	doi:10.6084/m9.figshare.c.4147079	https://doi.org/10.6084/m9.figshare.c.4147079
1011	Template Preparation and Sequencing	Ion 520 or Ion 530 kit-OT2	Thermo Fisher	ERR2510961	ERX2530376	European Nucleotide Archive	PRJEB25642	http://identifiers.org/ena.embl:PRJEB25642	Bioinformatics Analysis	Table_S1_Abundance	figshare	doi:10.6084/m9.figshare.c.4147079	https://doi.org/10.6084/m9.figshare.c.4147079
1012	Template Preparation and Sequencing	Ion 520 or Ion 530 kit-OT2	Thermo Fisher	ERR2510962	ERX2530377	European Nucleotide Archive	PRJEB25642	http://identifiers.org/ena.embl:PRJEB25642	Bioinformatics Analysis	Table_S1_Abundance	figshare	doi:10.6084/m9.figshare.c.4147079	https://doi.org/10.6084/m9.figshare.c.4147079
1013	Template Preparation and Sequencing	Ion 520 or Ion 530 kit-OT2	Thermo Fisher	ERR2510963	ERX2530378	European Nucleotide Archive	PRJEB25642	http://identifiers.org/ena.embl:PRJEB25642	Bioinformatics Analysis	Table_S1_Abundance	figshare	doi:10.6084/m9.figshare.c.4147079	https://doi.org/10.6084/m9.figshare.c.4147079
1014	Template Preparation and Sequencing	Ion 520 or Ion 530 kit-OT2	Thermo Fisher	ERR2510964	ERX2530379	European Nucleotide Archive	PRJEB25642	http://identifiers.org/ena.embl:PRJEB25642	Bioinformatics Analysis	Table_S1_Abundance	figshare	doi:10.6084/m9.figshare.c.4147079	https://doi.org/10.6084/m9.figshare.c.4147079
1015	Template Preparation and Sequencing	Ion 520 or Ion 530 kit-OT2	Thermo Fisher	ERR2510965	ERX2530380	European Nucleotide Archive	PRJEB25642	http://identifiers.org/ena.embl:PRJEB25642	Bioinformatics Analysis	Table_S1_Abundance	figshare	doi:10.6084/m9.figshare.c.4147079	https://doi.org/10.6084/m9.figshare.c.4147079
1016	Template Preparation and Sequencing	Ion 520 or Ion 530 kit-OT2	Thermo Fisher	ERR2510966	ERX2530381	European Nucleotide Archive	PRJEB25642	http://identifiers.org/ena.embl:PRJEB25642	Bioinformatics Analysis	Table_S1_Abundance	figshare	doi:10.6084/m9.figshare.c.4147079	https://doi.org/10.6084/m9.figshare.c.4147079
1017	Template Preparation and Sequencing	Ion 520 or Ion 530 kit-OT2	Thermo Fisher	ERR2510967	ERX2530382	European Nucleotide Archive	PRJEB25642	http://identifiers.org/ena.embl:PRJEB25642	Bioinformatics Analysis	Table_S1_Abundance	figshare	doi:10.6084/m9.figshare.c.4147079	https://doi.org/10.6084/m9.figshare.c.4147079
1018	Template Preparation and Sequencing	Ion 520 or Ion 530 kit-OT2	Thermo Fisher	ERR2510968	ERX2530383	European Nucleotide Archive	PRJEB25642	http://identifiers.org/ena.embl:PRJEB25642	Bioinformatics Analysis	Table_S1_Abundance	figshare	doi:10.6084/m9.figshare.c.4147079	https://doi.org/10.6084/m9.figshare.c.4147079
1019	Template Preparation and Sequencing	Ion 520 or Ion 530 kit-OT2	Thermo Fisher	ERR2510969	ERX2530384	European Nucleotide Archive	PRJEB25642	http://identifiers.org/ena.embl:PRJEB25642	Bioinformatics Analysis	Table_S1_Abundance	figshare	doi:10.6084/m9.figshare.c.4147079	https://doi.org/10.6084/m9.figshare.c.4147079
1020	Template Preparation and Sequencing	Ion 520 or Ion 530 kit-OT2	Thermo Fisher	ERR2510970	ERX2530385	European Nucleotide Archive	PRJEB25642	http://identifiers.org/ena.embl:PRJEB25642	Bioinformatics Analysis	Table_S1_Abundance	figshare	doi:10.6084/m9.figshare.c.4147079	https://doi.org/10.6084/m9.figshare.c.4147079
1021	Template Preparation and Sequencing	Ion 520 or Ion 530 kit-OT2	Thermo Fisher	ERR2510971	ERX2530386	European Nucleotide Archive	PRJEB25642	http://identifiers.org/ena.embl:PRJEB25642	Bioinformatics Analysis	Table_S1_Abundance	figshare	doi:10.6084/m9.figshare.c.4147079	https://doi.org/10.6084/m9.figshare.c.4147079
1022	Template Preparation and Sequencing	Ion 520 or Ion 530 kit-OT2	Thermo Fisher	ERR2510972	ERX2530387	European Nucleotide Archive	PRJEB25642	http://identifiers.org/ena.embl:PRJEB25642	Bioinformatics Analysis	Table_S1_Abundance	figshare	doi:10.6084/m9.figshare.c.4147079	https://doi.org/10.6084/m9.figshare.c.4147079
1023	Template Preparation and Sequencing	Ion 520 or Ion 530 kit-OT2	Thermo Fisher	ERR2510973	ERX2530388	European Nucleotide Archive	PRJEB25642	http://identifiers.org/ena.embl:PRJEB25642	Bioinformatics Analysis	Table_S1_Abundance	figshare	doi:10.6084/m9.figshare.c.4147079	https://doi.org/10.6084/m9.figshare.c.4147079
1024	Template Preparation and Sequencing	Ion 520 or Ion 530 kit-OT2	Thermo Fisher	ERR2510974	ERX2530389	European Nucleotide Archive	PRJEB25642	http://identifiers.org/ena.embl:PRJEB25642	Bioinformatics Analysis	Table_S1_Abundance	figshare	doi:10.6084/m9.figshare.c.4147079	https://doi.org/10.6084/m9.figshare.c.4147079
1025	Template Preparation and Sequencing	Ion 520 or Ion 530 kit-OT2	Thermo Fisher	ERR2510975	ERX2530390	European Nucleotide Archive	PRJEB25642	http://identifiers.org/ena.embl:PRJEB25642	Bioinformatics Analysis	Table_S1_Abundance	figshare	doi:10.6084/m9.figshare.c.4147079	https://doi.org/10.6084/m9.figshare.c.4147079
1026	Template Preparation and Sequencing	Ion 520 or Ion 530 kit-OT2	Thermo Fisher	ERR2510976	ERX2530391	European Nucleotide Archive	PRJEB25642	http://identifiers.org/ena.embl:PRJEB25642	Bioinformatics Analysis	Table_S1_Abundance	figshare	doi:10.6084/m9.figshare.c.4147079	https://doi.org/10.6084/m9.figshare.c.4147079
1027	Template Preparation and Sequencing	Ion 520 or Ion 530 kit-OT2	Thermo Fisher	ERR2510977	ERX2530392	European Nucleotide Archive	PRJEB25642	http://identifiers.org/ena.embl:PRJEB25642	Bioinformatics Analysis	Table_S1_Abundance	figshare	doi:10.6084/m9.figshare.c.4147079	https://doi.org/10.6084/m9.figshare.c.4147079
1028	Template Preparation and Sequencing	Ion 520 or Ion 530 kit-OT2	Thermo Fisher	ERR2510978	ERX2530393	European Nucleotide Archive	PRJEB25642	http://identifiers.org/ena.embl:PRJEB25642	Bioinformatics Analysis	Table_S1_Abundance	figshare	doi:10.6084/m9.figshare.c.4147079	https://doi.org/10.6084/m9.figshare.c.4147079
1029	Template Preparation and Sequencing	Ion 520 or Ion 530 kit-OT2	Thermo Fisher	ERR2510979	ERX2530394	European Nucleotide Archive	PRJEB25642	http://identifiers.org/ena.embl:PRJEB25642	Bioinformatics Analysis	Table_S1_Abundance	figshare	doi:10.6084/m9.figshare.c.4147079	https://doi.org/10.6084/m9.figshare.c.4147079
1030	Template Preparation and Sequencing	Ion 520 or Ion 530 kit-OT2	Thermo Fisher	ERR2510980	ERX2530395	European Nucleotide Archive	PRJEB25642	http://identifiers.org/ena.embl:PRJEB25642	Bioinformatics Analysis	Table_S1_Abundance	figshare	doi:10.6084/m9.figshare.c.4147079	https://doi.org/10.6084/m9.figshare.c.4147079
1031	Template Preparation and Sequencing	Ion 520 or Ion 530 kit-OT2	Thermo Fisher	ERR2510981	ERX2530396	European Nucleotide Archive	PRJEB25642	http://identifiers.org/ena.embl:PRJEB25642	Bioinformatics Analysis	Table_S1_Abundance	figshare	doi:10.6084/m9.figshare.c.4147079	https://doi.org/10.6084/m9.figshare.c.4147079
1032	Template Preparation and Sequencing	Ion 520 or Ion 530 kit-OT2	Thermo Fisher	ERR2510982	ERX2530397	European Nucleotide Archive	PRJEB25642	http://identifiers.org/ena.embl:PRJEB25642	Bioinformatics Analysis	Table_S1_Abundance	figshare	doi:10.6084/m9.figshare.c.4147079	https://doi.org/10.6084/m9.figshare.c.4147079
1033	Template Preparation and Sequencing	Ion 520 or Ion 530 kit-OT2	Thermo Fisher	ERR2510983	ERX2530398	European Nucleotide Archive	PRJEB25642	http://identifiers.org/ena.embl:PRJEB25642	Bioinformatics Analysis	Table_S1_Abundance	figshare	doi:10.6084/m9.figshare.c.4147079	https://doi.org/10.6084/m9.figshare.c.4147079
1034	Template Preparation and Sequencing	Ion 520 or Ion 530 kit-OT2	Thermo Fisher	ERR2510984	ERX2530399	European Nucleotide Archive	PRJEB25642	http://identifiers.org/ena.embl:PRJEB25642	Bioinformatics Analysis	Table_S1_Abundance	figshare	doi:10.6084/m9.figshare.c.4147079	https://doi.org/10.6084/m9.figshare.c.4147079
1035	Template Preparation and Sequencing	Ion 520 or Ion 530 kit-OT2	Thermo Fisher	ERR2510985	ERX2530400	European Nucleotide Archive	PRJEB25642	http://identifiers.org/ena.embl:PRJEB25642	Bioinformatics Analysis	Table_S1_Abundance	figshare	doi:10.6084/m9.figshare.c.4147079	https://doi.org/10.6084/m9.figshare.c.4147079
1036	Template Preparation and Sequencing	Ion 520 or Ion 530 kit-OT2	Thermo Fisher	ERR2510986	ERX2530401	European Nucleotide Archive	PRJEB25642	http://identifiers.org/ena.embl:PRJEB25642	Bioinformatics Analysis	Table_S1_Abundance	figshare	doi:10.6084/m9.figshare.c.4147079	https://doi.org/10.6084/m9.figshare.c.4147079
1037	Template Preparation and Sequencing	Ion 520 or Ion 530 kit-OT2	Thermo Fisher	ERR2510987	ERX2530402	European Nucleotide Archive	PRJEB25642	http://identifiers.org/ena.embl:PRJEB25642	Bioinformatics Analysis	Table_S1_Abundance	figshare	doi:10.6084/m9.figshare.c.4147079	https://doi.org/10.6084/m9.figshare.c.4147079
1038	Template Preparation and Sequencing	Ion 520 or Ion 530 kit-OT2	Thermo Fisher	ERR2510988	ERX2530403	European Nucleotide Archive	PRJEB25642	http://identifiers.org/ena.embl:PRJEB25642	Bioinformatics Analysis	Table_S1_Abundance	figshare	doi:10.6084/m9.figshare.c.4147079	https://doi.org/10.6084/m9.figshare.c.4147079
1039	Template Preparation and Sequencing	Ion 520 or Ion 530 kit-OT2	Thermo Fisher	ERR2510989	ERX2530404	European Nucleotide Archive	PRJEB25642	http://identifiers.org/ena.embl:PRJEB25642	Bioinformatics Analysis	Table_S1_Abundance	figshare	doi:10.6084/m9.figshare.c.4147079	https://doi.org/10.6084/m9.figshare.c.4147079
1040	Template Preparation and Sequencing	Ion 520 or Ion 530 kit-OT2	Thermo Fisher	ERR2510990	ERX2530405	European Nucleotide Archive	PRJEB25642	http://identifiers.org/ena.embl:PRJEB25642	Bioinformatics Analysis	Table_S1_Abundance	figshare	doi:10.6084/m9.figshare.c.4147079	https://doi.org/10.6084/m9.figshare.c.4147079
1041	Template Preparation and Sequencing	Ion 520 or Ion 530 kit-OT2	Thermo Fisher	ERR2510991	ERX2530406	European Nucleotide Archive	PRJEB25642	http://identifiers.org/ena.embl:PRJEB25642	Bioinformatics Analysis	Table_S1_Abundance	figshare	doi:10.6084/m9.figshare.c.4147079	https://doi.org/10.6084/m9.figshare.c.4147079
1042	Template Preparation and Sequencing	Ion 520 or Ion 530 kit-OT2	Thermo Fisher	ERR2510992	ERX2530407	European Nucleotide Archive	PRJEB25642	http://identifiers.org/ena.embl:PRJEB25642	Bioinformatics Analysis	Table_S1_Abundance	figshare	doi:10.6084/m9.figshare.c.4147079	https://doi.org/10.6084/m9.figshare.c.4147079
1043	Template Preparation and Sequencing	Ion 520 or Ion 530 kit-OT2	Thermo Fisher	ERR2510993	ERX2530408	European Nucleotide Archive	PRJEB25642	http://identifiers.org/ena.embl:PRJEB25642	Bioinformatics Analysis	Table_S1_Abundance	figshare	doi:10.6084/m9.figshare.c.4147079	https://doi.org/10.6084/m9.figshare.c.4147079
1044	Template Preparation and Sequencing	Ion 520 or Ion 530 kit-OT2	Thermo Fisher	ERR2510994	ERX2530409	European Nucleotide Archive	PRJEB25642	http://identifiers.org/ena.embl:PRJEB25642	Bioinformatics Analysis	Table_S1_Abundance	figshare	doi:10.6084/m9.figshare.c.4147079	https://doi.org/10.6084/m9.figshare.c.4147079
1045	Template Preparation and Sequencing	Ion 520 or Ion 530 kit-OT2	Thermo Fisher	ERR2510995	ERX2530410	European Nucleotide Archive	PRJEB25642	http://identifiers.org/ena.embl:PRJEB25642	Bioinformatics Analysis	Table_S1_Abundance	figshare	doi:10.6084/m9.figshare.c.4147079	https://doi.org/10.6084/m9.figshare.c.4147079
1046	Template Preparation and Sequencing	Ion 520 or Ion 530 kit-OT2	Thermo Fisher	ERR2510996	ERX2530411	European Nucleotide Archive	PRJEB25642	http://identifiers.org/ena.embl:PRJEB25642	Bioinformatics Analysis	Table_S1_Abundance	figshare	doi:10.6084/m9.figshare.c.4147079	https://doi.org/10.6084/m9.figshare.c.4147079
1047	Template Preparation and Sequencing	Ion 520 or Ion 530 kit-OT2	Thermo Fisher	ERR2510997	ERX2530412	European Nucleotide Archive	PRJEB25642	http://identifiers.org/ena.embl:PRJEB25642	Bioinformatics Analysis	Table_S1_Abundance	figshare	doi:10.6084/m9.figshare.c.4147079	https://doi.org/10.6084/m9.figshare.c.4147079
1048	Template Preparation and Sequencing	Ion 520 or Ion 530 kit-OT2	Thermo Fisher	ERR2510998	ERX2530413	European Nucleotide Archive	PRJEB25642	http://identifiers.org/ena.embl:PRJEB25642	Bioinformatics Analysis	Table_S1_Abundance	figshare	doi:10.6084/m9.figshare.c.4147079	https://doi.org/10.6084/m9.figshare.c.4147079
1049	Template Preparation and Sequencing	Ion 520 or Ion 530 kit-OT2	Thermo Fisher	ERR2510999	ERX2530414	European Nucleotide Archive	PRJEB25642	http://identifiers.org/ena.embl:PRJEB25642	Bioinformatics Analysis	Table_S1_Abundance	figshare	doi:10.6084/m9.figshare.c.4147079	https://doi.org/10.6084/m9.figshare.c.4147079
1050	Template Preparation and Sequencing	Ion 520 or Ion 530 kit-OT2	Thermo Fisher	ERR2511000	ERX2530415	European Nucleotide Archive	PRJEB25642	http://identifiers.org/ena.embl:PRJEB25642	Bioinformatics Analysis	Table_S1_Abundance	figshare	doi:10.6084/m9.figshare.c.4147079	https://doi.org/10.6084/m9.figshare.c.4147079
1051	Template Preparation and Sequencing	Ion 520 or Ion 530 kit-OT2	Thermo Fisher	ERR2511001	ERX2530416	European Nucleotide Archive	PRJEB25642	http://identifiers.org/ena.embl:PRJEB25642	Bioinformatics Analysis	Table_S1_Abundance	figshare	doi:10.6084/m9.figshare.c.4147079	https://doi.org/10.6084/m9.figshare.c.4147079
1052	Template Preparation and Sequencing	Ion 520 or Ion 530 kit-OT2	Thermo Fisher	ERR2511002	ERX2530417	European Nucleotide Archive	PRJEB25642	http://identifiers.org/ena.embl:PRJEB25642	Bioinformatics Analysis	Table_S1_Abundance	figshare	doi:10.6084/m9.figshare.c.4147079	https://doi.org/10.6084/m9.figshare.c.4147079
1053	Template Preparation and Sequencing	Ion 520 or Ion 530 kit-OT2	Thermo Fisher	ERR2511003	ERX2530418	European Nucleotide Archive	PRJEB25642	http://identifiers.org/ena.embl:PRJEB25642	Bioinformatics Analysis	Table_S1_Abundance	figshare	doi:10.6084/m9.figshare.c.4147079	https://doi.org/10.6084/m9.figshare.c.4147079
1054	Template Preparation and Sequencing	Ion 520 or Ion 530 kit-OT2	Thermo Fisher	ERR2511004	ERX2530419	European Nucleotide Archive	PRJEB25642	http://identifiers.org/ena.embl:PRJEB25642	Bioinformatics Analysis	Table_S1_Abundance	figshare	doi:10.6084/m9.figshare.c.4147079	https://doi.org/10.6084/m9.figshare.c.4147079
1055	Template Preparation and Sequencing	Ion 520 or Ion 530 kit-OT2	Thermo Fisher	ERR2511005	ERX2530420	European Nucleotide Archive	PRJEB25642	http://identifiers.org/ena.embl:PRJEB25642	Bioinformatics Analysis	Table_S1_Abundance	figshare	doi:10.6084/m9.figshare.c.4147079	https://doi.org/10.6084/m9.figshare.c.4147079
1056	Template Preparation and Sequencing	Ion 520 or Ion 530 kit-OT2	Thermo Fisher	ERR2511006	ERX2530421	European Nucleotide Archive	PRJEB25642	http://identifiers.org/ena.embl:PRJEB25642	Bioinformatics Analysis	Table_S1_Abundance	figshare	doi:10.6084/m9.figshare.c.4147079	https://doi.org/10.6084/m9.figshare.c.4147079
1057	Template Preparation and Sequencing	Ion 520 or Ion 530 kit-OT2	Thermo Fisher	ERR2511007	ERX2530422	European Nucleotide Archive	PRJEB25642	http://identifiers.org/ena.embl:PRJEB25642	Bioinformatics Analysis	Table_S1_Abundance	figshare	doi:10.6084/m9.figshare.c.4147079	https://doi.org/10.6084/m9.figshare.c.4147079
1058	Template Preparation and Sequencing	Ion 520 or Ion 530 kit-OT2	Thermo Fisher	ERR2511008	ERX2530423	European Nucleotide Archive	PRJEB25642	http://identifiers.org/ena.embl:PRJEB25642	Bioinformatics Analysis	Table_S1_Abundance	figshare	doi:10.6084/m9.figshare.c.4147079	https://doi.org/10.6084/m9.figshare.c.4147079
1059	Template Preparation and Sequencing	Ion 520 or Ion 530 kit-OT2	Thermo Fisher	ERR2511009	ERX2530424	European Nucleotide Archive	PRJEB25642	http://identifiers.org/ena.embl:PRJEB25642	Bioinformatics Analysis	Table_S1_Abundance	figshare	doi:10.6084/m9.figshare.c.4147079	https://doi.org/10.6084/m9.figshare.c.4147079
1060	Template Preparation and Sequencing	Ion 520 or Ion 530 kit-OT2	Thermo Fisher	ERR2511010	ERX2530425	European Nucleotide Archive	PRJEB25642	http://identifiers.org/ena.embl:PRJEB25642	Bioinformatics Analysis	Table_S1_Abundance	figshare	doi:10.6084/m9.figshare.c.4147079	https://doi.org/10.6084/m9.figshare.c.4147079
1061	Template Preparation and Sequencing	Ion 520 or Ion 530 kit-OT2	Thermo Fisher	ERR2511011	ERX2530426	European Nucleotide Archive	PRJEB25642	http://identifiers.org/ena.embl:PRJEB25642	Bioinformatics Analysis	Table_S1_Abundance	figshare	doi:10.6084/m9.figshare.c.4147079	https://doi.org/10.6084/m9.figshare.c.4147079
1062	Template Preparation and Sequencing	Ion 520 or Ion 530 kit-OT2	Thermo Fisher	ERR2511012	ERX2530427	European Nucleotide Archive	PRJEB25642	http://identifiers.org/ena.embl:PRJEB25642	Bioinformatics Analysis	Table_S1_Abundance	figshare	doi:10.6084/m9.figshare.c.4147079	https://doi.org/10.6084/m9.figshare.c.4147079
1063	Template Preparation and Sequencing	Ion 520 or Ion 530 kit-OT2	Thermo Fisher	ERR2511013	ERX2530428	European Nucleotide Archive	PRJEB25642	http://identifiers.org/ena.embl:PRJEB25642	Bioinformatics Analysis	Table_S1_Abundance	figshare	doi:10.6084/m9.figshare.c.4147079	https://doi.org/10.6084/m9.figshare.c.4147079
1064	Template Preparation and Sequencing	Ion 520 or Ion 530 kit-OT2	Thermo Fisher	ERR2511014	ERX2530429	European Nucleotide Archive	PRJEB25642	http://identifiers.org/ena.embl:PRJEB25642	Bioinformatics Analysis	Table_S1_Abundance	figshare	doi:10.6084/m9.figshare.c.4147079	https://doi.org/10.6084/m9.figshare.c.4147079
1065	Template Preparation and Sequencing	Ion 520 or Ion 530 kit-OT2	Thermo Fisher	ERR2511015	ERX2530430	European Nucleotide Archive	PRJEB25642	http://identifiers.org/ena.embl:PRJEB25642	Bioinformatics Analysis	Table_S1_Abundance	figshare	doi:10.6084/m9.figshare.c.4147079	https://doi.org/10.6084/m9.figshare.c.4147079
1067	Template Preparation and Sequencing	Ion 520 or Ion 530 kit-OT2	Thermo Fisher	ERR2511016	ERX2530431	European Nucleotide Archive	PRJEB25642	http://identifiers.org/ena.embl:PRJEB25642	Bioinformatics Analysis	Table_S1_Abundance	figshare	doi:10.6084/m9.figshare.c.4147079	https://doi.org/10.6084/m9.figshare.c.4147079
1068	Template Preparation and Sequencing	Ion 520 or Ion 530 kit-OT2	Thermo Fisher	ERR2511017	ERX2530432	European Nucleotide Archive	PRJEB25642	http://identifiers.org/ena.embl:PRJEB25642	Bioinformatics Analysis	Table_S1_Abundance	figshare	doi:10.6084/m9.figshare.c.4147079	https://doi.org/10.6084/m9.figshare.c.4147079
1069	Template Preparation and Sequencing	Ion 520 or Ion 530 kit-OT2	Thermo Fisher	ERR2511018	ERX2530433	European Nucleotide Archive	PRJEB25642	http://identifiers.org/ena.embl:PRJEB25642	Bioinformatics Analysis	Table_S1_Abundance	figshare	doi:10.6084/m9.figshare.c.4147079	https://doi.org/10.6084/m9.figshare.c.4147079
1070	Template Preparation and Sequencing	Ion 520 or Ion 530 kit-OT2	Thermo Fisher	ERR2511019	ERX2530434	European Nucleotide Archive	PRJEB25642	http://identifiers.org/ena.embl:PRJEB25642	Bioinformatics Analysis	Table_S1_Abundance	figshare	doi:10.6084/m9.figshare.c.4147079	https://doi.org/10.6084/m9.figshare.c.4147079
1071	Template Preparation and Sequencing	Ion 520 or Ion 530 kit-OT2	Thermo Fisher	ERR2511020	ERX2530435	European Nucleotide Archive	PRJEB25642	http://identifiers.org/ena.embl:PRJEB25642	Bioinformatics Analysis	Table_S1_Abundance	figshare	doi:10.6084/m9.figshare.c.4147079	https://doi.org/10.6084/m9.figshare.c.4147079
1072	Template Preparation and Sequencing	Ion 520 or Ion 530 kit-OT2	Thermo Fisher	ERR2511021	ERX2530436	European Nucleotide Archive	PRJEB25642	http://identifiers.org/ena.embl:PRJEB25642	Bioinformatics Analysis	Table_S1_Abundance	figshare	doi:10.6084/m9.figshare.c.4147079	https://doi.org/10.6084/m9.figshare.c.4147079
1073	Template Preparation and Sequencing	Ion 520 or Ion 530 kit-OT2	Thermo Fisher	ERR2511022	ERX2530437	European Nucleotide Archive	PRJEB25642	http://identifiers.org/ena.embl:PRJEB25642	Bioinformatics Analysis	Table_S1_Abundance	figshare	doi:10.6084/m9.figshare.c.4147079	https://doi.org/10.6084/m9.figshare.c.4147079
1074	Template Preparation and Sequencing	Ion 520 or Ion 530 kit-OT2	Thermo Fisher	ERR2511023	ERX2530438	European Nucleotide Archive	PRJEB25642	http://identifiers.org/ena.embl:PRJEB25642	Bioinformatics Analysis	Table_S1_Abundance	figshare	doi:10.6084/m9.figshare.c.4147079	https://doi.org/10.6084/m9.figshare.c.4147079
1075	Template Preparation and Sequencing	Ion 520 or Ion 530 kit-OT2	Thermo Fisher	ERR2511024	ERX2530439	European Nucleotide Archive	PRJEB25642	http://identifiers.org/ena.embl:PRJEB25642	Bioinformatics Analysis	Table_S1_Abundance	figshare	doi:10.6084/m9.figshare.c.4147079	https://doi.org/10.6084/m9.figshare.c.4147079
1076	Template Preparation and Sequencing	Ion 520 or Ion 530 kit-OT2	Thermo Fisher	ERR2511025	ERX2530440	European Nucleotide Archive	PRJEB25642	http://identifiers.org/ena.embl:PRJEB25642	Bioinformatics Analysis	Table_S1_Abundance	figshare	doi:10.6084/m9.figshare.c.4147079	https://doi.org/10.6084/m9.figshare.c.4147079
1077	Template Preparation and Sequencing	Ion 520 or Ion 530 kit-OT2	Thermo Fisher	ERR2511026	ERX2530441	European Nucleotide Archive	PRJEB25642	http://identifiers.org/ena.embl:PRJEB25642	Bioinformatics Analysis	Table_S1_Abundance	figshare	doi:10.6084/m9.figshare.c.4147079	https://doi.org/10.6084/m9.figshare.c.4147079
1078	Template Preparation and Sequencing	Ion 520 or Ion 530 kit-OT2	Thermo Fisher	ERR2511027	ERX2530442	European Nucleotide Archive	PRJEB25642	http://identifiers.org/ena.embl:PRJEB25642	Bioinformatics Analysis	Table_S1_Abundance	figshare	doi:10.6084/m9.figshare.c.4147079	https://doi.org/10.6084/m9.figshare.c.4147079
1079	Template Preparation and Sequencing	Ion 520 or Ion 530 kit-OT2	Thermo Fisher	ERR2511028	ERX2530443	European Nucleotide Archive	PRJEB25642	http://identifiers.org/ena.embl:PRJEB25642	Bioinformatics Analysis	Table_S1_Abundance	figshare	doi:10.6084/m9.figshare.c.4147079	https://doi.org/10.6084/m9.figshare.c.4147079
1080	Template Preparation and Sequencing	Ion 520 or Ion 530 kit-OT2	Thermo Fisher	ERR2511029	ERX2530444	European Nucleotide Archive	PRJEB25642	http://identifiers.org/ena.embl:PRJEB25642	Bioinformatics Analysis	Table_S1_Abundance	figshare	doi:10.6084/m9.figshare.c.4147079	https://doi.org/10.6084/m9.figshare.c.4147079
1081	Template Preparation and Sequencing	Ion 520 or Ion 530 kit-OT2	Thermo Fisher	ERR2511030	ERX2530445	European Nucleotide Archive	PRJEB25642	http://identifiers.org/ena.embl:PRJEB25642	Bioinformatics Analysis	Table_S1_Abundance	figshare	doi:10.6084/m9.figshare.c.4147079	https://doi.org/10.6084/m9.figshare.c.4147079
1082	Template Preparation and Sequencing	Ion 520 or Ion 530 kit-OT2	Thermo Fisher	ERR2511031	ERX2530446	European Nucleotide Archive	PRJEB25642	http://identifiers.org/ena.embl:PRJEB25642	Bioinformatics Analysis	Table_S1_Abundance	figshare	doi:10.6084/m9.figshare.c.4147079	https://doi.org/10.6084/m9.figshare.c.4147079
1083	Template Preparation and Sequencing	Ion 520 or Ion 530 kit-OT2	Thermo Fisher	ERR2511032	ERX2530447	European Nucleotide Archive	PRJEB25642	http://identifiers.org/ena.embl:PRJEB25642	Bioinformatics Analysis	Table_S1_Abundance	figshare	doi:10.6084/m9.figshare.c.4147079	https://doi.org/10.6084/m9.figshare.c.4147079
1084	Template Preparation and Sequencing	Ion 520 or Ion 530 kit-OT2	Thermo Fisher	ERR2511033	ERX2530448	European Nucleotide Archive	PRJEB25642	http://identifiers.org/ena.embl:PRJEB25642	Bioinformatics Analysis	Table_S1_Abundance	figshare	doi:10.6084/m9.figshare.c.4147079	https://doi.org/10.6084/m9.figshare.c.4147079
1085	Template Preparation and Sequencing	Ion 520 or Ion 530 kit-OT2	Thermo Fisher	ERR2511034	ERX2530449	European Nucleotide Archive	PRJEB25642	http://identifiers.org/ena.embl:PRJEB25642	Bioinformatics Analysis	Table_S1_Abundance	figshare	doi:10.6084/m9.figshare.c.4147079	https://doi.org/10.6084/m9.figshare.c.4147079
1086	Template Preparation and Sequencing	Ion 520 or Ion 530 kit-OT2	Thermo Fisher	ERR2511035	ERX2530450	European Nucleotide Archive	PRJEB25642	http://identifiers.org/ena.embl:PRJEB25642	Bioinformatics Analysis	Table_S1_Abundance	figshare	doi:10.6084/m9.figshare.c.4147079	https://doi.org/10.6084/m9.figshare.c.4147079
1087	Template Preparation and Sequencing	Ion 520 or Ion 530 kit-OT2	Thermo Fisher	ERR2511036	ERX2530451	European Nucleotide Archive	PRJEB25642	http://identifiers.org/ena.embl:PRJEB25642	Bioinformatics Analysis	Table_S1_Abundance	figshare	doi:10.6084/m9.figshare.c.4147079	https://doi.org/10.6084/m9.figshare.c.4147079
1088	Template Preparation and Sequencing	Ion 520 or Ion 530 kit-OT2	Thermo Fisher	ERR2511037	ERX2530452	European Nucleotide Archive	PRJEB25642	http://identifiers.org/ena.embl:PRJEB25642	Bioinformatics Analysis	Table_S1_Abundance	figshare	doi:10.6084/m9.figshare.c.4147079	https://doi.org/10.6084/m9.figshare.c.4147079
1089	Template Preparation and Sequencing	Ion 520 or Ion 530 kit-OT2	Thermo Fisher	ERR2511038	ERX2530453	European Nucleotide Archive	PRJEB25642	http://identifiers.org/ena.embl:PRJEB25642	Bioinformatics Analysis	Table_S1_Abundance	figshare	doi:10.6084/m9.figshare.c.4147079	https://doi.org/10.6084/m9.figshare.c.4147079
1090	Template Preparation and Sequencing	Ion 520 or Ion 530 kit-OT2	Thermo Fisher	ERR2511039	ERX2530454	European Nucleotide Archive	PRJEB25642	http://identifiers.org/ena.embl:PRJEB25642	Bioinformatics Analysis	Table_S1_Abundance	figshare	doi:10.6084/m9.figshare.c.4147079	https://doi.org/10.6084/m9.figshare.c.4147079
2001	Template Preparation and Sequencing	Ion 520 or Ion 530 kit-OT2	Thermo Fisher	ERR2511040	ERX2530455	European Nucleotide Archive	PRJEB25642	http://identifiers.org/ena.embl:PRJEB25642	Bioinformatics Analysis	Table_S1_Abundance	figshare	doi:10.6084/m9.figshare.c.4147079	https://doi.org/10.6084/m9.figshare.c.4147079
2002	Template Preparation and Sequencing	Ion 520 or Ion 530 kit-OT2	Thermo Fisher	ERR2511041	ERX2530456	European Nucleotide Archive	PRJEB25642	http://identifiers.org/ena.embl:PRJEB25642	Bioinformatics Analysis	Table_S1_Abundance	figshare	doi:10.6084/m9.figshare.c.4147079	https://doi.org/10.6084/m9.figshare.c.4147079
2003	Template Preparation and Sequencing	Ion 520 or Ion 530 kit-OT2	Thermo Fisher	ERR2511042	ERX2530457	European Nucleotide Archive	PRJEB25642	http://identifiers.org/ena.embl:PRJEB25642	Bioinformatics Analysis	Table_S1_Abundance	figshare	doi:10.6084/m9.figshare.c.4147079	https://doi.org/10.6084/m9.figshare.c.4147079
2004	Template Preparation and Sequencing	Ion 520 or Ion 530 kit-OT2	Thermo Fisher	ERR2511043	ERX2530458	European Nucleotide Archive	PRJEB25642	http://identifiers.org/ena.embl:PRJEB25642	Bioinformatics Analysis	Table_S1_Abundance	figshare	doi:10.6084/m9.figshare.c.4147079	https://doi.org/10.6084/m9.figshare.c.4147079
2005	Template Preparation and Sequencing	Ion 520 or Ion 530 kit-OT2	Thermo Fisher	ERR2511044	ERX2530459	European Nucleotide Archive	PRJEB25642	http://identifiers.org/ena.embl:PRJEB25642	Bioinformatics Analysis	Table_S1_Abundance	figshare	doi:10.6084/m9.figshare.c.4147079	https://doi.org/10.6084/m9.figshare.c.4147079
2006	Template Preparation and Sequencing	Ion 520 or Ion 530 kit-OT2	Thermo Fisher	ERR2511045	ERX2530460	European Nucleotide Archive	PRJEB25642	http://identifiers.org/ena.embl:PRJEB25642	Bioinformatics Analysis	Table_S1_Abundance	figshare	doi:10.6084/m9.figshare.c.4147079	https://doi.org/10.6084/m9.figshare.c.4147079
2007	Template Preparation and Sequencing	Ion 520 or Ion 530 kit-OT2	Thermo Fisher	ERR2511046	ERX2530461	European Nucleotide Archive	PRJEB25642	http://identifiers.org/ena.embl:PRJEB25642	Bioinformatics Analysis	Table_S1_Abundance	figshare	doi:10.6084/m9.figshare.c.4147079	https://doi.org/10.6084/m9.figshare.c.4147079
2008	Template Preparation and Sequencing	Ion 520 or Ion 530 kit-OT2	Thermo Fisher	ERR2511047	ERX2530462	European Nucleotide Archive	PRJEB25642	http://identifiers.org/ena.embl:PRJEB25642	Bioinformatics Analysis	Table_S1_Abundance	figshare	doi:10.6084/m9.figshare.c.4147079	https://doi.org/10.6084/m9.figshare.c.4147079
2009	Template Preparation and Sequencing	Ion 520 or Ion 530 kit-OT2	Thermo Fisher	ERR2511048	ERX2530463	European Nucleotide Archive	PRJEB25642	http://identifiers.org/ena.embl:PRJEB25642	Bioinformatics Analysis	Table_S1_Abundance	figshare	doi:10.6084/m9.figshare.c.4147079	https://doi.org/10.6084/m9.figshare.c.4147079
2010	Template Preparation and Sequencing	Ion 520 or Ion 530 kit-OT2	Thermo Fisher	ERR2511049	ERX2530464	European Nucleotide Archive	PRJEB25642	http://identifiers.org/ena.embl:PRJEB25642	Bioinformatics Analysis	Table_S1_Abundance	figshare	doi:10.6084/m9.figshare.c.4147079	https://doi.org/10.6084/m9.figshare.c.4147079
2011	Template Preparation and Sequencing	Ion 520 or Ion 530 kit-OT2	Thermo Fisher	ERR2511050	ERX2530465	European Nucleotide Archive	PRJEB25642	http://identifiers.org/ena.embl:PRJEB25642	Bioinformatics Analysis	Table_S1_Abundance	figshare	doi:10.6084/m9.figshare.c.4147079	https://doi.org/10.6084/m9.figshare.c.4147079
2012	Template Preparation and Sequencing	Ion 520 or Ion 530 kit-OT2	Thermo Fisher	ERR2511051	ERX2530466	European Nucleotide Archive	PRJEB25642	http://identifiers.org/ena.embl:PRJEB25642	Bioinformatics Analysis	Table_S1_Abundance	figshare	doi:10.6084/m9.figshare.c.4147079	https://doi.org/10.6084/m9.figshare.c.4147079
2013	Template Preparation and Sequencing	Ion 520 or Ion 530 kit-OT2	Thermo Fisher	ERR2511052	ERX2530467	European Nucleotide Archive	PRJEB25642	http://identifiers.org/ena.embl:PRJEB25642	Bioinformatics Analysis	Table_S1_Abundance	figshare	doi:10.6084/m9.figshare.c.4147079	https://doi.org/10.6084/m9.figshare.c.4147079
2014	Template Preparation and Sequencing	Ion 520 or Ion 530 kit-OT2	Thermo Fisher	ERR2511053	ERX2530468	European Nucleotide Archive	PRJEB25642	http://identifiers.org/ena.embl:PRJEB25642	Bioinformatics Analysis	Table_S1_Abundance	figshare	doi:10.6084/m9.figshare.c.4147079	https://doi.org/10.6084/m9.figshare.c.4147079
2015	Template Preparation and Sequencing	Ion 520 or Ion 530 kit-OT2	Thermo Fisher	ERR2511054	ERX2530469	European Nucleotide Archive	PRJEB25642	http://identifiers.org/ena.embl:PRJEB25642	Bioinformatics Analysis	Table_S1_Abundance	figshare	doi:10.6084/m9.figshare.c.4147079	https://doi.org/10.6084/m9.figshare.c.4147079
2016	Template Preparation and Sequencing	Ion 520 or Ion 530 kit-OT2	Thermo Fisher	ERR2511055	ERX2530470	European Nucleotide Archive	PRJEB25642	http://identifiers.org/ena.embl:PRJEB25642	Bioinformatics Analysis	Table_S1_Abundance	figshare	doi:10.6084/m9.figshare.c.4147079	https://doi.org/10.6084/m9.figshare.c.4147079
2017	Template Preparation and Sequencing	Ion 520 or Ion 530 kit-OT2	Thermo Fisher	ERR2511056	ERX2530471	European Nucleotide Archive	PRJEB25642	http://identifiers.org/ena.embl:PRJEB25642	Bioinformatics Analysis	Table_S1_Abundance	figshare	doi:10.6084/m9.figshare.c.4147079	https://doi.org/10.6084/m9.figshare.c.4147079
2018	Template Preparation and Sequencing	Ion 520 or Ion 530 kit-OT2	Thermo Fisher	ERR2511057	ERX2530472	European Nucleotide Archive	PRJEB25642	http://identifiers.org/ena.embl:PRJEB25642	Bioinformatics Analysis	Table_S1_Abundance	figshare	doi:10.6084/m9.figshare.c.4147079	https://doi.org/10.6084/m9.figshare.c.4147079
2019	Template Preparation and Sequencing	Ion 520 or Ion 530 kit-OT2	Thermo Fisher	ERR2511058	ERX2530473	European Nucleotide Archive	PRJEB25642	http://identifiers.org/ena.embl:PRJEB25642	Bioinformatics Analysis	Table_S1_Abundance	figshare	doi:10.6084/m9.figshare.c.4147079	https://doi.org/10.6084/m9.figshare.c.4147079
2020	Template Preparation and Sequencing	Ion 520 or Ion 530 kit-OT2	Thermo Fisher	ERR2511059	ERX2530474	European Nucleotide Archive	PRJEB25642	http://identifiers.org/ena.embl:PRJEB25642	Bioinformatics Analysis	Table_S1_Abundance	figshare	doi:10.6084/m9.figshare.c.4147079	https://doi.org/10.6084/m9.figshare.c.4147079
2021	Template Preparation and Sequencing	Ion 520 or Ion 530 kit-OT2	Thermo Fisher	ERR2511060	ERX2530475	European Nucleotide Archive	PRJEB25642	http://identifiers.org/ena.embl:PRJEB25642	Bioinformatics Analysis	Table_S1_Abundance	figshare	doi:10.6084/m9.figshare.c.4147079	https://doi.org/10.6084/m9.figshare.c.4147079
2022	Template Preparation and Sequencing	Ion 520 or Ion 530 kit-OT2	Thermo Fisher	ERR2511061	ERX2530476	European Nucleotide Archive	PRJEB25642	http://identifiers.org/ena.embl:PRJEB25642	Bioinformatics Analysis	Table_S1_Abundance	figshare	doi:10.6084/m9.figshare.c.4147079	https://doi.org/10.6084/m9.figshare.c.4147079
2023	Template Preparation and Sequencing	Ion 520 or Ion 530 kit-OT2	Thermo Fisher	ERR2511062	ERX2530477	European Nucleotide Archive	PRJEB25642	http://identifiers.org/ena.embl:PRJEB25642	Bioinformatics Analysis	Table_S1_Abundance	figshare	doi:10.6084/m9.figshare.c.4147079	https://doi.org/10.6084/m9.figshare.c.4147079
2024	Template Preparation and Sequencing	Ion 520 or Ion 530 kit-OT2	Thermo Fisher	ERR2511063	ERX2530478	European Nucleotide Archive	PRJEB25642	http://identifiers.org/ena.embl:PRJEB25642	Bioinformatics Analysis	Table_S1_Abundance	figshare	doi:10.6084/m9.figshare.c.4147079	https://doi.org/10.6084/m9.figshare.c.4147079
2025	Template Preparation and Sequencing	Ion 520 or Ion 530 kit-OT2	Thermo Fisher	ERR2511064	ERX2530479	European Nucleotide Archive	PRJEB25642	http://identifiers.org/ena.embl:PRJEB25642	Bioinformatics Analysis	Table_S1_Abundance	figshare	doi:10.6084/m9.figshare.c.4147079	https://doi.org/10.6084/m9.figshare.c.4147079
2026	Template Preparation and Sequencing	Ion 520 or Ion 530 kit-OT2	Thermo Fisher	ERR2511065	ERX2530480	European Nucleotide Archive	PRJEB25642	http://identifiers.org/ena.embl:PRJEB25642	Bioinformatics Analysis	Table_S1_Abundance	figshare	doi:10.6084/m9.figshare.c.4147079	https://doi.org/10.6084/m9.figshare.c.4147079
2027	Template Preparation and Sequencing	Ion 520 or Ion 530 kit-OT2	Thermo Fisher	ERR2511066	ERX2530481	European Nucleotide Archive	PRJEB25642	http://identifiers.org/ena.embl:PRJEB25642	Bioinformatics Analysis	Table_S1_Abundance	figshare	doi:10.6084/m9.figshare.c.4147079	https://doi.org/10.6084/m9.figshare.c.4147079
2028	Template Preparation and Sequencing	Ion 520 or Ion 530 kit-OT2	Thermo Fisher	ERR2511067	ERX2530482	European Nucleotide Archive	PRJEB25642	http://identifiers.org/ena.embl:PRJEB25642	Bioinformatics Analysis	Table_S1_Abundance	figshare	doi:10.6084/m9.figshare.c.4147079	https://doi.org/10.6084/m9.figshare.c.4147079
2029	Template Preparation and Sequencing	Ion 520 or Ion 530 kit-OT2	Thermo Fisher	ERR2511068	ERX2530483	European Nucleotide Archive	PRJEB25642	http://identifiers.org/ena.embl:PRJEB25642	Bioinformatics Analysis	Table_S1_Abundance	figshare	doi:10.6084/m9.figshare.c.4147079	https://doi.org/10.6084/m9.figshare.c.4147079
2030	Template Preparation and Sequencing	Ion 520 or Ion 530 kit-OT2	Thermo Fisher	ERR2511069	ERX2530484	European Nucleotide Archive	PRJEB25642	http://identifiers.org/ena.embl:PRJEB25642	Bioinformatics Analysis	Table_S1_Abundance	figshare	doi:10.6084/m9.figshare.c.4147079	https://doi.org/10.6084/m9.figshare.c.4147079
2031	Template Preparation and Sequencing	Ion 520 or Ion 530 kit-OT2	Thermo Fisher	ERR2511070	ERX2530485	European Nucleotide Archive	PRJEB25642	http://identifiers.org/ena.embl:PRJEB25642	Bioinformatics Analysis	Table_S1_Abundance	figshare	doi:10.6084/m9.figshare.c.4147079	https://doi.org/10.6084/m9.figshare.c.4147079
2032	Template Preparation and Sequencing	Ion 520 or Ion 530 kit-OT2	Thermo Fisher	ERR2511071	ERX2530486	European Nucleotide Archive	PRJEB25642	http://identifiers.org/ena.embl:PRJEB25642	Bioinformatics Analysis	Table_S1_Abundance	figshare	doi:10.6084/m9.figshare.c.4147079	https://doi.org/10.6084/m9.figshare.c.4147079
2033	Template Preparation and Sequencing	Ion 520 or Ion 530 kit-OT2	Thermo Fisher	ERR2511072	ERX2530487	European Nucleotide Archive	PRJEB25642	http://identifiers.org/ena.embl:PRJEB25642	Bioinformatics Analysis	Table_S1_Abundance	figshare	doi:10.6084/m9.figshare.c.4147079	https://doi.org/10.6084/m9.figshare.c.4147079
2034	Template Preparation and Sequencing	Ion 520 or Ion 530 kit-OT2	Thermo Fisher	ERR2511073	ERX2530488	European Nucleotide Archive	PRJEB25642	http://identifiers.org/ena.embl:PRJEB25642	Bioinformatics Analysis	Table_S1_Abundance	figshare	doi:10.6084/m9.figshare.c.4147079	https://doi.org/10.6084/m9.figshare.c.4147079
2035	Template Preparation and Sequencing	Ion 520 or Ion 530 kit-OT2	Thermo Fisher	ERR2511074	ERX2530489	European Nucleotide Archive	PRJEB25642	http://identifiers.org/ena.embl:PRJEB25642	Bioinformatics Analysis	Table_S1_Abundance	figshare	doi:10.6084/m9.figshare.c.4147079	https://doi.org/10.6084/m9.figshare.c.4147079
2036	Template Preparation and Sequencing	Ion 520 or Ion 530 kit-OT2	Thermo Fisher	ERR2511075	ERX2530490	European Nucleotide Archive	PRJEB25642	http://identifiers.org/ena.embl:PRJEB25642	Bioinformatics Analysis	Table_S1_Abundance	figshare	doi:10.6084/m9.figshare.c.4147079	https://doi.org/10.6084/m9.figshare.c.4147079
2037	Template Preparation and Sequencing	Ion 520 or Ion 530 kit-OT2	Thermo Fisher	ERR2511076	ERX2530491	European Nucleotide Archive	PRJEB25642	http://identifiers.org/ena.embl:PRJEB25642	Bioinformatics Analysis	Table_S1_Abundance	figshare	doi:10.6084/m9.figshare.c.4147079	https://doi.org/10.6084/m9.figshare.c.4147079
2038	Template Preparation and Sequencing	Ion 520 or Ion 530 kit-OT2	Thermo Fisher	ERR2511077	ERX2530492	European Nucleotide Archive	PRJEB25642	http://identifiers.org/ena.embl:PRJEB25642	Bioinformatics Analysis	Table_S1_Abundance	figshare	doi:10.6084/m9.figshare.c.4147079	https://doi.org/10.6084/m9.figshare.c.4147079
2039	Template Preparation and Sequencing	Ion 520 or Ion 530 kit-OT2	Thermo Fisher	ERR2511078	ERX2530493	European Nucleotide Archive	PRJEB25642	http://identifiers.org/ena.embl:PRJEB25642	Bioinformatics Analysis	Table_S1_Abundance	figshare	doi:10.6084/m9.figshare.c.4147079	https://doi.org/10.6084/m9.figshare.c.4147079
2040	Template Preparation and Sequencing	Ion 520 or Ion 530 kit-OT2	Thermo Fisher	ERR2511079	ERX2530494	European Nucleotide Archive	PRJEB25642	http://identifiers.org/ena.embl:PRJEB25642	Bioinformatics Analysis	Table_S1_Abundance	figshare	doi:10.6084/m9.figshare.c.4147079	https://doi.org/10.6084/m9.figshare.c.4147079
2041	Template Preparation and Sequencing	Ion 520 or Ion 530 kit-OT2	Thermo Fisher	ERR2511080	ERX2530495	European Nucleotide Archive	PRJEB25642	http://identifiers.org/ena.embl:PRJEB25642	Bioinformatics Analysis	Table_S1_Abundance	figshare	doi:10.6084/m9.figshare.c.4147079	https://doi.org/10.6084/m9.figshare.c.4147079
2042	Template Preparation and Sequencing	Ion 520 or Ion 530 kit-OT2	Thermo Fisher	ERR2511081	ERX2530496	European Nucleotide Archive	PRJEB25642	http://identifiers.org/ena.embl:PRJEB25642	Bioinformatics Analysis	Table_S1_Abundance	figshare	doi:10.6084/m9.figshare.c.4147079	https://doi.org/10.6084/m9.figshare.c.4147079
2043	Template Preparation and Sequencing	Ion 520 or Ion 530 kit-OT2	Thermo Fisher	ERR2511082	ERX2530497	European Nucleotide Archive	PRJEB25642	http://identifiers.org/ena.embl:PRJEB25642	Bioinformatics Analysis	Table_S1_Abundance	figshare	doi:10.6084/m9.figshare.c.4147079	https://doi.org/10.6084/m9.figshare.c.4147079
2044	Template Preparation and Sequencing	Ion 520 or Ion 530 kit-OT2	Thermo Fisher	ERR2511083	ERX2530498	European Nucleotide Archive	PRJEB25642	http://identifiers.org/ena.embl:PRJEB25642	Bioinformatics Analysis	Table_S1_Abundance	figshare	doi:10.6084/m9.figshare.c.4147079	https://doi.org/10.6084/m9.figshare.c.4147079
2045	Template Preparation and Sequencing	Ion 520 or Ion 530 kit-OT2	Thermo Fisher	ERR2511084	ERX2530499	European Nucleotide Archive	PRJEB25642	http://identifiers.org/ena.embl:PRJEB25642	Bioinformatics Analysis	Table_S1_Abundance	figshare	doi:10.6084/m9.figshare.c.4147079	https://doi.org/10.6084/m9.figshare.c.4147079
2046	Template Preparation and Sequencing	Ion 520 or Ion 530 kit-OT2	Thermo Fisher	ERR2511085	ERX2530500	European Nucleotide Archive	PRJEB25642	http://identifiers.org/ena.embl:PRJEB25642	Bioinformatics Analysis	Table_S1_Abundance	figshare	doi:10.6084/m9.figshare.c.4147079	https://doi.org/10.6084/m9.figshare.c.4147079
2047	Template Preparation and Sequencing	Ion 520 or Ion 530 kit-OT2	Thermo Fisher	ERR2511086	ERX2530501	European Nucleotide Archive	PRJEB25642	http://identifiers.org/ena.embl:PRJEB25642	Bioinformatics Analysis	Table_S1_Abundance	figshare	doi:10.6084/m9.figshare.c.4147079	https://doi.org/10.6084/m9.figshare.c.4147079
2048	Template Preparation and Sequencing	Ion 520 or Ion 530 kit-OT2	Thermo Fisher	ERR2511087	ERX2530502	European Nucleotide Archive	PRJEB25642	http://identifiers.org/ena.embl:PRJEB25642	Bioinformatics Analysis	Table_S1_Abundance	figshare	doi:10.6084/m9.figshare.c.4147079	https://doi.org/10.6084/m9.figshare.c.4147079
2049	Template Preparation and Sequencing	Ion 520 or Ion 530 kit-OT2	Thermo Fisher	ERR2511088	ERX2530503	European Nucleotide Archive	PRJEB25642	http://identifiers.org/ena.embl:PRJEB25642	Bioinformatics Analysis	Table_S1_Abundance	figshare	doi:10.6084/m9.figshare.c.4147079	https://doi.org/10.6084/m9.figshare.c.4147079
2050	Template Preparation and Sequencing	Ion 520 or Ion 530 kit-OT2	Thermo Fisher	ERR2511089	ERX2530504	European Nucleotide Archive	PRJEB25642	http://identifiers.org/ena.embl:PRJEB25642	Bioinformatics Analysis	Table_S1_Abundance	figshare	doi:10.6084/m9.figshare.c.4147079	https://doi.org/10.6084/m9.figshare.c.4147079
2052	Template Preparation and Sequencing	Ion 520 or Ion 530 kit-OT2	Thermo Fisher	ERR2511090	ERX2530505	European Nucleotide Archive	PRJEB25642	http://identifiers.org/ena.embl:PRJEB25642	Bioinformatics Analysis	Table_S1_Abundance	figshare	doi:10.6084/m9.figshare.c.4147079	https://doi.org/10.6084/m9.figshare.c.4147079
2053	Template Preparation and Sequencing	Ion 520 or Ion 530 kit-OT2	Thermo Fisher	ERR2511091	ERX2530506	European Nucleotide Archive	PRJEB25642	http://identifiers.org/ena.embl:PRJEB25642	Bioinformatics Analysis	Table_S1_Abundance	figshare	doi:10.6084/m9.figshare.c.4147079	https://doi.org/10.6084/m9.figshare.c.4147079
2055	Template Preparation and Sequencing	Ion 520 or Ion 530 kit-OT2	Thermo Fisher	ERR2511092	ERX2530507	European Nucleotide Archive	PRJEB25642	http://identifiers.org/ena.embl:PRJEB25642	Bioinformatics Analysis	Table_S1_Abundance	figshare	doi:10.6084/m9.figshare.c.4147079	https://doi.org/10.6084/m9.figshare.c.4147079
2056	Template Preparation and Sequencing	Ion 520 or Ion 530 kit-OT2	Thermo Fisher	ERR2511093	ERX2530508	European Nucleotide Archive	PRJEB25642	http://identifiers.org/ena.embl:PRJEB25642	Bioinformatics Analysis	Table_S1_Abundance	figshare	doi:10.6084/m9.figshare.c.4147079	https://doi.org/10.6084/m9.figshare.c.4147079
2057	Template Preparation and Sequencing	Ion 520 or Ion 530 kit-OT2	Thermo Fisher	ERR2511094	ERX2530509	European Nucleotide Archive	PRJEB25642	http://identifiers.org/ena.embl:PRJEB25642	Bioinformatics Analysis	Table_S1_Abundance	figshare	doi:10.6084/m9.figshare.c.4147079	https://doi.org/10.6084/m9.figshare.c.4147079
2058	Template Preparation and Sequencing	Ion 520 or Ion 530 kit-OT2	Thermo Fisher	ERR2511095	ERX2530510	European Nucleotide Archive	PRJEB25642	http://identifiers.org/ena.embl:PRJEB25642	Bioinformatics Analysis	Table_S1_Abundance	figshare	doi:10.6084/m9.figshare.c.4147079	https://doi.org/10.6084/m9.figshare.c.4147079
2059	Template Preparation and Sequencing	Ion 520 or Ion 530 kit-OT2	Thermo Fisher	ERR2511096	ERX2530511	European Nucleotide Archive	PRJEB25642	http://identifiers.org/ena.embl:PRJEB25642	Bioinformatics Analysis	Table_S1_Abundance	figshare	doi:10.6084/m9.figshare.c.4147079	https://doi.org/10.6084/m9.figshare.c.4147079
2060	Template Preparation and Sequencing	Ion 520 or Ion 530 kit-OT2	Thermo Fisher	ERR2511097	ERX2530512	European Nucleotide Archive	PRJEB25642	http://identifiers.org/ena.embl:PRJEB25642	Bioinformatics Analysis	Table_S1_Abundance	figshare	doi:10.6084/m9.figshare.c.4147079	https://doi.org/10.6084/m9.figshare.c.4147079
2061	Template Preparation and Sequencing	Ion 520 or Ion 530 kit-OT2	Thermo Fisher	ERR2511098	ERX2530513	European Nucleotide Archive	PRJEB25642	http://identifiers.org/ena.embl:PRJEB25642	Bioinformatics Analysis	Table_S1_Abundance	figshare	doi:10.6084/m9.figshare.c.4147079	https://doi.org/10.6084/m9.figshare.c.4147079
2062	Template Preparation and Sequencing	Ion 520 or Ion 530 kit-OT2	Thermo Fisher	ERR2511099	ERX2530514	European Nucleotide Archive	PRJEB25642	http://identifiers.org/ena.embl:PRJEB25642	Bioinformatics Analysis	Table_S1_Abundance	figshare	doi:10.6084/m9.figshare.c.4147079	https://doi.org/10.6084/m9.figshare.c.4147079
2063	Template Preparation and Sequencing	Ion 520 or Ion 530 kit-OT2	Thermo Fisher	ERR2511100	ERX2530515	European Nucleotide Archive	PRJEB25642	http://identifiers.org/ena.embl:PRJEB25642	Bioinformatics Analysis	Table_S1_Abundance	figshare	doi:10.6084/m9.figshare.c.4147079	https://doi.org/10.6084/m9.figshare.c.4147079
2064	Template Preparation and Sequencing	Ion 520 or Ion 530 kit-OT2	Thermo Fisher	ERR2511101	ERX2530516	European Nucleotide Archive	PRJEB25642	http://identifiers.org/ena.embl:PRJEB25642	Bioinformatics Analysis	Table_S1_Abundance	figshare	doi:10.6084/m9.figshare.c.4147079	https://doi.org/10.6084/m9.figshare.c.4147079
2065	Template Preparation and Sequencing	Ion 520 or Ion 530 kit-OT2	Thermo Fisher	ERR2511102	ERX2530517	European Nucleotide Archive	PRJEB25642	http://identifiers.org/ena.embl:PRJEB25642	Bioinformatics Analysis	Table_S1_Abundance	figshare	doi:10.6084/m9.figshare.c.4147079	https://doi.org/10.6084/m9.figshare.c.4147079
2066	Template Preparation and Sequencing	Ion 520 or Ion 530 kit-OT2	Thermo Fisher	ERR2511103	ERX2530518	European Nucleotide Archive	PRJEB25642	http://identifiers.org/ena.embl:PRJEB25642	Bioinformatics Analysis	Table_S1_Abundance	figshare	doi:10.6084/m9.figshare.c.4147079	https://doi.org/10.6084/m9.figshare.c.4147079
2067	Template Preparation and Sequencing	Ion 520 or Ion 530 kit-OT2	Thermo Fisher	ERR2511104	ERX2530519	European Nucleotide Archive	PRJEB25642	http://identifiers.org/ena.embl:PRJEB25642	Bioinformatics Analysis	Table_S1_Abundance	figshare	doi:10.6084/m9.figshare.c.4147079	https://doi.org/10.6084/m9.figshare.c.4147079
3001	Template Preparation and Sequencing	Ion 520 or Ion 530 kit-OT2	Thermo Fisher	ERR2511105	ERX2530520	European Nucleotide Archive	PRJEB25642	http://identifiers.org/ena.embl:PRJEB25642	Bioinformatics Analysis	Table_S1_Abundance	figshare	doi:10.6084/m9.figshare.c.4147079	https://doi.org/10.6084/m9.figshare.c.4147079
3002	Template Preparation and Sequencing	Ion 520 or Ion 530 kit-OT2	Thermo Fisher	ERR2511106	ERX2530521	European Nucleotide Archive	PRJEB25642	http://identifiers.org/ena.embl:PRJEB25642	Bioinformatics Analysis	Table_S1_Abundance	figshare	doi:10.6084/m9.figshare.c.4147079	https://doi.org/10.6084/m9.figshare.c.4147079
3003	Template Preparation and Sequencing	Ion 520 or Ion 530 kit-OT2	Thermo Fisher	ERR2511107	ERX2530522	European Nucleotide Archive	PRJEB25642	http://identifiers.org/ena.embl:PRJEB25642	Bioinformatics Analysis	Table_S1_Abundance	figshare	doi:10.6084/m9.figshare.c.4147079	https://doi.org/10.6084/m9.figshare.c.4147079
3004	Template Preparation and Sequencing	Ion 520 or Ion 530 kit-OT2	Thermo Fisher	ERR2511108	ERX2530523	European Nucleotide Archive	PRJEB25642	http://identifiers.org/ena.embl:PRJEB25642	Bioinformatics Analysis	Table_S1_Abundance	figshare	doi:10.6084/m9.figshare.c.4147079	https://doi.org/10.6084/m9.figshare.c.4147079
3005	Template Preparation and Sequencing	Ion 520 or Ion 530 kit-OT2	Thermo Fisher	ERR2511109	ERX2530524	European Nucleotide Archive	PRJEB25642	http://identifiers.org/ena.embl:PRJEB25642	Bioinformatics Analysis	Table_S1_Abundance	figshare	doi:10.6084/m9.figshare.c.4147079	https://doi.org/10.6084/m9.figshare.c.4147079
3006	Template Preparation and Sequencing	Ion 520 or Ion 530 kit-OT2	Thermo Fisher	ERR2511110	ERX2530525	European Nucleotide Archive	PRJEB25642	http://identifiers.org/ena.embl:PRJEB25642	Bioinformatics Analysis	Table_S1_Abundance	figshare	doi:10.6084/m9.figshare.c.4147079	https://doi.org/10.6084/m9.figshare.c.4147079
3007	Template Preparation and Sequencing	Ion 520 or Ion 530 kit-OT2	Thermo Fisher	ERR2511111	ERX2530526	European Nucleotide Archive	PRJEB25642	http://identifiers.org/ena.embl:PRJEB25642	Bioinformatics Analysis	Table_S1_Abundance	figshare	doi:10.6084/m9.figshare.c.4147079	https://doi.org/10.6084/m9.figshare.c.4147079
3008	Template Preparation and Sequencing	Ion 520 or Ion 530 kit-OT2	Thermo Fisher	ERR2511112	ERX2530527	European Nucleotide Archive	PRJEB25642	http://identifiers.org/ena.embl:PRJEB25642	Bioinformatics Analysis	Table_S1_Abundance	figshare	doi:10.6084/m9.figshare.c.4147079	https://doi.org/10.6084/m9.figshare.c.4147079
3009	Template Preparation and Sequencing	Ion 520 or Ion 530 kit-OT2	Thermo Fisher	ERR2511113	ERX2530528	European Nucleotide Archive	PRJEB25642	http://identifiers.org/ena.embl:PRJEB25642	Bioinformatics Analysis	Table_S1_Abundance	figshare	doi:10.6084/m9.figshare.c.4147079	https://doi.org/10.6084/m9.figshare.c.4147079
3010	Template Preparation and Sequencing	Ion 520 or Ion 530 kit-OT2	Thermo Fisher	ERR2511114	ERX2530529	European Nucleotide Archive	PRJEB25642	http://identifiers.org/ena.embl:PRJEB25642	Bioinformatics Analysis	Table_S1_Abundance	figshare	doi:10.6084/m9.figshare.c.4147079	https://doi.org/10.6084/m9.figshare.c.4147079
3011	Template Preparation and Sequencing	Ion 520 or Ion 530 kit-OT2	Thermo Fisher	ERR2511115	ERX2530530	European Nucleotide Archive	PRJEB25642	http://identifiers.org/ena.embl:PRJEB25642	Bioinformatics Analysis	Table_S1_Abundance	figshare	doi:10.6084/m9.figshare.c.4147079	https://doi.org/10.6084/m9.figshare.c.4147079
3012	Template Preparation and Sequencing	Ion 520 or Ion 530 kit-OT2	Thermo Fisher	ERR2511116	ERX2530531	European Nucleotide Archive	PRJEB25642	http://identifiers.org/ena.embl:PRJEB25642	Bioinformatics Analysis	Table_S1_Abundance	figshare	doi:10.6084/m9.figshare.c.4147079	https://doi.org/10.6084/m9.figshare.c.4147079
3013	Template Preparation and Sequencing	Ion 520 or Ion 530 kit-OT2	Thermo Fisher	ERR2511117	ERX2530532	European Nucleotide Archive	PRJEB25642	http://identifiers.org/ena.embl:PRJEB25642	Bioinformatics Analysis	Table_S1_Abundance	figshare	doi:10.6084/m9.figshare.c.4147079	https://doi.org/10.6084/m9.figshare.c.4147079
3014	Template Preparation and Sequencing	Ion 520 or Ion 530 kit-OT2	Thermo Fisher	ERR2511118	ERX2530533	European Nucleotide Archive	PRJEB25642	http://identifiers.org/ena.embl:PRJEB25642	Bioinformatics Analysis	Table_S1_Abundance	figshare	doi:10.6084/m9.figshare.c.4147079	https://doi.org/10.6084/m9.figshare.c.4147079
3015	Template Preparation and Sequencing	Ion 520 or Ion 530 kit-OT2	Thermo Fisher	ERR2511119	ERX2530534	European Nucleotide Archive	PRJEB25642	http://identifiers.org/ena.embl:PRJEB25642	Bioinformatics Analysis	Table_S1_Abundance	figshare	doi:10.6084/m9.figshare.c.4147079	https://doi.org/10.6084/m9.figshare.c.4147079
3016	Template Preparation and Sequencing	Ion 520 or Ion 530 kit-OT2	Thermo Fisher	ERR2511120	ERX2530535	European Nucleotide Archive	PRJEB25642	http://identifiers.org/ena.embl:PRJEB25642	Bioinformatics Analysis	Table_S1_Abundance	figshare	doi:10.6084/m9.figshare.c.4147079	https://doi.org/10.6084/m9.figshare.c.4147079
3017	Template Preparation and Sequencing	Ion 520 or Ion 530 kit-OT2	Thermo Fisher	ERR2511121	ERX2530536	European Nucleotide Archive	PRJEB25642	http://identifiers.org/ena.embl:PRJEB25642	Bioinformatics Analysis	Table_S1_Abundance	figshare	doi:10.6084/m9.figshare.c.4147079	https://doi.org/10.6084/m9.figshare.c.4147079
3018	Template Preparation and Sequencing	Ion 520 or Ion 530 kit-OT2	Thermo Fisher	ERR2511122	ERX2530537	European Nucleotide Archive	PRJEB25642	http://identifiers.org/ena.embl:PRJEB25642	Bioinformatics Analysis	Table_S1_Abundance	figshare	doi:10.6084/m9.figshare.c.4147079	https://doi.org/10.6084/m9.figshare.c.4147079
3019	Template Preparation and Sequencing	Ion 520 or Ion 530 kit-OT2	Thermo Fisher	ERR2511123	ERX2530538	European Nucleotide Archive	PRJEB25642	http://identifiers.org/ena.embl:PRJEB25642	Bioinformatics Analysis	Table_S1_Abundance	figshare	doi:10.6084/m9.figshare.c.4147079	https://doi.org/10.6084/m9.figshare.c.4147079
3020	Template Preparation and Sequencing	Ion 520 or Ion 530 kit-OT2	Thermo Fisher	ERR2511124	ERX2530539	European Nucleotide Archive	PRJEB25642	http://identifiers.org/ena.embl:PRJEB25642	Bioinformatics Analysis	Table_S1_Abundance	figshare	doi:10.6084/m9.figshare.c.4147079	https://doi.org/10.6084/m9.figshare.c.4147079
3021	Template Preparation and Sequencing	Ion 520 or Ion 530 kit-OT2	Thermo Fisher	ERR2511125	ERX2530540	European Nucleotide Archive	PRJEB25642	http://identifiers.org/ena.embl:PRJEB25642	Bioinformatics Analysis	Table_S1_Abundance	figshare	doi:10.6084/m9.figshare.c.4147079	https://doi.org/10.6084/m9.figshare.c.4147079
3022	Template Preparation and Sequencing	Ion 520 or Ion 530 kit-OT2	Thermo Fisher	ERR2511126	ERX2530541	European Nucleotide Archive	PRJEB25642	http://identifiers.org/ena.embl:PRJEB25642	Bioinformatics Analysis	Table_S1_Abundance	figshare	doi:10.6084/m9.figshare.c.4147079	https://doi.org/10.6084/m9.figshare.c.4147079
3023	Template Preparation and Sequencing	Ion 520 or Ion 530 kit-OT2	Thermo Fisher	ERR2511127	ERX2530542	European Nucleotide Archive	PRJEB25642	http://identifiers.org/ena.embl:PRJEB25642	Bioinformatics Analysis	Table_S1_Abundance	figshare	doi:10.6084/m9.figshare.c.4147079	https://doi.org/10.6084/m9.figshare.c.4147079
3024	Template Preparation and Sequencing	Ion 520 or Ion 530 kit-OT2	Thermo Fisher	ERR2511128	ERX2530543	European Nucleotide Archive	PRJEB25642	http://identifiers.org/ena.embl:PRJEB25642	Bioinformatics Analysis	Table_S1_Abundance	figshare	doi:10.6084/m9.figshare.c.4147079	https://doi.org/10.6084/m9.figshare.c.4147079
3025	Template Preparation and Sequencing	Ion 520 or Ion 530 kit-OT2	Thermo Fisher	ERR2511129	ERX2530544	European Nucleotide Archive	PRJEB25642	http://identifiers.org/ena.embl:PRJEB25642	Bioinformatics Analysis	Table_S1_Abundance	figshare	doi:10.6084/m9.figshare.c.4147079	https://doi.org/10.6084/m9.figshare.c.4147079
3026	Template Preparation and Sequencing	Ion 520 or Ion 530 kit-OT2	Thermo Fisher	ERR2511130	ERX2530545	European Nucleotide Archive	PRJEB25642	http://identifiers.org/ena.embl:PRJEB25642	Bioinformatics Analysis	Table_S1_Abundance	figshare	doi:10.6084/m9.figshare.c.4147079	https://doi.org/10.6084/m9.figshare.c.4147079
3027	Template Preparation and Sequencing	Ion 520 or Ion 530 kit-OT2	Thermo Fisher	ERR2511131	ERX2530546	European Nucleotide Archive	PRJEB25642	http://identifiers.org/ena.embl:PRJEB25642	Bioinformatics Analysis	Table_S1_Abundance	figshare	doi:10.6084/m9.figshare.c.4147079	https://doi.org/10.6084/m9.figshare.c.4147079
3028	Template Preparation and Sequencing	Ion 520 or Ion 530 kit-OT2	Thermo Fisher	ERR2511132	ERX2530547	European Nucleotide Archive	PRJEB25642	http://identifiers.org/ena.embl:PRJEB25642	Bioinformatics Analysis	Table_S1_Abundance	figshare	doi:10.6084/m9.figshare.c.4147079	https://doi.org/10.6084/m9.figshare.c.4147079
3029	Template Preparation and Sequencing	Ion 520 or Ion 530 kit-OT2	Thermo Fisher	ERR2511133	ERX2530548	European Nucleotide Archive	PRJEB25642	http://identifiers.org/ena.embl:PRJEB25642	Bioinformatics Analysis	Table_S1_Abundance	figshare	doi:10.6084/m9.figshare.c.4147079	https://doi.org/10.6084/m9.figshare.c.4147079
3030	Template Preparation and Sequencing	Ion 520 or Ion 530 kit-OT2	Thermo Fisher	ERR2511134	ERX2530549	European Nucleotide Archive	PRJEB25642	http://identifiers.org/ena.embl:PRJEB25642	Bioinformatics Analysis	Table_S1_Abundance	figshare	doi:10.6084/m9.figshare.c.4147079	https://doi.org/10.6084/m9.figshare.c.4147079
3031	Template Preparation and Sequencing	Ion 520 or Ion 530 kit-OT2	Thermo Fisher	ERR2511135	ERX2530550	European Nucleotide Archive	PRJEB25642	http://identifiers.org/ena.embl:PRJEB25642	Bioinformatics Analysis	Table_S1_Abundance	figshare	doi:10.6084/m9.figshare.c.4147079	https://doi.org/10.6084/m9.figshare.c.4147079
3032	Template Preparation and Sequencing	Ion 520 or Ion 530 kit-OT2	Thermo Fisher	ERR2511136	ERX2530551	European Nucleotide Archive	PRJEB25642	http://identifiers.org/ena.embl:PRJEB25642	Bioinformatics Analysis	Table_S1_Abundance	figshare	doi:10.6084/m9.figshare.c.4147079	https://doi.org/10.6084/m9.figshare.c.4147079
3033	Template Preparation and Sequencing	Ion 520 or Ion 530 kit-OT2	Thermo Fisher	ERR2511137	ERX2530552	European Nucleotide Archive	PRJEB25642	http://identifiers.org/ena.embl:PRJEB25642	Bioinformatics Analysis	Table_S1_Abundance	figshare	doi:10.6084/m9.figshare.c.4147079	https://doi.org/10.6084/m9.figshare.c.4147079
3034	Template Preparation and Sequencing	Ion 520 or Ion 530 kit-OT2	Thermo Fisher	ERR2511138	ERX2530553	European Nucleotide Archive	PRJEB25642	http://identifiers.org/ena.embl:PRJEB25642	Bioinformatics Analysis	Table_S1_Abundance	figshare	doi:10.6084/m9.figshare.c.4147079	https://doi.org/10.6084/m9.figshare.c.4147079
3035	Template Preparation and Sequencing	Ion 520 or Ion 530 kit-OT2	Thermo Fisher	ERR2511139	ERX2530554	European Nucleotide Archive	PRJEB25642	http://identifiers.org/ena.embl:PRJEB25642	Bioinformatics Analysis	Table_S1_Abundance	figshare	doi:10.6084/m9.figshare.c.4147079	https://doi.org/10.6084/m9.figshare.c.4147079
3036	Template Preparation and Sequencing	Ion 520 or Ion 530 kit-OT2	Thermo Fisher	ERR2511140	ERX2530555	European Nucleotide Archive	PRJEB25642	http://identifiers.org/ena.embl:PRJEB25642	Bioinformatics Analysis	Table_S1_Abundance	figshare	doi:10.6084/m9.figshare.c.4147079	https://doi.org/10.6084/m9.figshare.c.4147079
3037	Template Preparation and Sequencing	Ion 520 or Ion 530 kit-OT2	Thermo Fisher	ERR2511141	ERX2530556	European Nucleotide Archive	PRJEB25642	http://identifiers.org/ena.embl:PRJEB25642	Bioinformatics Analysis	Table_S1_Abundance	figshare	doi:10.6084/m9.figshare.c.4147079	https://doi.org/10.6084/m9.figshare.c.4147079
3038	Template Preparation and Sequencing	Ion 520 or Ion 530 kit-OT2	Thermo Fisher	ERR2511142	ERX2530557	European Nucleotide Archive	PRJEB25642	http://identifiers.org/ena.embl:PRJEB25642	Bioinformatics Analysis	Table_S1_Abundance	figshare	doi:10.6084/m9.figshare.c.4147079	https://doi.org/10.6084/m9.figshare.c.4147079
3039	Template Preparation and Sequencing	Ion 520 or Ion 530 kit-OT2	Thermo Fisher	ERR2511143	ERX2530558	European Nucleotide Archive	PRJEB25642	http://identifiers.org/ena.embl:PRJEB25642	Bioinformatics Analysis	Table_S1_Abundance	figshare	doi:10.6084/m9.figshare.c.4147079	https://doi.org/10.6084/m9.figshare.c.4147079
3040	Template Preparation and Sequencing	Ion 520 or Ion 530 kit-OT2	Thermo Fisher	ERR2511144	ERX2530559	European Nucleotide Archive	PRJEB25642	http://identifiers.org/ena.embl:PRJEB25642	Bioinformatics Analysis	Table_S1_Abundance	figshare	doi:10.6084/m9.figshare.c.4147079	https://doi.org/10.6084/m9.figshare.c.4147079
3041	Template Preparation and Sequencing	Ion 520 or Ion 530 kit-OT2	Thermo Fisher	ERR2511145	ERX2530560	European Nucleotide Archive	PRJEB25642	http://identifiers.org/ena.embl:PRJEB25642	Bioinformatics Analysis	Table_S1_Abundance	figshare	doi:10.6084/m9.figshare.c.4147079	https://doi.org/10.6084/m9.figshare.c.4147079
3042	Template Preparation and Sequencing	Ion 520 or Ion 530 kit-OT2	Thermo Fisher	ERR2511146	ERX2530561	European Nucleotide Archive	PRJEB25642	http://identifiers.org/ena.embl:PRJEB25642	Bioinformatics Analysis	Table_S1_Abundance	figshare	doi:10.6084/m9.figshare.c.4147079	https://doi.org/10.6084/m9.figshare.c.4147079
3043	Template Preparation and Sequencing	Ion 520 or Ion 530 kit-OT2	Thermo Fisher	ERR2511147	ERX2530562	European Nucleotide Archive	PRJEB25642	http://identifiers.org/ena.embl:PRJEB25642	Bioinformatics Analysis	Table_S1_Abundance	figshare	doi:10.6084/m9.figshare.c.4147079	https://doi.org/10.6084/m9.figshare.c.4147079
3044	Template Preparation and Sequencing	Ion 520 or Ion 530 kit-OT2	Thermo Fisher	ERR2511148	ERX2530563	European Nucleotide Archive	PRJEB25642	http://identifiers.org/ena.embl:PRJEB25642	Bioinformatics Analysis	Table_S1_Abundance	figshare	doi:10.6084/m9.figshare.c.4147079	https://doi.org/10.6084/m9.figshare.c.4147079
3045	Template Preparation and Sequencing	Ion 520 or Ion 530 kit-OT2	Thermo Fisher	ERR2511149	ERX2530564	European Nucleotide Archive	PRJEB25642	http://identifiers.org/ena.embl:PRJEB25642	Bioinformatics Analysis	Table_S1_Abundance	figshare	doi:10.6084/m9.figshare.c.4147079	https://doi.org/10.6084/m9.figshare.c.4147079
3046	Template Preparation and Sequencing	Ion 520 or Ion 530 kit-OT2	Thermo Fisher	ERR2511150	ERX2530565	European Nucleotide Archive	PRJEB25642	http://identifiers.org/ena.embl:PRJEB25642	Bioinformatics Analysis	Table_S1_Abundance	figshare	doi:10.6084/m9.figshare.c.4147079	https://doi.org/10.6084/m9.figshare.c.4147079
3047	Template Preparation and Sequencing	Ion 520 or Ion 530 kit-OT2	Thermo Fisher	ERR2511151	ERX2530566	European Nucleotide Archive	PRJEB25642	http://identifiers.org/ena.embl:PRJEB25642	Bioinformatics Analysis	Table_S1_Abundance	figshare	doi:10.6084/m9.figshare.c.4147079	https://doi.org/10.6084/m9.figshare.c.4147079
3048	Template Preparation and Sequencing	Ion 520 or Ion 530 kit-OT2	Thermo Fisher	ERR2511152	ERX2530567	European Nucleotide Archive	PRJEB25642	http://identifiers.org/ena.embl:PRJEB25642	Bioinformatics Analysis	Table_S1_Abundance	figshare	doi:10.6084/m9.figshare.c.4147079	https://doi.org/10.6084/m9.figshare.c.4147079
3049	Template Preparation and Sequencing	Ion 520 or Ion 530 kit-OT2	Thermo Fisher	ERR2511153	ERX2530568	European Nucleotide Archive	PRJEB25642	http://identifiers.org/ena.embl:PRJEB25642	Bioinformatics Analysis	Table_S1_Abundance	figshare	doi:10.6084/m9.figshare.c.4147079	https://doi.org/10.6084/m9.figshare.c.4147079
3050	Template Preparation and Sequencing	Ion 520 or Ion 530 kit-OT2	Thermo Fisher	ERR2511154	ERX2530569	European Nucleotide Archive	PRJEB25642	http://identifiers.org/ena.embl:PRJEB25642	Bioinformatics Analysis	Table_S1_Abundance	figshare	doi:10.6084/m9.figshare.c.4147079	https://doi.org/10.6084/m9.figshare.c.4147079
3051	Template Preparation and Sequencing	Ion 520 or Ion 530 kit-OT2	Thermo Fisher	ERR2511155	ERX2530570	European Nucleotide Archive	PRJEB25642	http://identifiers.org/ena.embl:PRJEB25642	Bioinformatics Analysis	Table_S1_Abundance	figshare	doi:10.6084/m9.figshare.c.4147079	https://doi.org/10.6084/m9.figshare.c.4147079
3052	Template Preparation and Sequencing	Ion 520 or Ion 530 kit-OT2	Thermo Fisher	ERR2511156	ERX2530571	European Nucleotide Archive	PRJEB25642	http://identifiers.org/ena.embl:PRJEB25642	Bioinformatics Analysis	Table_S1_Abundance	figshare	doi:10.6084/m9.figshare.c.4147079	https://doi.org/10.6084/m9.figshare.c.4147079
3053	Template Preparation and Sequencing	Ion 520 or Ion 530 kit-OT2	Thermo Fisher	ERR2511157	ERX2530572	European Nucleotide Archive	PRJEB25642	http://identifiers.org/ena.embl:PRJEB25642	Bioinformatics Analysis	Table_S1_Abundance	figshare	doi:10.6084/m9.figshare.c.4147079	https://doi.org/10.6084/m9.figshare.c.4147079
3054	Template Preparation and Sequencing	Ion 520 or Ion 530 kit-OT2	Thermo Fisher	ERR2511158	ERX2530573	European Nucleotide Archive	PRJEB25642	http://identifiers.org/ena.embl:PRJEB25642	Bioinformatics Analysis	Table_S1_Abundance	figshare	doi:10.6084/m9.figshare.c.4147079	https://doi.org/10.6084/m9.figshare.c.4147079
3055	Template Preparation and Sequencing	Ion 520 or Ion 530 kit-OT2	Thermo Fisher	ERR2511159	ERX2530574	European Nucleotide Archive	PRJEB25642	http://identifiers.org/ena.embl:PRJEB25642	Bioinformatics Analysis	Table_S1_Abundance	figshare	doi:10.6084/m9.figshare.c.4147079	https://doi.org/10.6084/m9.figshare.c.4147079
3056	Template Preparation and Sequencing	Ion 520 or Ion 530 kit-OT2	Thermo Fisher	ERR2511160	ERX2530575	European Nucleotide Archive	PRJEB25642	http://identifiers.org/ena.embl:PRJEB25642	Bioinformatics Analysis	Table_S1_Abundance	figshare	doi:10.6084/m9.figshare.c.4147079	https://doi.org/10.6084/m9.figshare.c.4147079
3057	Template Preparation and Sequencing	Ion 520 or Ion 530 kit-OT2	Thermo Fisher	ERR2511161	ERX2530576	European Nucleotide Archive	PRJEB25642	http://identifiers.org/ena.embl:PRJEB25642	Bioinformatics Analysis	Table_S1_Abundance	figshare	doi:10.6084/m9.figshare.c.4147079	https://doi.org/10.6084/m9.figshare.c.4147079
3058	Template Preparation and Sequencing	Ion 520 or Ion 530 kit-OT2	Thermo Fisher	ERR2511162	ERX2530577	European Nucleotide Archive	PRJEB25642	http://identifiers.org/ena.embl:PRJEB25642	Bioinformatics Analysis	Table_S1_Abundance	figshare	doi:10.6084/m9.figshare.c.4147079	https://doi.org/10.6084/m9.figshare.c.4147079
3059	Template Preparation and Sequencing	Ion 520 or Ion 530 kit-OT2	Thermo Fisher	ERR2511163	ERX2530578	European Nucleotide Archive	PRJEB25642	http://identifiers.org/ena.embl:PRJEB25642	Bioinformatics Analysis	Table_S1_Abundance	figshare	doi:10.6084/m9.figshare.c.4147079	https://doi.org/10.6084/m9.figshare.c.4147079
3060	Template Preparation and Sequencing	Ion 520 or Ion 530 kit-OT2	Thermo Fisher	ERR2511164	ERX2530579	European Nucleotide Archive	PRJEB25642	http://identifiers.org/ena.embl:PRJEB25642	Bioinformatics Analysis	Table_S1_Abundance	figshare	doi:10.6084/m9.figshare.c.4147079	https://doi.org/10.6084/m9.figshare.c.4147079
3061	Template Preparation and Sequencing	Ion 520 or Ion 530 kit-OT2	Thermo Fisher	ERR2511165	ERX2530580	European Nucleotide Archive	PRJEB25642	http://identifiers.org/ena.embl:PRJEB25642	Bioinformatics Analysis	Table_S1_Abundance	figshare	doi:10.6084/m9.figshare.c.4147079	https://doi.org/10.6084/m9.figshare.c.4147079
3062	Template Preparation and Sequencing	Ion 520 or Ion 530 kit-OT2	Thermo Fisher	ERR2511166	ERX2530581	European Nucleotide Archive	PRJEB25642	http://identifiers.org/ena.embl:PRJEB25642	Bioinformatics Analysis	Table_S1_Abundance	figshare	doi:10.6084/m9.figshare.c.4147079	https://doi.org/10.6084/m9.figshare.c.4147079
3063	Template Preparation and Sequencing	Ion 520 or Ion 530 kit-OT2	Thermo Fisher	ERR2511167	ERX2530582	European Nucleotide Archive	PRJEB25642	http://identifiers.org/ena.embl:PRJEB25642	Bioinformatics Analysis	Table_S1_Abundance	figshare	doi:10.6084/m9.figshare.c.4147079	https://doi.org/10.6084/m9.figshare.c.4147079
3064	Template Preparation and Sequencing	Ion 520 or Ion 530 kit-OT2	Thermo Fisher	ERR2511168	ERX2530583	European Nucleotide Archive	PRJEB25642	http://identifiers.org/ena.embl:PRJEB25642	Bioinformatics Analysis	Table_S1_Abundance	figshare	doi:10.6084/m9.figshare.c.4147079	https://doi.org/10.6084/m9.figshare.c.4147079
3065	Template Preparation and Sequencing	Ion 520 or Ion 530 kit-OT2	Thermo Fisher	ERR2511169	ERX2530584	European Nucleotide Archive	PRJEB25642	http://identifiers.org/ena.embl:PRJEB25642	Bioinformatics Analysis	Table_S1_Abundance	figshare	doi:10.6084/m9.figshare.c.4147079	https://doi.org/10.6084/m9.figshare.c.4147079
3066	Template Preparation and Sequencing	Ion 520 or Ion 530 kit-OT2	Thermo Fisher	ERR2511170	ERX2530585	European Nucleotide Archive	PRJEB25642	http://identifiers.org/ena.embl:PRJEB25642	Bioinformatics Analysis	Table_S1_Abundance	figshare	doi:10.6084/m9.figshare.c.4147079	https://doi.org/10.6084/m9.figshare.c.4147079
3067	Template Preparation and Sequencing	Ion 520 or Ion 530 kit-OT2	Thermo Fisher	ERR2511171	ERX2530586	European Nucleotide Archive	PRJEB25642	http://identifiers.org/ena.embl:PRJEB25642	Bioinformatics Analysis	Table_S1_Abundance	figshare	doi:10.6084/m9.figshare.c.4147079	https://doi.org/10.6084/m9.figshare.c.4147079
4001	Template Preparation and Sequencing	Ion 520 or Ion 530 kit-OT2	Thermo Fisher	ERR2511172	ERX2530587	European Nucleotide Archive	PRJEB25642	http://identifiers.org/ena.embl:PRJEB25642	Bioinformatics Analysis	Table_S1_Abundance	figshare	doi:10.6084/m9.figshare.c.4147079	https://doi.org/10.6084/m9.figshare.c.4147079
4002	Template Preparation and Sequencing	Ion 520 or Ion 530 kit-OT2	Thermo Fisher	ERR2511173	ERX2530588	European Nucleotide Archive	PRJEB25642	http://identifiers.org/ena.embl:PRJEB25642	Bioinformatics Analysis	Table_S1_Abundance	figshare	doi:10.6084/m9.figshare.c.4147079	https://doi.org/10.6084/m9.figshare.c.4147079
4003	Template Preparation and Sequencing	Ion 520 or Ion 530 kit-OT2	Thermo Fisher	ERR2511174	ERX2530589	European Nucleotide Archive	PRJEB25642	http://identifiers.org/ena.embl:PRJEB25642	Bioinformatics Analysis	Table_S1_Abundance	figshare	doi:10.6084/m9.figshare.c.4147079	https://doi.org/10.6084/m9.figshare.c.4147079
4004	Template Preparation and Sequencing	Ion 520 or Ion 530 kit-OT2	Thermo Fisher	ERR2511175	ERX2530590	European Nucleotide Archive	PRJEB25642	http://identifiers.org/ena.embl:PRJEB25642	Bioinformatics Analysis	Table_S1_Abundance	figshare	doi:10.6084/m9.figshare.c.4147079	https://doi.org/10.6084/m9.figshare.c.4147079
4005	Template Preparation and Sequencing	Ion 520 or Ion 530 kit-OT2	Thermo Fisher	ERR2511176	ERX2530591	European Nucleotide Archive	PRJEB25642	http://identifiers.org/ena.embl:PRJEB25642	Bioinformatics Analysis	Table_S1_Abundance	figshare	doi:10.6084/m9.figshare.c.4147079	https://doi.org/10.6084/m9.figshare.c.4147079
4006	Template Preparation and Sequencing	Ion 520 or Ion 530 kit-OT2	Thermo Fisher	ERR2511177	ERX2530592	European Nucleotide Archive	PRJEB25642	http://identifiers.org/ena.embl:PRJEB25642	Bioinformatics Analysis	Table_S1_Abundance	figshare	doi:10.6084/m9.figshare.c.4147079	https://doi.org/10.6084/m9.figshare.c.4147079
4007	Template Preparation and Sequencing	Ion 520 or Ion 530 kit-OT2	Thermo Fisher	ERR2511178	ERX2530593	European Nucleotide Archive	PRJEB25642	http://identifiers.org/ena.embl:PRJEB25642	Bioinformatics Analysis	Table_S1_Abundance	figshare	doi:10.6084/m9.figshare.c.4147079	https://doi.org/10.6084/m9.figshare.c.4147079
4008	Template Preparation and Sequencing	Ion 520 or Ion 530 kit-OT2	Thermo Fisher	ERR2511179	ERX2530594	European Nucleotide Archive	PRJEB25642	http://identifiers.org/ena.embl:PRJEB25642	Bioinformatics Analysis	Table_S1_Abundance	figshare	doi:10.6084/m9.figshare.c.4147079	https://doi.org/10.6084/m9.figshare.c.4147079
4009	Template Preparation and Sequencing	Ion 520 or Ion 530 kit-OT2	Thermo Fisher	ERR2511180	ERX2530595	European Nucleotide Archive	PRJEB25642	http://identifiers.org/ena.embl:PRJEB25642	Bioinformatics Analysis	Table_S1_Abundance	figshare	doi:10.6084/m9.figshare.c.4147079	https://doi.org/10.6084/m9.figshare.c.4147079
4010	Template Preparation and Sequencing	Ion 520 or Ion 530 kit-OT2	Thermo Fisher	ERR2511181	ERX2530596	European Nucleotide Archive	PRJEB25642	http://identifiers.org/ena.embl:PRJEB25642	Bioinformatics Analysis	Table_S1_Abundance	figshare	doi:10.6084/m9.figshare.c.4147079	https://doi.org/10.6084/m9.figshare.c.4147079
4011	Template Preparation and Sequencing	Ion 520 or Ion 530 kit-OT2	Thermo Fisher	ERR2511182	ERX2530597	European Nucleotide Archive	PRJEB25642	http://identifiers.org/ena.embl:PRJEB25642	Bioinformatics Analysis	Table_S1_Abundance	figshare	doi:10.6084/m9.figshare.c.4147079	https://doi.org/10.6084/m9.figshare.c.4147079
4012	Template Preparation and Sequencing	Ion 520 or Ion 530 kit-OT2	Thermo Fisher	ERR2511183	ERX2530598	European Nucleotide Archive	PRJEB25642	http://identifiers.org/ena.embl:PRJEB25642	Bioinformatics Analysis	Table_S1_Abundance	figshare	doi:10.6084/m9.figshare.c.4147079	https://doi.org/10.6084/m9.figshare.c.4147079
4013	Template Preparation and Sequencing	Ion 520 or Ion 530 kit-OT2	Thermo Fisher	ERR2511184	ERX2530599	European Nucleotide Archive	PRJEB25642	http://identifiers.org/ena.embl:PRJEB25642	Bioinformatics Analysis	Table_S1_Abundance	figshare	doi:10.6084/m9.figshare.c.4147079	https://doi.org/10.6084/m9.figshare.c.4147079
4014	Template Preparation and Sequencing	Ion 520 or Ion 530 kit-OT2	Thermo Fisher	ERR2511185	ERX2530600	European Nucleotide Archive	PRJEB25642	http://identifiers.org/ena.embl:PRJEB25642	Bioinformatics Analysis	Table_S1_Abundance	figshare	doi:10.6084/m9.figshare.c.4147079	https://doi.org/10.6084/m9.figshare.c.4147079
4015	Template Preparation and Sequencing	Ion 520 or Ion 530 kit-OT2	Thermo Fisher	ERR2511186	ERX2530601	European Nucleotide Archive	PRJEB25642	http://identifiers.org/ena.embl:PRJEB25642	Bioinformatics Analysis	Table_S1_Abundance	figshare	doi:10.6084/m9.figshare.c.4147079	https://doi.org/10.6084/m9.figshare.c.4147079
4016	Template Preparation and Sequencing	Ion 520 or Ion 530 kit-OT2	Thermo Fisher	ERR2511187	ERX2530602	European Nucleotide Archive	PRJEB25642	http://identifiers.org/ena.embl:PRJEB25642	Bioinformatics Analysis	Table_S1_Abundance	figshare	doi:10.6084/m9.figshare.c.4147079	https://doi.org/10.6084/m9.figshare.c.4147079
4017	Template Preparation and Sequencing	Ion 520 or Ion 530 kit-OT2	Thermo Fisher	ERR2511188	ERX2530603	European Nucleotide Archive	PRJEB25642	http://identifiers.org/ena.embl:PRJEB25642	Bioinformatics Analysis	Table_S1_Abundance	figshare	doi:10.6084/m9.figshare.c.4147079	https://doi.org/10.6084/m9.figshare.c.4147079
4018	Template Preparation and Sequencing	Ion 520 or Ion 530 kit-OT2	Thermo Fisher	ERR2511189	ERX2530604	European Nucleotide Archive	PRJEB25642	http://identifiers.org/ena.embl:PRJEB25642	Bioinformatics Analysis	Table_S1_Abundance	figshare	doi:10.6084/m9.figshare.c.4147079	https://doi.org/10.6084/m9.figshare.c.4147079
4019	Template Preparation and Sequencing	Ion 520 or Ion 530 kit-OT2	Thermo Fisher	ERR2511190	ERX2530605	European Nucleotide Archive	PRJEB25642	http://identifiers.org/ena.embl:PRJEB25642	Bioinformatics Analysis	Table_S1_Abundance	figshare	doi:10.6084/m9.figshare.c.4147079	https://doi.org/10.6084/m9.figshare.c.4147079
4020	Template Preparation and Sequencing	Ion 520 or Ion 530 kit-OT2	Thermo Fisher	ERR2511191	ERX2530606	European Nucleotide Archive	PRJEB25642	http://identifiers.org/ena.embl:PRJEB25642	Bioinformatics Analysis	Table_S1_Abundance	figshare	doi:10.6084/m9.figshare.c.4147079	https://doi.org/10.6084/m9.figshare.c.4147079
4021	Template Preparation and Sequencing	Ion 520 or Ion 530 kit-OT2	Thermo Fisher	ERR2511192	ERX2530607	European Nucleotide Archive	PRJEB25642	http://identifiers.org/ena.embl:PRJEB25642	Bioinformatics Analysis	Table_S1_Abundance	figshare	doi:10.6084/m9.figshare.c.4147079	https://doi.org/10.6084/m9.figshare.c.4147079
4022	Template Preparation and Sequencing	Ion 520 or Ion 530 kit-OT2	Thermo Fisher	ERR2511193	ERX2530608	European Nucleotide Archive	PRJEB25642	http://identifiers.org/ena.embl:PRJEB25642	Bioinformatics Analysis	Table_S1_Abundance	figshare	doi:10.6084/m9.figshare.c.4147079	https://doi.org/10.6084/m9.figshare.c.4147079
4023	Template Preparation and Sequencing	Ion 520 or Ion 530 kit-OT2	Thermo Fisher	ERR2511194	ERX2530609	European Nucleotide Archive	PRJEB25642	http://identifiers.org/ena.embl:PRJEB25642	Bioinformatics Analysis	Table_S1_Abundance	figshare	doi:10.6084/m9.figshare.c.4147079	https://doi.org/10.6084/m9.figshare.c.4147079
4024	Template Preparation and Sequencing	Ion 520 or Ion 530 kit-OT2	Thermo Fisher	ERR2511195	ERX2530610	European Nucleotide Archive	PRJEB25642	http://identifiers.org/ena.embl:PRJEB25642	Bioinformatics Analysis	Table_S1_Abundance	figshare	doi:10.6084/m9.figshare.c.4147079	https://doi.org/10.6084/m9.figshare.c.4147079
4025	Template Preparation and Sequencing	Ion 520 or Ion 530 kit-OT2	Thermo Fisher	ERR2511196	ERX2530611	European Nucleotide Archive	PRJEB25642	http://identifiers.org/ena.embl:PRJEB25642	Bioinformatics Analysis	Table_S1_Abundance	figshare	doi:10.6084/m9.figshare.c.4147079	https://doi.org/10.6084/m9.figshare.c.4147079
4026	Template Preparation and Sequencing	Ion 520 or Ion 530 kit-OT2	Thermo Fisher	ERR2511197	ERX2530612	European Nucleotide Archive	PRJEB25642	http://identifiers.org/ena.embl:PRJEB25642	Bioinformatics Analysis	Table_S1_Abundance	figshare	doi:10.6084/m9.figshare.c.4147079	https://doi.org/10.6084/m9.figshare.c.4147079
4027	Template Preparation and Sequencing	Ion 520 or Ion 530 kit-OT2	Thermo Fisher	ERR2511198	ERX2530613	European Nucleotide Archive	PRJEB25642	http://identifiers.org/ena.embl:PRJEB25642	Bioinformatics Analysis	Table_S1_Abundance	figshare	doi:10.6084/m9.figshare.c.4147079	https://doi.org/10.6084/m9.figshare.c.4147079
4028	Template Preparation and Sequencing	Ion 520 or Ion 530 kit-OT2	Thermo Fisher	ERR2511199	ERX2530614	European Nucleotide Archive	PRJEB25642	http://identifiers.org/ena.embl:PRJEB25642	Bioinformatics Analysis	Table_S1_Abundance	figshare	doi:10.6084/m9.figshare.c.4147079	https://doi.org/10.6084/m9.figshare.c.4147079
4029	Template Preparation and Sequencing	Ion 520 or Ion 530 kit-OT2	Thermo Fisher	ERR2511200	ERX2530615	European Nucleotide Archive	PRJEB25642	http://identifiers.org/ena.embl:PRJEB25642	Bioinformatics Analysis	Table_S1_Abundance	figshare	doi:10.6084/m9.figshare.c.4147079	https://doi.org/10.6084/m9.figshare.c.4147079
4030	Template Preparation and Sequencing	Ion 520 or Ion 530 kit-OT2	Thermo Fisher	ERR2511201	ERX2530616	European Nucleotide Archive	PRJEB25642	http://identifiers.org/ena.embl:PRJEB25642	Bioinformatics Analysis	Table_S1_Abundance	figshare	doi:10.6084/m9.figshare.c.4147079	https://doi.org/10.6084/m9.figshare.c.4147079
4031	Template Preparation and Sequencing	Ion 520 or Ion 530 kit-OT2	Thermo Fisher	ERR2511202	ERX2530617	European Nucleotide Archive	PRJEB25642	http://identifiers.org/ena.embl:PRJEB25642	Bioinformatics Analysis	Table_S1_Abundance	figshare	doi:10.6084/m9.figshare.c.4147079	https://doi.org/10.6084/m9.figshare.c.4147079
4032	Template Preparation and Sequencing	Ion 520 or Ion 530 kit-OT2	Thermo Fisher	ERR2511203	ERX2530618	European Nucleotide Archive	PRJEB25642	http://identifiers.org/ena.embl:PRJEB25642	Bioinformatics Analysis	Table_S1_Abundance	figshare	doi:10.6084/m9.figshare.c.4147079	https://doi.org/10.6084/m9.figshare.c.4147079
4033	Template Preparation and Sequencing	Ion 520 or Ion 530 kit-OT2	Thermo Fisher	ERR2511204	ERX2530619	European Nucleotide Archive	PRJEB25642	http://identifiers.org/ena.embl:PRJEB25642	Bioinformatics Analysis	Table_S1_Abundance	figshare	doi:10.6084/m9.figshare.c.4147079	https://doi.org/10.6084/m9.figshare.c.4147079
4034	Template Preparation and Sequencing	Ion 520 or Ion 530 kit-OT2	Thermo Fisher	ERR2511205	ERX2530620	European Nucleotide Archive	PRJEB25642	http://identifiers.org/ena.embl:PRJEB25642	Bioinformatics Analysis	Table_S1_Abundance	figshare	doi:10.6084/m9.figshare.c.4147079	https://doi.org/10.6084/m9.figshare.c.4147079
4035	Template Preparation and Sequencing	Ion 520 or Ion 530 kit-OT2	Thermo Fisher	ERR2511206	ERX2530621	European Nucleotide Archive	PRJEB25642	http://identifiers.org/ena.embl:PRJEB25642	Bioinformatics Analysis	Table_S1_Abundance	figshare	doi:10.6084/m9.figshare.c.4147079	https://doi.org/10.6084/m9.figshare.c.4147079
4036	Template Preparation and Sequencing	Ion 520 or Ion 530 kit-OT2	Thermo Fisher	ERR2511207	ERX2530622	European Nucleotide Archive	PRJEB25642	http://identifiers.org/ena.embl:PRJEB25642	Bioinformatics Analysis	Table_S1_Abundance	figshare	doi:10.6084/m9.figshare.c.4147079	https://doi.org/10.6084/m9.figshare.c.4147079
4037	Template Preparation and Sequencing	Ion 520 or Ion 530 kit-OT2	Thermo Fisher	ERR2511208	ERX2530623	European Nucleotide Archive	PRJEB25642	http://identifiers.org/ena.embl:PRJEB25642	Bioinformatics Analysis	Table_S1_Abundance	figshare	doi:10.6084/m9.figshare.c.4147079	https://doi.org/10.6084/m9.figshare.c.4147079
4038	Template Preparation and Sequencing	Ion 520 or Ion 530 kit-OT2	Thermo Fisher	ERR2511209	ERX2530624	European Nucleotide Archive	PRJEB25642	http://identifiers.org/ena.embl:PRJEB25642	Bioinformatics Analysis	Table_S1_Abundance	figshare	doi:10.6084/m9.figshare.c.4147079	https://doi.org/10.6084/m9.figshare.c.4147079
4039	Template Preparation and Sequencing	Ion 520 or Ion 530 kit-OT2	Thermo Fisher	ERR2511210	ERX2530625	European Nucleotide Archive	PRJEB25642	http://identifiers.org/ena.embl:PRJEB25642	Bioinformatics Analysis	Table_S1_Abundance	figshare	doi:10.6084/m9.figshare.c.4147079	https://doi.org/10.6084/m9.figshare.c.4147079
4040	Template Preparation and Sequencing	Ion 520 or Ion 530 kit-OT2	Thermo Fisher	ERR2511211	ERX2530626	European Nucleotide Archive	PRJEB25642	http://identifiers.org/ena.embl:PRJEB25642	Bioinformatics Analysis	Table_S1_Abundance	figshare	doi:10.6084/m9.figshare.c.4147079	https://doi.org/10.6084/m9.figshare.c.4147079
4041	Template Preparation and Sequencing	Ion 520 or Ion 530 kit-OT2	Thermo Fisher	ERR2511212	ERX2530627	European Nucleotide Archive	PRJEB25642	http://identifiers.org/ena.embl:PRJEB25642	Bioinformatics Analysis	Table_S1_Abundance	figshare	doi:10.6084/m9.figshare.c.4147079	https://doi.org/10.6084/m9.figshare.c.4147079
4042	Template Preparation and Sequencing	Ion 520 or Ion 530 kit-OT2	Thermo Fisher	ERR2511213	ERX2530628	European Nucleotide Archive	PRJEB25642	http://identifiers.org/ena.embl:PRJEB25642	Bioinformatics Analysis	Table_S1_Abundance	figshare	doi:10.6084/m9.figshare.c.4147079	https://doi.org/10.6084/m9.figshare.c.4147079
4043	Template Preparation and Sequencing	Ion 520 or Ion 530 kit-OT2	Thermo Fisher	ERR2511214	ERX2530629	European Nucleotide Archive	PRJEB25642	http://identifiers.org/ena.embl:PRJEB25642	Bioinformatics Analysis	Table_S1_Abundance	figshare	doi:10.6084/m9.figshare.c.4147079	https://doi.org/10.6084/m9.figshare.c.4147079
4044	Template Preparation and Sequencing	Ion 520 or Ion 530 kit-OT2	Thermo Fisher	ERR2511215	ERX2530630	European Nucleotide Archive	PRJEB25642	http://identifiers.org/ena.embl:PRJEB25642	Bioinformatics Analysis	Table_S1_Abundance	figshare	doi:10.6084/m9.figshare.c.4147079	https://doi.org/10.6084/m9.figshare.c.4147079
4045	Template Preparation and Sequencing	Ion 520 or Ion 530 kit-OT2	Thermo Fisher	ERR2511216	ERX2530631	European Nucleotide Archive	PRJEB25642	http://identifiers.org/ena.embl:PRJEB25642	Bioinformatics Analysis	Table_S1_Abundance	figshare	doi:10.6084/m9.figshare.c.4147079	https://doi.org/10.6084/m9.figshare.c.4147079
4046	Template Preparation and Sequencing	Ion 520 or Ion 530 kit-OT2	Thermo Fisher	ERR2511217	ERX2530632	European Nucleotide Archive	PRJEB25642	http://identifiers.org/ena.embl:PRJEB25642	Bioinformatics Analysis	Table_S1_Abundance	figshare	doi:10.6084/m9.figshare.c.4147079	https://doi.org/10.6084/m9.figshare.c.4147079
4047	Template Preparation and Sequencing	Ion 520 or Ion 530 kit-OT2	Thermo Fisher	ERR2511218	ERX2530633	European Nucleotide Archive	PRJEB25642	http://identifiers.org/ena.embl:PRJEB25642	Bioinformatics Analysis	Table_S1_Abundance	figshare	doi:10.6084/m9.figshare.c.4147079	https://doi.org/10.6084/m9.figshare.c.4147079
4048	Template Preparation and Sequencing	Ion 520 or Ion 530 kit-OT2	Thermo Fisher	ERR2511219	ERX2530634	European Nucleotide Archive	PRJEB25642	http://identifiers.org/ena.embl:PRJEB25642	Bioinformatics Analysis	Table_S1_Abundance	figshare	doi:10.6084/m9.figshare.c.4147079	https://doi.org/10.6084/m9.figshare.c.4147079
4049	Template Preparation and Sequencing	Ion 520 or Ion 530 kit-OT2	Thermo Fisher	ERR2511220	ERX2530635	European Nucleotide Archive	PRJEB25642	http://identifiers.org/ena.embl:PRJEB25642	Bioinformatics Analysis	Table_S1_Abundance	figshare	doi:10.6084/m9.figshare.c.4147079	https://doi.org/10.6084/m9.figshare.c.4147079
4050	Template Preparation and Sequencing	Ion 520 or Ion 530 kit-OT2	Thermo Fisher	ERR2511221	ERX2530636	European Nucleotide Archive	PRJEB25642	http://identifiers.org/ena.embl:PRJEB25642	Bioinformatics Analysis	Table_S1_Abundance	figshare	doi:10.6084/m9.figshare.c.4147079	https://doi.org/10.6084/m9.figshare.c.4147079
4051	Template Preparation and Sequencing	Ion 520 or Ion 530 kit-OT2	Thermo Fisher	ERR2511222	ERX2530637	European Nucleotide Archive	PRJEB25642	http://identifiers.org/ena.embl:PRJEB25642	Bioinformatics Analysis	Table_S1_Abundance	figshare	doi:10.6084/m9.figshare.c.4147079	https://doi.org/10.6084/m9.figshare.c.4147079
4052	Template Preparation and Sequencing	Ion 520 or Ion 530 kit-OT2	Thermo Fisher	ERR2511223	ERX2530638	European Nucleotide Archive	PRJEB25642	http://identifiers.org/ena.embl:PRJEB25642	Bioinformatics Analysis	Table_S1_Abundance	figshare	doi:10.6084/m9.figshare.c.4147079	https://doi.org/10.6084/m9.figshare.c.4147079
4053	Template Preparation and Sequencing	Ion 520 or Ion 530 kit-OT2	Thermo Fisher	ERR2511224	ERX2530639	European Nucleotide Archive	PRJEB25642	http://identifiers.org/ena.embl:PRJEB25642	Bioinformatics Analysis	Table_S1_Abundance	figshare	doi:10.6084/m9.figshare.c.4147079	https://doi.org/10.6084/m9.figshare.c.4147079
4054	Template Preparation and Sequencing	Ion 520 or Ion 530 kit-OT2	Thermo Fisher	ERR2511225	ERX2530640	European Nucleotide Archive	PRJEB25642	http://identifiers.org/ena.embl:PRJEB25642	Bioinformatics Analysis	Table_S1_Abundance	figshare	doi:10.6084/m9.figshare.c.4147079	https://doi.org/10.6084/m9.figshare.c.4147079
4055	Template Preparation and Sequencing	Ion 520 or Ion 530 kit-OT2	Thermo Fisher	ERR2511226	ERX2530641	European Nucleotide Archive	PRJEB25642	http://identifiers.org/ena.embl:PRJEB25642	Bioinformatics Analysis	Table_S1_Abundance	figshare	doi:10.6084/m9.figshare.c.4147079	https://doi.org/10.6084/m9.figshare.c.4147079
4056	Template Preparation and Sequencing	Ion 520 or Ion 530 kit-OT2	Thermo Fisher	ERR2511227	ERX2530642	European Nucleotide Archive	PRJEB25642	http://identifiers.org/ena.embl:PRJEB25642	Bioinformatics Analysis	Table_S1_Abundance	figshare	doi:10.6084/m9.figshare.c.4147079	https://doi.org/10.6084/m9.figshare.c.4147079
4057	Template Preparation and Sequencing	Ion 520 or Ion 530 kit-OT2	Thermo Fisher	ERR2511228	ERX2530643	European Nucleotide Archive	PRJEB25642	http://identifiers.org/ena.embl:PRJEB25642	Bioinformatics Analysis	Table_S1_Abundance	figshare	doi:10.6084/m9.figshare.c.4147079	https://doi.org/10.6084/m9.figshare.c.4147079
4058	Template Preparation and Sequencing	Ion 520 or Ion 530 kit-OT2	Thermo Fisher	ERR2511229	ERX2530644	European Nucleotide Archive	PRJEB25642	http://identifiers.org/ena.embl:PRJEB25642	Bioinformatics Analysis	Table_S1_Abundance	figshare	doi:10.6084/m9.figshare.c.4147079	https://doi.org/10.6084/m9.figshare.c.4147079
4059	Template Preparation and Sequencing	Ion 520 or Ion 530 kit-OT2	Thermo Fisher	ERR2511230	ERX2530645	European Nucleotide Archive	PRJEB25642	http://identifiers.org/ena.embl:PRJEB25642	Bioinformatics Analysis	Table_S1_Abundance	figshare	doi:10.6084/m9.figshare.c.4147079	https://doi.org/10.6084/m9.figshare.c.4147079
4060	Template Preparation and Sequencing	Ion 520 or Ion 530 kit-OT2	Thermo Fisher	ERR2511231	ERX2530646	European Nucleotide Archive	PRJEB25642	http://identifiers.org/ena.embl:PRJEB25642	Bioinformatics Analysis	Table_S1_Abundance	figshare	doi:10.6084/m9.figshare.c.4147079	https://doi.org/10.6084/m9.figshare.c.4147079
4061	Template Preparation and Sequencing	Ion 520 or Ion 530 kit-OT2	Thermo Fisher	ERR2511232	ERX2530647	European Nucleotide Archive	PRJEB25642	http://identifiers.org/ena.embl:PRJEB25642	Bioinformatics Analysis	Table_S1_Abundance	figshare	doi:10.6084/m9.figshare.c.4147079	https://doi.org/10.6084/m9.figshare.c.4147079
4062	Template Preparation and Sequencing	Ion 520 or Ion 530 kit-OT2	Thermo Fisher	ERR2511233	ERX2530648	European Nucleotide Archive	PRJEB25642	http://identifiers.org/ena.embl:PRJEB25642	Bioinformatics Analysis	Table_S1_Abundance	figshare	doi:10.6084/m9.figshare.c.4147079	https://doi.org/10.6084/m9.figshare.c.4147079
4063	Template Preparation and Sequencing	Ion 520 or Ion 530 kit-OT2	Thermo Fisher	ERR2511234	ERX2530649	European Nucleotide Archive	PRJEB25642	http://identifiers.org/ena.embl:PRJEB25642	Bioinformatics Analysis	Table_S1_Abundance	figshare	doi:10.6084/m9.figshare.c.4147079	https://doi.org/10.6084/m9.figshare.c.4147079
4064	Template Preparation and Sequencing	Ion 520 or Ion 530 kit-OT2	Thermo Fisher	ERR2511235	ERX2530650	European Nucleotide Archive	PRJEB25642	http://identifiers.org/ena.embl:PRJEB25642	Bioinformatics Analysis	Table_S1_Abundance	figshare	doi:10.6084/m9.figshare.c.4147079	https://doi.org/10.6084/m9.figshare.c.4147079
4065	Template Preparation and Sequencing	Ion 520 or Ion 530 kit-OT2	Thermo Fisher	ERR2511236	ERX2530651	European Nucleotide Archive	PRJEB25642	http://identifiers.org/ena.embl:PRJEB25642	Bioinformatics Analysis	Table_S1_Abundance	figshare	doi:10.6084/m9.figshare.c.4147079	https://doi.org/10.6084/m9.figshare.c.4147079
4066	Template Preparation and Sequencing	Ion 520 or Ion 530 kit-OT2	Thermo Fisher	ERR2511237	ERX2530652	European Nucleotide Archive	PRJEB25642	http://identifiers.org/ena.embl:PRJEB25642	Bioinformatics Analysis	Table_S1_Abundance	figshare	doi:10.6084/m9.figshare.c.4147079	https://doi.org/10.6084/m9.figshare.c.4147079
4067	Template Preparation and Sequencing	Ion 520 or Ion 530 kit-OT2	Thermo Fisher	ERR2511238	ERX2530653	European Nucleotide Archive	PRJEB25642	http://identifiers.org/ena.embl:PRJEB25642	Bioinformatics Analysis	Table_S1_Abundance	figshare	doi:10.6084/m9.figshare.c.4147079	https://doi.org/10.6084/m9.figshare.c.4147079
4068	Template Preparation and Sequencing	Ion 520 or Ion 530 kit-OT2	Thermo Fisher	ERR2511239	ERX2530654	European Nucleotide Archive	PRJEB25642	http://identifiers.org/ena.embl:PRJEB25642	Bioinformatics Analysis	Table_S1_Abundance	figshare	doi:10.6084/m9.figshare.c.4147079	https://doi.org/10.6084/m9.figshare.c.4147079
4069	Template Preparation and Sequencing	Ion 520 or Ion 530 kit-OT2	Thermo Fisher	ERR2511240	ERX2530655	European Nucleotide Archive	PRJEB25642	http://identifiers.org/ena.embl:PRJEB25642	Bioinformatics Analysis	Table_S1_Abundance	figshare	doi:10.6084/m9.figshare.c.4147079	https://doi.org/10.6084/m9.figshare.c.4147079
4070	Template Preparation and Sequencing	Ion 520 or Ion 530 kit-OT2	Thermo Fisher	ERR2511241	ERX2530656	European Nucleotide Archive	PRJEB25642	http://identifiers.org/ena.embl:PRJEB25642	Bioinformatics Analysis	Table_S1_Abundance	figshare	doi:10.6084/m9.figshare.c.4147079	https://doi.org/10.6084/m9.figshare.c.4147079
5002	Template Preparation and Sequencing	Ion 520 or Ion 530 kit-OT2	Thermo Fisher	ERR2511242	ERX2530657	European Nucleotide Archive	PRJEB25642	http://identifiers.org/ena.embl:PRJEB25642	Bioinformatics Analysis	Table_S1_Abundance	figshare	doi:10.6084/m9.figshare.c.4147079	https://doi.org/10.6084/m9.figshare.c.4147079
5003	Template Preparation and Sequencing	Ion 520 or Ion 530 kit-OT2	Thermo Fisher	ERR2511243	ERX2530658	European Nucleotide Archive	PRJEB25642	http://identifiers.org/ena.embl:PRJEB25642	Bioinformatics Analysis	Table_S1_Abundance	figshare	doi:10.6084/m9.figshare.c.4147079	https://doi.org/10.6084/m9.figshare.c.4147079
5004	Template Preparation and Sequencing	Ion 520 or Ion 530 kit-OT2	Thermo Fisher	ERR2511244	ERX2530659	European Nucleotide Archive	PRJEB25642	http://identifiers.org/ena.embl:PRJEB25642	Bioinformatics Analysis	Table_S1_Abundance	figshare	doi:10.6084/m9.figshare.c.4147079	https://doi.org/10.6084/m9.figshare.c.4147079
5005	Template Preparation and Sequencing	Ion 520 or Ion 530 kit-OT2	Thermo Fisher	ERR2511245	ERX2530660	European Nucleotide Archive	PRJEB25642	http://identifiers.org/ena.embl:PRJEB25642	Bioinformatics Analysis	Table_S1_Abundance	figshare	doi:10.6084/m9.figshare.c.4147079	https://doi.org/10.6084/m9.figshare.c.4147079
5006	Template Preparation and Sequencing	Ion 520 or Ion 530 kit-OT2	Thermo Fisher	ERR2511246	ERX2530661	European Nucleotide Archive	PRJEB25642	http://identifiers.org/ena.embl:PRJEB25642	Bioinformatics Analysis	Table_S1_Abundance	figshare	doi:10.6084/m9.figshare.c.4147079	https://doi.org/10.6084/m9.figshare.c.4147079
5007	Template Preparation and Sequencing	Ion 520 or Ion 530 kit-OT2	Thermo Fisher	ERR2511247	ERX2530662	European Nucleotide Archive	PRJEB25642	http://identifiers.org/ena.embl:PRJEB25642	Bioinformatics Analysis	Table_S1_Abundance	figshare	doi:10.6084/m9.figshare.c.4147079	https://doi.org/10.6084/m9.figshare.c.4147079
5008	Template Preparation and Sequencing	Ion 520 or Ion 530 kit-OT2	Thermo Fisher	ERR2511248	ERX2530663	European Nucleotide Archive	PRJEB25642	http://identifiers.org/ena.embl:PRJEB25642	Bioinformatics Analysis	Table_S1_Abundance	figshare	doi:10.6084/m9.figshare.c.4147079	https://doi.org/10.6084/m9.figshare.c.4147079
5009	Template Preparation and Sequencing	Ion 520 or Ion 530 kit-OT2	Thermo Fisher	ERR2511249	ERX2530664	European Nucleotide Archive	PRJEB25642	http://identifiers.org/ena.embl:PRJEB25642	Bioinformatics Analysis	Table_S1_Abundance	figshare	doi:10.6084/m9.figshare.c.4147079	https://doi.org/10.6084/m9.figshare.c.4147079
5010	Template Preparation and Sequencing	Ion 520 or Ion 530 kit-OT2	Thermo Fisher	ERR2511250	ERX2530665	European Nucleotide Archive	PRJEB25642	http://identifiers.org/ena.embl:PRJEB25642	Bioinformatics Analysis	Table_S1_Abundance	figshare	doi:10.6084/m9.figshare.c.4147079	https://doi.org/10.6084/m9.figshare.c.4147079
5011	Template Preparation and Sequencing	Ion 520 or Ion 530 kit-OT2	Thermo Fisher	ERR2511251	ERX2530666	European Nucleotide Archive	PRJEB25642	http://identifiers.org/ena.embl:PRJEB25642	Bioinformatics Analysis	Table_S1_Abundance	figshare	doi:10.6084/m9.figshare.c.4147079	https://doi.org/10.6084/m9.figshare.c.4147079
5012	Template Preparation and Sequencing	Ion 520 or Ion 530 kit-OT2	Thermo Fisher	ERR2511252	ERX2530667	European Nucleotide Archive	PRJEB25642	http://identifiers.org/ena.embl:PRJEB25642	Bioinformatics Analysis	Table_S1_Abundance	figshare	doi:10.6084/m9.figshare.c.4147079	https://doi.org/10.6084/m9.figshare.c.4147079
5013	Template Preparation and Sequencing	Ion 520 or Ion 530 kit-OT2	Thermo Fisher	ERR2511253	ERX2530668	European Nucleotide Archive	PRJEB25642	http://identifiers.org/ena.embl:PRJEB25642	Bioinformatics Analysis	Table_S1_Abundance	figshare	doi:10.6084/m9.figshare.c.4147079	https://doi.org/10.6084/m9.figshare.c.4147079
5014	Template Preparation and Sequencing	Ion 520 or Ion 530 kit-OT2	Thermo Fisher	ERR2511254	ERX2530669	European Nucleotide Archive	PRJEB25642	http://identifiers.org/ena.embl:PRJEB25642	Bioinformatics Analysis	Table_S1_Abundance	figshare	doi:10.6084/m9.figshare.c.4147079	https://doi.org/10.6084/m9.figshare.c.4147079
5015	Template Preparation and Sequencing	Ion 520 or Ion 530 kit-OT2	Thermo Fisher	ERR2511255	ERX2530670	European Nucleotide Archive	PRJEB25642	http://identifiers.org/ena.embl:PRJEB25642	Bioinformatics Analysis	Table_S1_Abundance	figshare	doi:10.6084/m9.figshare.c.4147079	https://doi.org/10.6084/m9.figshare.c.4147079
5016	Template Preparation and Sequencing	Ion 520 or Ion 530 kit-OT2	Thermo Fisher	ERR2511256	ERX2530671	European Nucleotide Archive	PRJEB25642	http://identifiers.org/ena.embl:PRJEB25642	Bioinformatics Analysis	Table_S1_Abundance	figshare	doi:10.6084/m9.figshare.c.4147079	https://doi.org/10.6084/m9.figshare.c.4147079
5017	Template Preparation and Sequencing	Ion 520 or Ion 530 kit-OT2	Thermo Fisher	ERR2511257	ERX2530672	European Nucleotide Archive	PRJEB25642	http://identifiers.org/ena.embl:PRJEB25642	Bioinformatics Analysis	Table_S1_Abundance	figshare	doi:10.6084/m9.figshare.c.4147079	https://doi.org/10.6084/m9.figshare.c.4147079
5018	Template Preparation and Sequencing	Ion 520 or Ion 530 kit-OT2	Thermo Fisher	ERR2511258	ERX2530673	European Nucleotide Archive	PRJEB25642	http://identifiers.org/ena.embl:PRJEB25642	Bioinformatics Analysis	Table_S1_Abundance	figshare	doi:10.6084/m9.figshare.c.4147079	https://doi.org/10.6084/m9.figshare.c.4147079
5019	Template Preparation and Sequencing	Ion 520 or Ion 530 kit-OT2	Thermo Fisher	ERR2511259	ERX2530674	European Nucleotide Archive	PRJEB25642	http://identifiers.org/ena.embl:PRJEB25642	Bioinformatics Analysis	Table_S1_Abundance	figshare	doi:10.6084/m9.figshare.c.4147079	https://doi.org/10.6084/m9.figshare.c.4147079
5020	Template Preparation and Sequencing	Ion 520 or Ion 530 kit-OT2	Thermo Fisher	ERR2511260	ERX2530675	European Nucleotide Archive	PRJEB25642	http://identifiers.org/ena.embl:PRJEB25642	Bioinformatics Analysis	Table_S1_Abundance	figshare	doi:10.6084/m9.figshare.c.4147079	https://doi.org/10.6084/m9.figshare.c.4147079
5021	Template Preparation and Sequencing	Ion 520 or Ion 530 kit-OT2	Thermo Fisher	ERR2511261	ERX2530676	European Nucleotide Archive	PRJEB25642	http://identifiers.org/ena.embl:PRJEB25642	Bioinformatics Analysis	Table_S1_Abundance	figshare	doi:10.6084/m9.figshare.c.4147079	https://doi.org/10.6084/m9.figshare.c.4147079
5022	Template Preparation and Sequencing	Ion 520 or Ion 530 kit-OT2	Thermo Fisher	ERR2511262	ERX2530677	European Nucleotide Archive	PRJEB25642	http://identifiers.org/ena.embl:PRJEB25642	Bioinformatics Analysis	Table_S1_Abundance	figshare	doi:10.6084/m9.figshare.c.4147079	https://doi.org/10.6084/m9.figshare.c.4147079
5023	Template Preparation and Sequencing	Ion 520 or Ion 530 kit-OT2	Thermo Fisher	ERR2511263	ERX2530678	European Nucleotide Archive	PRJEB25642	http://identifiers.org/ena.embl:PRJEB25642	Bioinformatics Analysis	Table_S1_Abundance	figshare	doi:10.6084/m9.figshare.c.4147079	https://doi.org/10.6084/m9.figshare.c.4147079
5024	Template Preparation and Sequencing	Ion 520 or Ion 530 kit-OT2	Thermo Fisher	ERR2511264	ERX2530679	European Nucleotide Archive	PRJEB25642	http://identifiers.org/ena.embl:PRJEB25642	Bioinformatics Analysis	Table_S1_Abundance	figshare	doi:10.6084/m9.figshare.c.4147079	https://doi.org/10.6084/m9.figshare.c.4147079
5025	Template Preparation and Sequencing	Ion 520 or Ion 530 kit-OT2	Thermo Fisher	ERR2511265	ERX2530680	European Nucleotide Archive	PRJEB25642	http://identifiers.org/ena.embl:PRJEB25642	Bioinformatics Analysis	Table_S1_Abundance	figshare	doi:10.6084/m9.figshare.c.4147079	https://doi.org/10.6084/m9.figshare.c.4147079
5026	Template Preparation and Sequencing	Ion 520 or Ion 530 kit-OT2	Thermo Fisher	ERR2511266	ERX2530681	European Nucleotide Archive	PRJEB25642	http://identifiers.org/ena.embl:PRJEB25642	Bioinformatics Analysis	Table_S1_Abundance	figshare	doi:10.6084/m9.figshare.c.4147079	https://doi.org/10.6084/m9.figshare.c.4147079
5027	Template Preparation and Sequencing	Ion 520 or Ion 530 kit-OT2	Thermo Fisher	ERR2511267	ERX2530682	European Nucleotide Archive	PRJEB25642	http://identifiers.org/ena.embl:PRJEB25642	Bioinformatics Analysis	Table_S1_Abundance	figshare	doi:10.6084/m9.figshare.c.4147079	https://doi.org/10.6084/m9.figshare.c.4147079
5028	Template Preparation and Sequencing	Ion 520 or Ion 530 kit-OT2	Thermo Fisher	ERR2511268	ERX2530683	European Nucleotide Archive	PRJEB25642	http://identifiers.org/ena.embl:PRJEB25642	Bioinformatics Analysis	Table_S1_Abundance	figshare	doi:10.6084/m9.figshare.c.4147079	https://doi.org/10.6084/m9.figshare.c.4147079
5029	Template Preparation and Sequencing	Ion 520 or Ion 530 kit-OT2	Thermo Fisher	ERR2511269	ERX2530684	European Nucleotide Archive	PRJEB25642	http://identifiers.org/ena.embl:PRJEB25642	Bioinformatics Analysis	Table_S1_Abundance	figshare	doi:10.6084/m9.figshare.c.4147079	https://doi.org/10.6084/m9.figshare.c.4147079
5030	Template Preparation and Sequencing	Ion 520 or Ion 530 kit-OT2	Thermo Fisher	ERR2511270	ERX2530685	European Nucleotide Archive	PRJEB25642	http://identifiers.org/ena.embl:PRJEB25642	Bioinformatics Analysis	Table_S1_Abundance	figshare	doi:10.6084/m9.figshare.c.4147079	https://doi.org/10.6084/m9.figshare.c.4147079
5031	Template Preparation and Sequencing	Ion 520 or Ion 530 kit-OT2	Thermo Fisher	ERR2511271	ERX2530686	European Nucleotide Archive	PRJEB25642	http://identifiers.org/ena.embl:PRJEB25642	Bioinformatics Analysis	Table_S1_Abundance	figshare	doi:10.6084/m9.figshare.c.4147079	https://doi.org/10.6084/m9.figshare.c.4147079
5032	Template Preparation and Sequencing	Ion 520 or Ion 530 kit-OT2	Thermo Fisher	ERR2511272	ERX2530687	European Nucleotide Archive	PRJEB25642	http://identifiers.org/ena.embl:PRJEB25642	Bioinformatics Analysis	Table_S1_Abundance	figshare	doi:10.6084/m9.figshare.c.4147079	https://doi.org/10.6084/m9.figshare.c.4147079
5033	Template Preparation and Sequencing	Ion 520 or Ion 530 kit-OT2	Thermo Fisher	ERR2511273	ERX2530688	European Nucleotide Archive	PRJEB25642	http://identifiers.org/ena.embl:PRJEB25642	Bioinformatics Analysis	Table_S1_Abundance	figshare	doi:10.6084/m9.figshare.c.4147079	https://doi.org/10.6084/m9.figshare.c.4147079
5034	Template Preparation and Sequencing	Ion 520 or Ion 530 kit-OT2	Thermo Fisher	ERR2511274	ERX2530689	European Nucleotide Archive	PRJEB25642	http://identifiers.org/ena.embl:PRJEB25642	Bioinformatics Analysis	Table_S1_Abundance	figshare	doi:10.6084/m9.figshare.c.4147079	https://doi.org/10.6084/m9.figshare.c.4147079
5035	Template Preparation and Sequencing	Ion 520 or Ion 530 kit-OT2	Thermo Fisher	ERR2511275	ERX2530690	European Nucleotide Archive	PRJEB25642	http://identifiers.org/ena.embl:PRJEB25642	Bioinformatics Analysis	Table_S1_Abundance	figshare	doi:10.6084/m9.figshare.c.4147079	https://doi.org/10.6084/m9.figshare.c.4147079
5036	Template Preparation and Sequencing	Ion 520 or Ion 530 kit-OT2	Thermo Fisher	ERR2511276	ERX2530691	European Nucleotide Archive	PRJEB25642	http://identifiers.org/ena.embl:PRJEB25642	Bioinformatics Analysis	Table_S1_Abundance	figshare	doi:10.6084/m9.figshare.c.4147079	https://doi.org/10.6084/m9.figshare.c.4147079
5037	Template Preparation and Sequencing	Ion 520 or Ion 530 kit-OT2	Thermo Fisher	ERR2511277	ERX2530692	European Nucleotide Archive	PRJEB25642	http://identifiers.org/ena.embl:PRJEB25642	Bioinformatics Analysis	Table_S1_Abundance	figshare	doi:10.6084/m9.figshare.c.4147079	https://doi.org/10.6084/m9.figshare.c.4147079
5038	Template Preparation and Sequencing	Ion 520 or Ion 530 kit-OT2	Thermo Fisher	ERR2511278	ERX2530693	European Nucleotide Archive	PRJEB25642	http://identifiers.org/ena.embl:PRJEB25642	Bioinformatics Analysis	Table_S1_Abundance	figshare	doi:10.6084/m9.figshare.c.4147079	https://doi.org/10.6084/m9.figshare.c.4147079
5039	Template Preparation and Sequencing	Ion 520 or Ion 530 kit-OT2	Thermo Fisher	ERR2511279	ERX2530694	European Nucleotide Archive	PRJEB25642	http://identifiers.org/ena.embl:PRJEB25642	Bioinformatics Analysis	Table_S1_Abundance	figshare	doi:10.6084/m9.figshare.c.4147079	https://doi.org/10.6084/m9.figshare.c.4147079
5040	Template Preparation and Sequencing	Ion 520 or Ion 530 kit-OT2	Thermo Fisher	ERR2511280	ERX2530695	European Nucleotide Archive	PRJEB25642	http://identifiers.org/ena.embl:PRJEB25642	Bioinformatics Analysis	Table_S1_Abundance	figshare	doi:10.6084/m9.figshare.c.4147079	https://doi.org/10.6084/m9.figshare.c.4147079
5041	Template Preparation and Sequencing	Ion 520 or Ion 530 kit-OT2	Thermo Fisher	ERR2511281	ERX2530696	European Nucleotide Archive	PRJEB25642	http://identifiers.org/ena.embl:PRJEB25642	Bioinformatics Analysis	Table_S1_Abundance	figshare	doi:10.6084/m9.figshare.c.4147079	https://doi.org/10.6084/m9.figshare.c.4147079
5042	Template Preparation and Sequencing	Ion 520 or Ion 530 kit-OT2	Thermo Fisher	ERR2511282	ERX2530697	European Nucleotide Archive	PRJEB25642	http://identifiers.org/ena.embl:PRJEB25642	Bioinformatics Analysis	Table_S1_Abundance	figshare	doi:10.6084/m9.figshare.c.4147079	https://doi.org/10.6084/m9.figshare.c.4147079
5043	Template Preparation and Sequencing	Ion 520 or Ion 530 kit-OT2	Thermo Fisher	ERR2511283	ERX2530698	European Nucleotide Archive	PRJEB25642	http://identifiers.org/ena.embl:PRJEB25642	Bioinformatics Analysis	Table_S1_Abundance	figshare	doi:10.6084/m9.figshare.c.4147079	https://doi.org/10.6084/m9.figshare.c.4147079
5044	Template Preparation and Sequencing	Ion 520 or Ion 530 kit-OT2	Thermo Fisher	ERR2511284	ERX2530699	European Nucleotide Archive	PRJEB25642	http://identifiers.org/ena.embl:PRJEB25642	Bioinformatics Analysis	Table_S1_Abundance	figshare	doi:10.6084/m9.figshare.c.4147079	https://doi.org/10.6084/m9.figshare.c.4147079
5045	Template Preparation and Sequencing	Ion 520 or Ion 530 kit-OT2	Thermo Fisher	ERR2511285	ERX2530700	European Nucleotide Archive	PRJEB25642	http://identifiers.org/ena.embl:PRJEB25642	Bioinformatics Analysis	Table_S1_Abundance	figshare	doi:10.6084/m9.figshare.c.4147079	https://doi.org/10.6084/m9.figshare.c.4147079
5046	Template Preparation and Sequencing	Ion 520 or Ion 530 kit-OT2	Thermo Fisher	ERR2511286	ERX2530701	European Nucleotide Archive	PRJEB25642	http://identifiers.org/ena.embl:PRJEB25642	Bioinformatics Analysis	Table_S1_Abundance	figshare	doi:10.6084/m9.figshare.c.4147079	https://doi.org/10.6084/m9.figshare.c.4147079
5047	Template Preparation and Sequencing	Ion 520 or Ion 530 kit-OT2	Thermo Fisher	ERR2511287	ERX2530702	European Nucleotide Archive	PRJEB25642	http://identifiers.org/ena.embl:PRJEB25642	Bioinformatics Analysis	Table_S1_Abundance	figshare	doi:10.6084/m9.figshare.c.4147079	https://doi.org/10.6084/m9.figshare.c.4147079
5048	Template Preparation and Sequencing	Ion 520 or Ion 530 kit-OT2	Thermo Fisher	ERR2511288	ERX2530703	European Nucleotide Archive	PRJEB25642	http://identifiers.org/ena.embl:PRJEB25642	Bioinformatics Analysis	Table_S1_Abundance	figshare	doi:10.6084/m9.figshare.c.4147079	https://doi.org/10.6084/m9.figshare.c.4147079
5050	Template Preparation and Sequencing	Ion 520 or Ion 530 kit-OT2	Thermo Fisher	ERR2511289	ERX2530704	European Nucleotide Archive	PRJEB25642	http://identifiers.org/ena.embl:PRJEB25642	Bioinformatics Analysis	Table_S1_Abundance	figshare	doi:10.6084/m9.figshare.c.4147079	https://doi.org/10.6084/m9.figshare.c.4147079
5051	Template Preparation and Sequencing	Ion 520 or Ion 530 kit-OT2	Thermo Fisher	ERR2511290	ERX2530705	European Nucleotide Archive	PRJEB25642	http://identifiers.org/ena.embl:PRJEB25642	Bioinformatics Analysis	Table_S1_Abundance	figshare	doi:10.6084/m9.figshare.c.4147079	https://doi.org/10.6084/m9.figshare.c.4147079
5052	Template Preparation and Sequencing	Ion 520 or Ion 530 kit-OT2	Thermo Fisher	ERR2511291	ERX2530706	European Nucleotide Archive	PRJEB25642	http://identifiers.org/ena.embl:PRJEB25642	Bioinformatics Analysis	Table_S1_Abundance	figshare	doi:10.6084/m9.figshare.c.4147079	https://doi.org/10.6084/m9.figshare.c.4147079
5053	Template Preparation and Sequencing	Ion 520 or Ion 530 kit-OT2	Thermo Fisher	ERR2511292	ERX2530707	European Nucleotide Archive	PRJEB25642	http://identifiers.org/ena.embl:PRJEB25642	Bioinformatics Analysis	Table_S1_Abundance	figshare	doi:10.6084/m9.figshare.c.4147079	https://doi.org/10.6084/m9.figshare.c.4147079
5054	Template Preparation and Sequencing	Ion 520 or Ion 530 kit-OT2	Thermo Fisher	ERR2511293	ERX2530708	European Nucleotide Archive	PRJEB25642	http://identifiers.org/ena.embl:PRJEB25642	Bioinformatics Analysis	Table_S1_Abundance	figshare	doi:10.6084/m9.figshare.c.4147079	https://doi.org/10.6084/m9.figshare.c.4147079
5055	Template Preparation and Sequencing	Ion 520 or Ion 530 kit-OT2	Thermo Fisher	ERR2511294	ERX2530709	European Nucleotide Archive	PRJEB25642	http://identifiers.org/ena.embl:PRJEB25642	Bioinformatics Analysis	Table_S1_Abundance	figshare	doi:10.6084/m9.figshare.c.4147079	https://doi.org/10.6084/m9.figshare.c.4147079
5056	Template Preparation and Sequencing	Ion 520 or Ion 530 kit-OT2	Thermo Fisher	ERR2511295	ERX2530710	European Nucleotide Archive	PRJEB25642	http://identifiers.org/ena.embl:PRJEB25642	Bioinformatics Analysis	Table_S1_Abundance	figshare	doi:10.6084/m9.figshare.c.4147079	https://doi.org/10.6084/m9.figshare.c.4147079
5057	Template Preparation and Sequencing	Ion 520 or Ion 530 kit-OT2	Thermo Fisher	ERR2511296	ERX2530711	European Nucleotide Archive	PRJEB25642	http://identifiers.org/ena.embl:PRJEB25642	Bioinformatics Analysis	Table_S1_Abundance	figshare	doi:10.6084/m9.figshare.c.4147079	https://doi.org/10.6084/m9.figshare.c.4147079
5058	Template Preparation and Sequencing	Ion 520 or Ion 530 kit-OT2	Thermo Fisher	ERR2511297	ERX2530712	European Nucleotide Archive	PRJEB25642	http://identifiers.org/ena.embl:PRJEB25642	Bioinformatics Analysis	Table_S1_Abundance	figshare	doi:10.6084/m9.figshare.c.4147079	https://doi.org/10.6084/m9.figshare.c.4147079
5059	Template Preparation and Sequencing	Ion 520 or Ion 530 kit-OT2	Thermo Fisher	ERR2511298	ERX2530713	European Nucleotide Archive	PRJEB25642	http://identifiers.org/ena.embl:PRJEB25642	Bioinformatics Analysis	Table_S1_Abundance	figshare	doi:10.6084/m9.figshare.c.4147079	https://doi.org/10.6084/m9.figshare.c.4147079
5060	Template Preparation and Sequencing	Ion 520 or Ion 530 kit-OT2	Thermo Fisher	ERR2511299	ERX2530714	European Nucleotide Archive	PRJEB25642	http://identifiers.org/ena.embl:PRJEB25642	Bioinformatics Analysis	Table_S1_Abundance	figshare	doi:10.6084/m9.figshare.c.4147079	https://doi.org/10.6084/m9.figshare.c.4147079
5061	Template Preparation and Sequencing	Ion 520 or Ion 530 kit-OT2	Thermo Fisher	ERR2511300	ERX2530715	European Nucleotide Archive	PRJEB25642	http://identifiers.org/ena.embl:PRJEB25642	Bioinformatics Analysis	Table_S1_Abundance	figshare	doi:10.6084/m9.figshare.c.4147079	https://doi.org/10.6084/m9.figshare.c.4147079
5062	Template Preparation and Sequencing	Ion 520 or Ion 530 kit-OT2	Thermo Fisher	ERR2511301	ERX2530716	European Nucleotide Archive	PRJEB25642	http://identifiers.org/ena.embl:PRJEB25642	Bioinformatics Analysis	Table_S1_Abundance	figshare	doi:10.6084/m9.figshare.c.4147079	https://doi.org/10.6084/m9.figshare.c.4147079
5063	Template Preparation and Sequencing	Ion 520 or Ion 530 kit-OT2	Thermo Fisher	ERR2511302	ERX2530717	European Nucleotide Archive	PRJEB25642	http://identifiers.org/ena.embl:PRJEB25642	Bioinformatics Analysis	Table_S1_Abundance	figshare	doi:10.6084/m9.figshare.c.4147079	https://doi.org/10.6084/m9.figshare.c.4147079
5064	Template Preparation and Sequencing	Ion 520 or Ion 530 kit-OT2	Thermo Fisher	ERR2511303	ERX2530718	European Nucleotide Archive	PRJEB25642	http://identifiers.org/ena.embl:PRJEB25642	Bioinformatics Analysis	Table_S1_Abundance	figshare	doi:10.6084/m9.figshare.c.4147079	https://doi.org/10.6084/m9.figshare.c.4147079
5065	Template Preparation and Sequencing	Ion 520 or Ion 530 kit-OT2	Thermo Fisher	ERR2511304	ERX2530719	European Nucleotide Archive	PRJEB25642	http://identifiers.org/ena.embl:PRJEB25642	Bioinformatics Analysis	Table_S1_Abundance	figshare	doi:10.6084/m9.figshare.c.4147079	https://doi.org/10.6084/m9.figshare.c.4147079
5066	Template Preparation and Sequencing	Ion 520 or Ion 530 kit-OT2	Thermo Fisher	ERR2511305	ERX2530720	European Nucleotide Archive	PRJEB25642	http://identifiers.org/ena.embl:PRJEB25642	Bioinformatics Analysis	Table_S1_Abundance	figshare	doi:10.6084/m9.figshare.c.4147079	https://doi.org/10.6084/m9.figshare.c.4147079
5067	Template Preparation and Sequencing	Ion 520 or Ion 530 kit-OT2	Thermo Fisher	ERR2511306	ERX2530721	European Nucleotide Archive	PRJEB25642	http://identifiers.org/ena.embl:PRJEB25642	Bioinformatics Analysis	Table_S1_Abundance	figshare	doi:10.6084/m9.figshare.c.4147079	https://doi.org/10.6084/m9.figshare.c.4147079
6001	Template Preparation and Sequencing	Ion 520 or Ion 530 kit-OT2	Thermo Fisher	ERR2511307	ERX2530722	European Nucleotide Archive	PRJEB25642	http://identifiers.org/ena.embl:PRJEB25642	Bioinformatics Analysis	Table_S1_Abundance	figshare	doi:10.6084/m9.figshare.c.4147079	https://doi.org/10.6084/m9.figshare.c.4147079
6002	Template Preparation and Sequencing	Ion 520 or Ion 530 kit-OT2	Thermo Fisher	ERR2511308	ERX2530723	European Nucleotide Archive	PRJEB25642	http://identifiers.org/ena.embl:PRJEB25642	Bioinformatics Analysis	Table_S1_Abundance	figshare	doi:10.6084/m9.figshare.c.4147079	https://doi.org/10.6084/m9.figshare.c.4147079
6003	Template Preparation and Sequencing	Ion 520 or Ion 530 kit-OT2	Thermo Fisher	ERR2511309	ERX2530724	European Nucleotide Archive	PRJEB25642	http://identifiers.org/ena.embl:PRJEB25642	Bioinformatics Analysis	Table_S1_Abundance	figshare	doi:10.6084/m9.figshare.c.4147079	https://doi.org/10.6084/m9.figshare.c.4147079
6004	Template Preparation and Sequencing	Ion 520 or Ion 530 kit-OT2	Thermo Fisher	ERR2511310	ERX2530725	European Nucleotide Archive	PRJEB25642	http://identifiers.org/ena.embl:PRJEB25642	Bioinformatics Analysis	Table_S1_Abundance	figshare	doi:10.6084/m9.figshare.c.4147079	https://doi.org/10.6084/m9.figshare.c.4147079
6005	Template Preparation and Sequencing	Ion 520 or Ion 530 kit-OT2	Thermo Fisher	ERR2511311	ERX2530726	European Nucleotide Archive	PRJEB25642	http://identifiers.org/ena.embl:PRJEB25642	Bioinformatics Analysis	Table_S1_Abundance	figshare	doi:10.6084/m9.figshare.c.4147079	https://doi.org/10.6084/m9.figshare.c.4147079
6006	Template Preparation and Sequencing	Ion 520 or Ion 530 kit-OT2	Thermo Fisher	ERR2511312	ERX2530727	European Nucleotide Archive	PRJEB25642	http://identifiers.org/ena.embl:PRJEB25642	Bioinformatics Analysis	Table_S1_Abundance	figshare	doi:10.6084/m9.figshare.c.4147079	https://doi.org/10.6084/m9.figshare.c.4147079
6007	Template Preparation and Sequencing	Ion 520 or Ion 530 kit-OT2	Thermo Fisher	ERR2511313	ERX2530728	European Nucleotide Archive	PRJEB25642	http://identifiers.org/ena.embl:PRJEB25642	Bioinformatics Analysis	Table_S1_Abundance	figshare	doi:10.6084/m9.figshare.c.4147079	https://doi.org/10.6084/m9.figshare.c.4147079
6008	Template Preparation and Sequencing	Ion 520 or Ion 530 kit-OT2	Thermo Fisher	ERR2511314	ERX2530729	European Nucleotide Archive	PRJEB25642	http://identifiers.org/ena.embl:PRJEB25642	Bioinformatics Analysis	Table_S1_Abundance	figshare	doi:10.6084/m9.figshare.c.4147079	https://doi.org/10.6084/m9.figshare.c.4147079
6009	Template Preparation and Sequencing	Ion 520 or Ion 530 kit-OT2	Thermo Fisher	ERR2511315	ERX2530730	European Nucleotide Archive	PRJEB25642	http://identifiers.org/ena.embl:PRJEB25642	Bioinformatics Analysis	Table_S1_Abundance	figshare	doi:10.6084/m9.figshare.c.4147079	https://doi.org/10.6084/m9.figshare.c.4147079
6010	Template Preparation and Sequencing	Ion 520 or Ion 530 kit-OT2	Thermo Fisher	ERR2511316	ERX2530731	European Nucleotide Archive	PRJEB25642	http://identifiers.org/ena.embl:PRJEB25642	Bioinformatics Analysis	Table_S1_Abundance	figshare	doi:10.6084/m9.figshare.c.4147079	https://doi.org/10.6084/m9.figshare.c.4147079
6011	Template Preparation and Sequencing	Ion 520 or Ion 530 kit-OT2	Thermo Fisher	ERR2511317	ERX2530732	European Nucleotide Archive	PRJEB25642	http://identifiers.org/ena.embl:PRJEB25642	Bioinformatics Analysis	Table_S1_Abundance	figshare	doi:10.6084/m9.figshare.c.4147079	https://doi.org/10.6084/m9.figshare.c.4147079
6012	Template Preparation and Sequencing	Ion 520 or Ion 530 kit-OT2	Thermo Fisher	ERR2511318	ERX2530733	European Nucleotide Archive	PRJEB25642	http://identifiers.org/ena.embl:PRJEB25642	Bioinformatics Analysis	Table_S1_Abundance	figshare	doi:10.6084/m9.figshare.c.4147079	https://doi.org/10.6084/m9.figshare.c.4147079
6013	Template Preparation and Sequencing	Ion 520 or Ion 530 kit-OT2	Thermo Fisher	ERR2511319	ERX2530734	European Nucleotide Archive	PRJEB25642	http://identifiers.org/ena.embl:PRJEB25642	Bioinformatics Analysis	Table_S1_Abundance	figshare	doi:10.6084/m9.figshare.c.4147079	https://doi.org/10.6084/m9.figshare.c.4147079
6014	Template Preparation and Sequencing	Ion 520 or Ion 530 kit-OT2	Thermo Fisher	ERR2511320	ERX2530735	European Nucleotide Archive	PRJEB25642	http://identifiers.org/ena.embl:PRJEB25642	Bioinformatics Analysis	Table_S1_Abundance	figshare	doi:10.6084/m9.figshare.c.4147079	https://doi.org/10.6084/m9.figshare.c.4147079
6015	Template Preparation and Sequencing	Ion 520 or Ion 530 kit-OT2	Thermo Fisher	ERR2511321	ERX2530736	European Nucleotide Archive	PRJEB25642	http://identifiers.org/ena.embl:PRJEB25642	Bioinformatics Analysis	Table_S1_Abundance	figshare	doi:10.6084/m9.figshare.c.4147079	https://doi.org/10.6084/m9.figshare.c.4147079
6016	Template Preparation and Sequencing	Ion 520 or Ion 530 kit-OT2	Thermo Fisher	ERR2511322	ERX2530737	European Nucleotide Archive	PRJEB25642	http://identifiers.org/ena.embl:PRJEB25642	Bioinformatics Analysis	Table_S1_Abundance	figshare	doi:10.6084/m9.figshare.c.4147079	https://doi.org/10.6084/m9.figshare.c.4147079
6017	Template Preparation and Sequencing	Ion 520 or Ion 530 kit-OT2	Thermo Fisher	ERR2511323	ERX2530738	European Nucleotide Archive	PRJEB25642	http://identifiers.org/ena.embl:PRJEB25642	Bioinformatics Analysis	Table_S1_Abundance	figshare	doi:10.6084/m9.figshare.c.4147079	https://doi.org/10.6084/m9.figshare.c.4147079
6018	Template Preparation and Sequencing	Ion 520 or Ion 530 kit-OT2	Thermo Fisher	ERR2511324	ERX2530739	European Nucleotide Archive	PRJEB25642	http://identifiers.org/ena.embl:PRJEB25642	Bioinformatics Analysis	Table_S1_Abundance	figshare	doi:10.6084/m9.figshare.c.4147079	https://doi.org/10.6084/m9.figshare.c.4147079
6019	Template Preparation and Sequencing	Ion 520 or Ion 530 kit-OT2	Thermo Fisher	ERR2511325	ERX2530740	European Nucleotide Archive	PRJEB25642	http://identifiers.org/ena.embl:PRJEB25642	Bioinformatics Analysis	Table_S1_Abundance	figshare	doi:10.6084/m9.figshare.c.4147079	https://doi.org/10.6084/m9.figshare.c.4147079
6020	Template Preparation and Sequencing	Ion 520 or Ion 530 kit-OT2	Thermo Fisher	ERR2511326	ERX2530741	European Nucleotide Archive	PRJEB25642	http://identifiers.org/ena.embl:PRJEB25642	Bioinformatics Analysis	Table_S1_Abundance	figshare	doi:10.6084/m9.figshare.c.4147079	https://doi.org/10.6084/m9.figshare.c.4147079
6021	Template Preparation and Sequencing	Ion 520 or Ion 530 kit-OT2	Thermo Fisher	ERR2511327	ERX2530742	European Nucleotide Archive	PRJEB25642	http://identifiers.org/ena.embl:PRJEB25642	Bioinformatics Analysis	Table_S1_Abundance	figshare	doi:10.6084/m9.figshare.c.4147079	https://doi.org/10.6084/m9.figshare.c.4147079
6022	Template Preparation and Sequencing	Ion 520 or Ion 530 kit-OT2	Thermo Fisher	ERR2511328	ERX2530743	European Nucleotide Archive	PRJEB25642	http://identifiers.org/ena.embl:PRJEB25642	Bioinformatics Analysis	Table_S1_Abundance	figshare	doi:10.6084/m9.figshare.c.4147079	https://doi.org/10.6084/m9.figshare.c.4147079
6023	Template Preparation and Sequencing	Ion 520 or Ion 530 kit-OT2	Thermo Fisher	ERR2511329	ERX2530744	European Nucleotide Archive	PRJEB25642	http://identifiers.org/ena.embl:PRJEB25642	Bioinformatics Analysis	Table_S1_Abundance	figshare	doi:10.6084/m9.figshare.c.4147079	https://doi.org/10.6084/m9.figshare.c.4147079
6024	Template Preparation and Sequencing	Ion 520 or Ion 530 kit-OT2	Thermo Fisher	ERR2511330	ERX2530745	European Nucleotide Archive	PRJEB25642	http://identifiers.org/ena.embl:PRJEB25642	Bioinformatics Analysis	Table_S1_Abundance	figshare	doi:10.6084/m9.figshare.c.4147079	https://doi.org/10.6084/m9.figshare.c.4147079
6025	Template Preparation and Sequencing	Ion 520 or Ion 530 kit-OT2	Thermo Fisher	ERR2511331	ERX2530746	European Nucleotide Archive	PRJEB25642	http://identifiers.org/ena.embl:PRJEB25642	Bioinformatics Analysis	Table_S1_Abundance	figshare	doi:10.6084/m9.figshare.c.4147079	https://doi.org/10.6084/m9.figshare.c.4147079
6026	Template Preparation and Sequencing	Ion 520 or Ion 530 kit-OT2	Thermo Fisher	ERR2511332	ERX2530747	European Nucleotide Archive	PRJEB25642	http://identifiers.org/ena.embl:PRJEB25642	Bioinformatics Analysis	Table_S1_Abundance	figshare	doi:10.6084/m9.figshare.c.4147079	https://doi.org/10.6084/m9.figshare.c.4147079
6027	Template Preparation and Sequencing	Ion 520 or Ion 530 kit-OT2	Thermo Fisher	ERR2511333	ERX2530748	European Nucleotide Archive	PRJEB25642	http://identifiers.org/ena.embl:PRJEB25642	Bioinformatics Analysis	Table_S1_Abundance	figshare	doi:10.6084/m9.figshare.c.4147079	https://doi.org/10.6084/m9.figshare.c.4147079
6028	Template Preparation and Sequencing	Ion 520 or Ion 530 kit-OT2	Thermo Fisher	ERR2511334	ERX2530749	European Nucleotide Archive	PRJEB25642	http://identifiers.org/ena.embl:PRJEB25642	Bioinformatics Analysis	Table_S1_Abundance	figshare	doi:10.6084/m9.figshare.c.4147079	https://doi.org/10.6084/m9.figshare.c.4147079
6029	Template Preparation and Sequencing	Ion 520 or Ion 530 kit-OT2	Thermo Fisher	ERR2511335	ERX2530750	European Nucleotide Archive	PRJEB25642	http://identifiers.org/ena.embl:PRJEB25642	Bioinformatics Analysis	Table_S1_Abundance	figshare	doi:10.6084/m9.figshare.c.4147079	https://doi.org/10.6084/m9.figshare.c.4147079
6030	Template Preparation and Sequencing	Ion 520 or Ion 530 kit-OT2	Thermo Fisher	ERR2511336	ERX2530751	European Nucleotide Archive	PRJEB25642	http://identifiers.org/ena.embl:PRJEB25642	Bioinformatics Analysis	Table_S1_Abundance	figshare	doi:10.6084/m9.figshare.c.4147079	https://doi.org/10.6084/m9.figshare.c.4147079
6031	Template Preparation and Sequencing	Ion 520 or Ion 530 kit-OT2	Thermo Fisher	ERR2511337	ERX2530752	European Nucleotide Archive	PRJEB25642	http://identifiers.org/ena.embl:PRJEB25642	Bioinformatics Analysis	Table_S1_Abundance	figshare	doi:10.6084/m9.figshare.c.4147079	https://doi.org/10.6084/m9.figshare.c.4147079
6032	Template Preparation and Sequencing	Ion 520 or Ion 530 kit-OT2	Thermo Fisher	ERR2511338	ERX2530753	European Nucleotide Archive	PRJEB25642	http://identifiers.org/ena.embl:PRJEB25642	Bioinformatics Analysis	Table_S1_Abundance	figshare	doi:10.6084/m9.figshare.c.4147079	https://doi.org/10.6084/m9.figshare.c.4147079
6033	Template Preparation and Sequencing	Ion 520 or Ion 530 kit-OT2	Thermo Fisher	ERR2511339	ERX2530754	European Nucleotide Archive	PRJEB25642	http://identifiers.org/ena.embl:PRJEB25642	Bioinformatics Analysis	Table_S1_Abundance	figshare	doi:10.6084/m9.figshare.c.4147079	https://doi.org/10.6084/m9.figshare.c.4147079
6034	Template Preparation and Sequencing	Ion 520 or Ion 530 kit-OT2	Thermo Fisher	ERR2511340	ERX2530755	European Nucleotide Archive	PRJEB25642	http://identifiers.org/ena.embl:PRJEB25642	Bioinformatics Analysis	Table_S1_Abundance	figshare	doi:10.6084/m9.figshare.c.4147079	https://doi.org/10.6084/m9.figshare.c.4147079
6035	Template Preparation and Sequencing	Ion 520 or Ion 530 kit-OT2	Thermo Fisher	ERR2511341	ERX2530756	European Nucleotide Archive	PRJEB25642	http://identifiers.org/ena.embl:PRJEB25642	Bioinformatics Analysis	Table_S1_Abundance	figshare	doi:10.6084/m9.figshare.c.4147079	https://doi.org/10.6084/m9.figshare.c.4147079
6036	Template Preparation and Sequencing	Ion 520 or Ion 530 kit-OT2	Thermo Fisher	ERR2511342	ERX2530757	European Nucleotide Archive	PRJEB25642	http://identifiers.org/ena.embl:PRJEB25642	Bioinformatics Analysis	Table_S1_Abundance	figshare	doi:10.6084/m9.figshare.c.4147079	https://doi.org/10.6084/m9.figshare.c.4147079
6037	Template Preparation and Sequencing	Ion 520 or Ion 530 kit-OT2	Thermo Fisher	ERR2511343	ERX2530758	European Nucleotide Archive	PRJEB25642	http://identifiers.org/ena.embl:PRJEB25642	Bioinformatics Analysis	Table_S1_Abundance	figshare	doi:10.6084/m9.figshare.c.4147079	https://doi.org/10.6084/m9.figshare.c.4147079
6038	Template Preparation and Sequencing	Ion 520 or Ion 530 kit-OT2	Thermo Fisher	ERR2511344	ERX2530759	European Nucleotide Archive	PRJEB25642	http://identifiers.org/ena.embl:PRJEB25642	Bioinformatics Analysis	Table_S1_Abundance	figshare	doi:10.6084/m9.figshare.c.4147079	https://doi.org/10.6084/m9.figshare.c.4147079
6039	Template Preparation and Sequencing	Ion 520 or Ion 530 kit-OT2	Thermo Fisher	ERR2511345	ERX2530760	European Nucleotide Archive	PRJEB25642	http://identifiers.org/ena.embl:PRJEB25642	Bioinformatics Analysis	Table_S1_Abundance	figshare	doi:10.6084/m9.figshare.c.4147079	https://doi.org/10.6084/m9.figshare.c.4147079
6040	Template Preparation and Sequencing	Ion 520 or Ion 530 kit-OT2	Thermo Fisher	ERR2511346	ERX2530761	European Nucleotide Archive	PRJEB25642	http://identifiers.org/ena.embl:PRJEB25642	Bioinformatics Analysis	Table_S1_Abundance	figshare	doi:10.6084/m9.figshare.c.4147079	https://doi.org/10.6084/m9.figshare.c.4147079
6041	Template Preparation and Sequencing	Ion 520 or Ion 530 kit-OT2	Thermo Fisher	ERR2511347	ERX2530762	European Nucleotide Archive	PRJEB25642	http://identifiers.org/ena.embl:PRJEB25642	Bioinformatics Analysis	Table_S1_Abundance	figshare	doi:10.6084/m9.figshare.c.4147079	https://doi.org/10.6084/m9.figshare.c.4147079
6042	Template Preparation and Sequencing	Ion 520 or Ion 530 kit-OT2	Thermo Fisher	ERR2511348	ERX2530763	European Nucleotide Archive	PRJEB25642	http://identifiers.org/ena.embl:PRJEB25642	Bioinformatics Analysis	Table_S1_Abundance	figshare	doi:10.6084/m9.figshare.c.4147079	https://doi.org/10.6084/m9.figshare.c.4147079
6043	Template Preparation and Sequencing	Ion 520 or Ion 530 kit-OT2	Thermo Fisher	ERR2511349	ERX2530764	European Nucleotide Archive	PRJEB25642	http://identifiers.org/ena.embl:PRJEB25642	Bioinformatics Analysis	Table_S1_Abundance	figshare	doi:10.6084/m9.figshare.c.4147079	https://doi.org/10.6084/m9.figshare.c.4147079
6045	Template Preparation and Sequencing	Ion 520 or Ion 530 kit-OT2	Thermo Fisher	ERR2511350	ERX2530765	European Nucleotide Archive	PRJEB25642	http://identifiers.org/ena.embl:PRJEB25642	Bioinformatics Analysis	Table_S1_Abundance	figshare	doi:10.6084/m9.figshare.c.4147079	https://doi.org/10.6084/m9.figshare.c.4147079
6046	Template Preparation and Sequencing	Ion 520 or Ion 530 kit-OT2	Thermo Fisher	ERR2511351	ERX2530766	European Nucleotide Archive	PRJEB25642	http://identifiers.org/ena.embl:PRJEB25642	Bioinformatics Analysis	Table_S1_Abundance	figshare	doi:10.6084/m9.figshare.c.4147079	https://doi.org/10.6084/m9.figshare.c.4147079
6047	Template Preparation and Sequencing	Ion 520 or Ion 530 kit-OT2	Thermo Fisher	ERR2511352	ERX2530767	European Nucleotide Archive	PRJEB25642	http://identifiers.org/ena.embl:PRJEB25642	Bioinformatics Analysis	Table_S1_Abundance	figshare	doi:10.6084/m9.figshare.c.4147079	https://doi.org/10.6084/m9.figshare.c.4147079
6048	Template Preparation and Sequencing	Ion 520 or Ion 530 kit-OT2	Thermo Fisher	ERR2511353	ERX2530768	European Nucleotide Archive	PRJEB25642	http://identifiers.org/ena.embl:PRJEB25642	Bioinformatics Analysis	Table_S1_Abundance	figshare	doi:10.6084/m9.figshare.c.4147079	https://doi.org/10.6084/m9.figshare.c.4147079
6049	Template Preparation and Sequencing	Ion 520 or Ion 530 kit-OT2	Thermo Fisher	ERR2511354	ERX2530769	European Nucleotide Archive	PRJEB25642	http://identifiers.org/ena.embl:PRJEB25642	Bioinformatics Analysis	Table_S1_Abundance	figshare	doi:10.6084/m9.figshare.c.4147079	https://doi.org/10.6084/m9.figshare.c.4147079
6050	Template Preparation and Sequencing	Ion 520 or Ion 530 kit-OT2	Thermo Fisher	ERR2511355	ERX2530770	European Nucleotide Archive	PRJEB25642	http://identifiers.org/ena.embl:PRJEB25642	Bioinformatics Analysis	Table_S1_Abundance	figshare	doi:10.6084/m9.figshare.c.4147079	https://doi.org/10.6084/m9.figshare.c.4147079
6051	Template Preparation and Sequencing	Ion 520 or Ion 530 kit-OT2	Thermo Fisher	ERR2511356	ERX2530771	European Nucleotide Archive	PRJEB25642	http://identifiers.org/ena.embl:PRJEB25642	Bioinformatics Analysis	Table_S1_Abundance	figshare	doi:10.6084/m9.figshare.c.4147079	https://doi.org/10.6084/m9.figshare.c.4147079
6052	Template Preparation and Sequencing	Ion 520 or Ion 530 kit-OT2	Thermo Fisher	ERR2511357	ERX2530772	European Nucleotide Archive	PRJEB25642	http://identifiers.org/ena.embl:PRJEB25642	Bioinformatics Analysis	Table_S1_Abundance	figshare	doi:10.6084/m9.figshare.c.4147079	https://doi.org/10.6084/m9.figshare.c.4147079
6053	Template Preparation and Sequencing	Ion 520 or Ion 530 kit-OT2	Thermo Fisher	ERR2511358	ERX2530773	European Nucleotide Archive	PRJEB25642	http://identifiers.org/ena.embl:PRJEB25642	Bioinformatics Analysis	Table_S1_Abundance	figshare	doi:10.6084/m9.figshare.c.4147079	https://doi.org/10.6084/m9.figshare.c.4147079
6054	Template Preparation and Sequencing	Ion 520 or Ion 530 kit-OT2	Thermo Fisher	ERR2511359	ERX2530774	European Nucleotide Archive	PRJEB25642	http://identifiers.org/ena.embl:PRJEB25642	Bioinformatics Analysis	Table_S1_Abundance	figshare	doi:10.6084/m9.figshare.c.4147079	https://doi.org/10.6084/m9.figshare.c.4147079
6055	Template Preparation and Sequencing	Ion 520 or Ion 530 kit-OT2	Thermo Fisher	ERR2511360	ERX2530775	European Nucleotide Archive	PRJEB25642	http://identifiers.org/ena.embl:PRJEB25642	Bioinformatics Analysis	Table_S1_Abundance	figshare	doi:10.6084/m9.figshare.c.4147079	https://doi.org/10.6084/m9.figshare.c.4147079
6056	Template Preparation and Sequencing	Ion 520 or Ion 530 kit-OT2	Thermo Fisher	ERR2511361	ERX2530776	European Nucleotide Archive	PRJEB25642	http://identifiers.org/ena.embl:PRJEB25642	Bioinformatics Analysis	Table_S1_Abundance	figshare	doi:10.6084/m9.figshare.c.4147079	https://doi.org/10.6084/m9.figshare.c.4147079
6057	Template Preparation and Sequencing	Ion 520 or Ion 530 kit-OT2	Thermo Fisher	ERR2511362	ERX2530777	European Nucleotide Archive	PRJEB25642	http://identifiers.org/ena.embl:PRJEB25642	Bioinformatics Analysis	Table_S1_Abundance	figshare	doi:10.6084/m9.figshare.c.4147079	https://doi.org/10.6084/m9.figshare.c.4147079
6058	Template Preparation and Sequencing	Ion 520 or Ion 530 kit-OT2	Thermo Fisher	ERR2511363	ERX2530778	European Nucleotide Archive	PRJEB25642	http://identifiers.org/ena.embl:PRJEB25642	Bioinformatics Analysis	Table_S1_Abundance	figshare	doi:10.6084/m9.figshare.c.4147079	https://doi.org/10.6084/m9.figshare.c.4147079
6059	Template Preparation and Sequencing	Ion 520 or Ion 530 kit-OT2	Thermo Fisher	ERR2511364	ERX2530779	European Nucleotide Archive	PRJEB25642	http://identifiers.org/ena.embl:PRJEB25642	Bioinformatics Analysis	Table_S1_Abundance	figshare	doi:10.6084/m9.figshare.c.4147079	https://doi.org/10.6084/m9.figshare.c.4147079
6060	Template Preparation and Sequencing	Ion 520 or Ion 530 kit-OT2	Thermo Fisher	ERR2511365	ERX2530780	European Nucleotide Archive	PRJEB25642	http://identifiers.org/ena.embl:PRJEB25642	Bioinformatics Analysis	Table_S1_Abundance	figshare	doi:10.6084/m9.figshare.c.4147079	https://doi.org/10.6084/m9.figshare.c.4147079
6061	Template Preparation and Sequencing	Ion 520 or Ion 530 kit-OT2	Thermo Fisher	ERR2511366	ERX2530781	European Nucleotide Archive	PRJEB25642	http://identifiers.org/ena.embl:PRJEB25642	Bioinformatics Analysis	Table_S1_Abundance	figshare	doi:10.6084/m9.figshare.c.4147079	https://doi.org/10.6084/m9.figshare.c.4147079
6062	Template Preparation and Sequencing	Ion 520 or Ion 530 kit-OT2	Thermo Fisher	ERR2511367	ERX2530782	European Nucleotide Archive	PRJEB25642	http://identifiers.org/ena.embl:PRJEB25642	Bioinformatics Analysis	Table_S1_Abundance	figshare	doi:10.6084/m9.figshare.c.4147079	https://doi.org/10.6084/m9.figshare.c.4147079
6063	Template Preparation and Sequencing	Ion 520 or Ion 530 kit-OT2	Thermo Fisher	ERR2511368	ERX2530783	European Nucleotide Archive	PRJEB25642	http://identifiers.org/ena.embl:PRJEB25642	Bioinformatics Analysis	Table_S1_Abundance	figshare	doi:10.6084/m9.figshare.c.4147079	https://doi.org/10.6084/m9.figshare.c.4147079
6064	Template Preparation and Sequencing	Ion 520 or Ion 530 kit-OT2	Thermo Fisher	ERR2511369	ERX2530784	European Nucleotide Archive	PRJEB25642	http://identifiers.org/ena.embl:PRJEB25642	Bioinformatics Analysis	Table_S1_Abundance	figshare	doi:10.6084/m9.figshare.c.4147079	https://doi.org/10.6084/m9.figshare.c.4147079
6065	Template Preparation and Sequencing	Ion 520 or Ion 530 kit-OT2	Thermo Fisher	ERR2511370	ERX2530785	European Nucleotide Archive	PRJEB25642	http://identifiers.org/ena.embl:PRJEB25642	Bioinformatics Analysis	Table_S1_Abundance	figshare	doi:10.6084/m9.figshare.c.4147079	https://doi.org/10.6084/m9.figshare.c.4147079
6066	Template Preparation and Sequencing	Ion 520 or Ion 530 kit-OT2	Thermo Fisher	ERR2511371	ERX2530786	European Nucleotide Archive	PRJEB25642	http://identifiers.org/ena.embl:PRJEB25642	Bioinformatics Analysis	Table_S1_Abundance	figshare	doi:10.6084/m9.figshare.c.4147079	https://doi.org/10.6084/m9.figshare.c.4147079
7001	Template Preparation and Sequencing	Ion 520 or Ion 530 kit-OT2	Thermo Fisher	ERR2511372	ERX2530787	European Nucleotide Archive	PRJEB25642	http://identifiers.org/ena.embl:PRJEB25642	Bioinformatics Analysis	Table_S1_Abundance	figshare	doi:10.6084/m9.figshare.c.4147079	https://doi.org/10.6084/m9.figshare.c.4147079
7003	Template Preparation and Sequencing	Ion 520 or Ion 530 kit-OT2	Thermo Fisher	ERR2511373	ERX2530788	European Nucleotide Archive	PRJEB25642	http://identifiers.org/ena.embl:PRJEB25642	Bioinformatics Analysis	Table_S1_Abundance	figshare	doi:10.6084/m9.figshare.c.4147079	https://doi.org/10.6084/m9.figshare.c.4147079
7004	Template Preparation and Sequencing	Ion 520 or Ion 530 kit-OT2	Thermo Fisher	ERR2511374	ERX2530789	European Nucleotide Archive	PRJEB25642	http://identifiers.org/ena.embl:PRJEB25642	Bioinformatics Analysis	Table_S1_Abundance	figshare	doi:10.6084/m9.figshare.c.4147079	https://doi.org/10.6084/m9.figshare.c.4147079
7005	Template Preparation and Sequencing	Ion 520 or Ion 530 kit-OT2	Thermo Fisher	ERR2511375	ERX2530790	European Nucleotide Archive	PRJEB25642	http://identifiers.org/ena.embl:PRJEB25642	Bioinformatics Analysis	Table_S1_Abundance	figshare	doi:10.6084/m9.figshare.c.4147079	https://doi.org/10.6084/m9.figshare.c.4147079
7006	Template Preparation and Sequencing	Ion 520 or Ion 530 kit-OT2	Thermo Fisher	ERR2511376	ERX2530791	European Nucleotide Archive	PRJEB25642	http://identifiers.org/ena.embl:PRJEB25642	Bioinformatics Analysis	Table_S1_Abundance	figshare	doi:10.6084/m9.figshare.c.4147079	https://doi.org/10.6084/m9.figshare.c.4147079
7007	Template Preparation and Sequencing	Ion 520 or Ion 530 kit-OT2	Thermo Fisher	ERR2511377	ERX2530792	European Nucleotide Archive	PRJEB25642	http://identifiers.org/ena.embl:PRJEB25642	Bioinformatics Analysis	Table_S1_Abundance	figshare	doi:10.6084/m9.figshare.c.4147079	https://doi.org/10.6084/m9.figshare.c.4147079
7008	Template Preparation and Sequencing	Ion 520 or Ion 530 kit-OT2	Thermo Fisher	ERR2511378	ERX2530793	European Nucleotide Archive	PRJEB25642	http://identifiers.org/ena.embl:PRJEB25642	Bioinformatics Analysis	Table_S1_Abundance	figshare	doi:10.6084/m9.figshare.c.4147079	https://doi.org/10.6084/m9.figshare.c.4147079
7009	Template Preparation and Sequencing	Ion 520 or Ion 530 kit-OT2	Thermo Fisher	ERR2511379	ERX2530794	European Nucleotide Archive	PRJEB25642	http://identifiers.org/ena.embl:PRJEB25642	Bioinformatics Analysis	Table_S1_Abundance	figshare	doi:10.6084/m9.figshare.c.4147079	https://doi.org/10.6084/m9.figshare.c.4147079
7016	Template Preparation and Sequencing	Ion 520 or Ion 530 kit-OT2	Thermo Fisher	ERR2511380	ERX2530795	European Nucleotide Archive	PRJEB25642	http://identifiers.org/ena.embl:PRJEB25642	Bioinformatics Analysis	Table_S1_Abundance	figshare	doi:10.6084/m9.figshare.c.4147079	https://doi.org/10.6084/m9.figshare.c.4147079
7017	Template Preparation and Sequencing	Ion 520 or Ion 530 kit-OT2	Thermo Fisher	ERR2511381	ERX2530796	European Nucleotide Archive	PRJEB25642	http://identifiers.org/ena.embl:PRJEB25642	Bioinformatics Analysis	Table_S1_Abundance	figshare	doi:10.6084/m9.figshare.c.4147079	https://doi.org/10.6084/m9.figshare.c.4147079
7019	Template Preparation and Sequencing	Ion 520 or Ion 530 kit-OT2	Thermo Fisher	ERR2511382	ERX2530797	European Nucleotide Archive	PRJEB25642	http://identifiers.org/ena.embl:PRJEB25642	Bioinformatics Analysis	Table_S1_Abundance	figshare	doi:10.6084/m9.figshare.c.4147079	https://doi.org/10.6084/m9.figshare.c.4147079
7023	Template Preparation and Sequencing	Ion 520 or Ion 530 kit-OT2	Thermo Fisher	ERR2511383	ERX2530798	European Nucleotide Archive	PRJEB25642	http://identifiers.org/ena.embl:PRJEB25642	Bioinformatics Analysis	Table_S1_Abundance	figshare	doi:10.6084/m9.figshare.c.4147079	https://doi.org/10.6084/m9.figshare.c.4147079
7024	Template Preparation and Sequencing	Ion 520 or Ion 530 kit-OT2	Thermo Fisher	ERR2511384	ERX2530799	European Nucleotide Archive	PRJEB25642	http://identifiers.org/ena.embl:PRJEB25642	Bioinformatics Analysis	Table_S1_Abundance	figshare	doi:10.6084/m9.figshare.c.4147079	https://doi.org/10.6084/m9.figshare.c.4147079
7025	Template Preparation and Sequencing	Ion 520 or Ion 530 kit-OT2	Thermo Fisher	ERR2511385	ERX2530800	European Nucleotide Archive	PRJEB25642	http://identifiers.org/ena.embl:PRJEB25642	Bioinformatics Analysis	Table_S1_Abundance	figshare	doi:10.6084/m9.figshare.c.4147079	https://doi.org/10.6084/m9.figshare.c.4147079
7026	Template Preparation and Sequencing	Ion 520 or Ion 530 kit-OT2	Thermo Fisher	ERR2511386	ERX2530801	European Nucleotide Archive	PRJEB25642	http://identifiers.org/ena.embl:PRJEB25642	Bioinformatics Analysis	Table_S1_Abundance	figshare	doi:10.6084/m9.figshare.c.4147079	https://doi.org/10.6084/m9.figshare.c.4147079
7027	Template Preparation and Sequencing	Ion 520 or Ion 530 kit-OT2	Thermo Fisher	ERR2511387	ERX2530802	European Nucleotide Archive	PRJEB25642	http://identifiers.org/ena.embl:PRJEB25642	Bioinformatics Analysis	Table_S1_Abundance	figshare	doi:10.6084/m9.figshare.c.4147079	https://doi.org/10.6084/m9.figshare.c.4147079
7028	Template Preparation and Sequencing	Ion 520 or Ion 530 kit-OT2	Thermo Fisher	ERR2511388	ERX2530803	European Nucleotide Archive	PRJEB25642	http://identifiers.org/ena.embl:PRJEB25642	Bioinformatics Analysis	Table_S1_Abundance	figshare	doi:10.6084/m9.figshare.c.4147079	https://doi.org/10.6084/m9.figshare.c.4147079
7029	Template Preparation and Sequencing	Ion 520 or Ion 530 kit-OT2	Thermo Fisher	ERR2511389	ERX2530804	European Nucleotide Archive	PRJEB25642	http://identifiers.org/ena.embl:PRJEB25642	Bioinformatics Analysis	Table_S1_Abundance	figshare	doi:10.6084/m9.figshare.c.4147079	https://doi.org/10.6084/m9.figshare.c.4147079
7030	Template Preparation and Sequencing	Ion 520 or Ion 530 kit-OT2	Thermo Fisher	ERR2511390	ERX2530805	European Nucleotide Archive	PRJEB25642	http://identifiers.org/ena.embl:PRJEB25642	Bioinformatics Analysis	Table_S1_Abundance	figshare	doi:10.6084/m9.figshare.c.4147079	https://doi.org/10.6084/m9.figshare.c.4147079
7031	Template Preparation and Sequencing	Ion 520 or Ion 530 kit-OT2	Thermo Fisher	ERR2511391	ERX2530806	European Nucleotide Archive	PRJEB25642	http://identifiers.org/ena.embl:PRJEB25642	Bioinformatics Analysis	Table_S1_Abundance	figshare	doi:10.6084/m9.figshare.c.4147079	https://doi.org/10.6084/m9.figshare.c.4147079
7032	Template Preparation and Sequencing	Ion 520 or Ion 530 kit-OT2	Thermo Fisher	ERR2511392	ERX2530807	European Nucleotide Archive	PRJEB25642	http://identifiers.org/ena.embl:PRJEB25642	Bioinformatics Analysis	Table_S1_Abundance	figshare	doi:10.6084/m9.figshare.c.4147079	https://doi.org/10.6084/m9.figshare.c.4147079
7033	Template Preparation and Sequencing	Ion 520 or Ion 530 kit-OT2	Thermo Fisher	ERR2511393	ERX2530808	European Nucleotide Archive	PRJEB25642	http://identifiers.org/ena.embl:PRJEB25642	Bioinformatics Analysis	Table_S1_Abundance	figshare	doi:10.6084/m9.figshare.c.4147079	https://doi.org/10.6084/m9.figshare.c.4147079
7034	Template Preparation and Sequencing	Ion 520 or Ion 530 kit-OT2	Thermo Fisher	ERR2511394	ERX2530809	European Nucleotide Archive	PRJEB25642	http://identifiers.org/ena.embl:PRJEB25642	Bioinformatics Analysis	Table_S1_Abundance	figshare	doi:10.6084/m9.figshare.c.4147079	https://doi.org/10.6084/m9.figshare.c.4147079
7035	Template Preparation and Sequencing	Ion 520 or Ion 530 kit-OT2	Thermo Fisher	ERR2511395	ERX2530810	European Nucleotide Archive	PRJEB25642	http://identifiers.org/ena.embl:PRJEB25642	Bioinformatics Analysis	Table_S1_Abundance	figshare	doi:10.6084/m9.figshare.c.4147079	https://doi.org/10.6084/m9.figshare.c.4147079
7036	Template Preparation and Sequencing	Ion 520 or Ion 530 kit-OT2	Thermo Fisher	ERR2511396	ERX2530811	European Nucleotide Archive	PRJEB25642	http://identifiers.org/ena.embl:PRJEB25642	Bioinformatics Analysis	Table_S1_Abundance	figshare	doi:10.6084/m9.figshare.c.4147079	https://doi.org/10.6084/m9.figshare.c.4147079
7037	Template Preparation and Sequencing	Ion 520 or Ion 530 kit-OT2	Thermo Fisher	ERR2511397	ERX2530812	European Nucleotide Archive	PRJEB25642	http://identifiers.org/ena.embl:PRJEB25642	Bioinformatics Analysis	Table_S1_Abundance	figshare	doi:10.6084/m9.figshare.c.4147079	https://doi.org/10.6084/m9.figshare.c.4147079
7038	Template Preparation and Sequencing	Ion 520 or Ion 530 kit-OT2	Thermo Fisher	ERR2511398	ERX2530813	European Nucleotide Archive	PRJEB25642	http://identifiers.org/ena.embl:PRJEB25642	Bioinformatics Analysis	Table_S1_Abundance	figshare	doi:10.6084/m9.figshare.c.4147079	https://doi.org/10.6084/m9.figshare.c.4147079
7039	Template Preparation and Sequencing	Ion 520 or Ion 530 kit-OT2	Thermo Fisher	ERR2511399	ERX2530814	European Nucleotide Archive	PRJEB25642	http://identifiers.org/ena.embl:PRJEB25642	Bioinformatics Analysis	Table_S1_Abundance	figshare	doi:10.6084/m9.figshare.c.4147079	https://doi.org/10.6084/m9.figshare.c.4147079
7040	Template Preparation and Sequencing	Ion 520 or Ion 530 kit-OT2	Thermo Fisher	ERR2511400	ERX2530815	European Nucleotide Archive	PRJEB25642	http://identifiers.org/ena.embl:PRJEB25642	Bioinformatics Analysis	Table_S1_Abundance	figshare	doi:10.6084/m9.figshare.c.4147079	https://doi.org/10.6084/m9.figshare.c.4147079
7041	Template Preparation and Sequencing	Ion 520 or Ion 530 kit-OT2	Thermo Fisher	ERR2511401	ERX2530816	European Nucleotide Archive	PRJEB25642	http://identifiers.org/ena.embl:PRJEB25642	Bioinformatics Analysis	Table_S1_Abundance	figshare	doi:10.6084/m9.figshare.c.4147079	https://doi.org/10.6084/m9.figshare.c.4147079
7042	Template Preparation and Sequencing	Ion 520 or Ion 530 kit-OT2	Thermo Fisher	ERR2511402	ERX2530817	European Nucleotide Archive	PRJEB25642	http://identifiers.org/ena.embl:PRJEB25642	Bioinformatics Analysis	Table_S1_Abundance	figshare	doi:10.6084/m9.figshare.c.4147079	https://doi.org/10.6084/m9.figshare.c.4147079
7043	Template Preparation and Sequencing	Ion 520 or Ion 530 kit-OT2	Thermo Fisher	ERR2511403	ERX2530818	European Nucleotide Archive	PRJEB25642	http://identifiers.org/ena.embl:PRJEB25642	Bioinformatics Analysis	Table_S1_Abundance	figshare	doi:10.6084/m9.figshare.c.4147079	https://doi.org/10.6084/m9.figshare.c.4147079
7044	Template Preparation and Sequencing	Ion 520 or Ion 530 kit-OT2	Thermo Fisher	ERR2511404	ERX2530819	European Nucleotide Archive	PRJEB25642	http://identifiers.org/ena.embl:PRJEB25642	Bioinformatics Analysis	Table_S1_Abundance	figshare	doi:10.6084/m9.figshare.c.4147079	https://doi.org/10.6084/m9.figshare.c.4147079
7045	Template Preparation and Sequencing	Ion 520 or Ion 530 kit-OT2	Thermo Fisher	ERR2511405	ERX2530820	European Nucleotide Archive	PRJEB25642	http://identifiers.org/ena.embl:PRJEB25642	Bioinformatics Analysis	Table_S1_Abundance	figshare	doi:10.6084/m9.figshare.c.4147079	https://doi.org/10.6084/m9.figshare.c.4147079
7046	Template Preparation and Sequencing	Ion 520 or Ion 530 kit-OT2	Thermo Fisher	ERR2511406	ERX2530821	European Nucleotide Archive	PRJEB25642	http://identifiers.org/ena.embl:PRJEB25642	Bioinformatics Analysis	Table_S1_Abundance	figshare	doi:10.6084/m9.figshare.c.4147079	https://doi.org/10.6084/m9.figshare.c.4147079
7047	Template Preparation and Sequencing	Ion 520 or Ion 530 kit-OT2	Thermo Fisher	ERR2511407	ERX2530822	European Nucleotide Archive	PRJEB25642	http://identifiers.org/ena.embl:PRJEB25642	Bioinformatics Analysis	Table_S1_Abundance	figshare	doi:10.6084/m9.figshare.c.4147079	https://doi.org/10.6084/m9.figshare.c.4147079
7048	Template Preparation and Sequencing	Ion 520 or Ion 530 kit-OT2	Thermo Fisher	ERR2511408	ERX2530823	European Nucleotide Archive	PRJEB25642	http://identifiers.org/ena.embl:PRJEB25642	Bioinformatics Analysis	Table_S1_Abundance	figshare	doi:10.6084/m9.figshare.c.4147079	https://doi.org/10.6084/m9.figshare.c.4147079
7049	Template Preparation and Sequencing	Ion 520 or Ion 530 kit-OT2	Thermo Fisher	ERR2511409	ERX2530824	European Nucleotide Archive	PRJEB25642	http://identifiers.org/ena.embl:PRJEB25642	Bioinformatics Analysis	Table_S1_Abundance	figshare	doi:10.6084/m9.figshare.c.4147079	https://doi.org/10.6084/m9.figshare.c.4147079
7050	Template Preparation and Sequencing	Ion 520 or Ion 530 kit-OT2	Thermo Fisher	ERR2511410	ERX2530825	European Nucleotide Archive	PRJEB25642	http://identifiers.org/ena.embl:PRJEB25642	Bioinformatics Analysis	Table_S1_Abundance	figshare	doi:10.6084/m9.figshare.c.4147079	https://doi.org/10.6084/m9.figshare.c.4147079
7051	Template Preparation and Sequencing	Ion 520 or Ion 530 kit-OT2	Thermo Fisher	ERR2511411	ERX2530826	European Nucleotide Archive	PRJEB25642	http://identifiers.org/ena.embl:PRJEB25642	Bioinformatics Analysis	Table_S1_Abundance	figshare	doi:10.6084/m9.figshare.c.4147079	https://doi.org/10.6084/m9.figshare.c.4147079
7052	Template Preparation and Sequencing	Ion 520 or Ion 530 kit-OT2	Thermo Fisher	ERR2511412	ERX2530827	European Nucleotide Archive	PRJEB25642	http://identifiers.org/ena.embl:PRJEB25642	Bioinformatics Analysis	Table_S1_Abundance	figshare	doi:10.6084/m9.figshare.c.4147079	https://doi.org/10.6084/m9.figshare.c.4147079
7053	Template Preparation and Sequencing	Ion 520 or Ion 530 kit-OT2	Thermo Fisher	ERR2511413	ERX2530828	European Nucleotide Archive	PRJEB25642	http://identifiers.org/ena.embl:PRJEB25642	Bioinformatics Analysis	Table_S1_Abundance	figshare	doi:10.6084/m9.figshare.c.4147079	https://doi.org/10.6084/m9.figshare.c.4147079
7054	Template Preparation and Sequencing	Ion 520 or Ion 530 kit-OT2	Thermo Fisher	ERR2511414	ERX2530829	European Nucleotide Archive	PRJEB25642	http://identifiers.org/ena.embl:PRJEB25642	Bioinformatics Analysis	Table_S1_Abundance	figshare	doi:10.6084/m9.figshare.c.4147079	https://doi.org/10.6084/m9.figshare.c.4147079
7055	Template Preparation and Sequencing	Ion 520 or Ion 530 kit-OT2	Thermo Fisher	ERR2511415	ERX2530830	European Nucleotide Archive	PRJEB25642	http://identifiers.org/ena.embl:PRJEB25642	Bioinformatics Analysis	Table_S1_Abundance	figshare	doi:10.6084/m9.figshare.c.4147079	https://doi.org/10.6084/m9.figshare.c.4147079
7056	Template Preparation and Sequencing	Ion 520 or Ion 530 kit-OT2	Thermo Fisher	ERR2511416	ERX2530831	European Nucleotide Archive	PRJEB25642	http://identifiers.org/ena.embl:PRJEB25642	Bioinformatics Analysis	Table_S1_Abundance	figshare	doi:10.6084/m9.figshare.c.4147079	https://doi.org/10.6084/m9.figshare.c.4147079
7057	Template Preparation and Sequencing	Ion 520 or Ion 530 kit-OT2	Thermo Fisher	ERR2511417	ERX2530832	European Nucleotide Archive	PRJEB25642	http://identifiers.org/ena.embl:PRJEB25642	Bioinformatics Analysis	Table_S1_Abundance	figshare	doi:10.6084/m9.figshare.c.4147079	https://doi.org/10.6084/m9.figshare.c.4147079
7058	Template Preparation and Sequencing	Ion 520 or Ion 530 kit-OT2	Thermo Fisher	ERR2511418	ERX2530833	European Nucleotide Archive	PRJEB25642	http://identifiers.org/ena.embl:PRJEB25642	Bioinformatics Analysis	Table_S1_Abundance	figshare	doi:10.6084/m9.figshare.c.4147079	https://doi.org/10.6084/m9.figshare.c.4147079
7059	Template Preparation and Sequencing	Ion 520 or Ion 530 kit-OT2	Thermo Fisher	ERR2511419	ERX2530834	European Nucleotide Archive	PRJEB25642	http://identifiers.org/ena.embl:PRJEB25642	Bioinformatics Analysis	Table_S1_Abundance	figshare	doi:10.6084/m9.figshare.c.4147079	https://doi.org/10.6084/m9.figshare.c.4147079
7060	Template Preparation and Sequencing	Ion 520 or Ion 530 kit-OT2	Thermo Fisher	ERR2511420	ERX2530835	European Nucleotide Archive	PRJEB25642	http://identifiers.org/ena.embl:PRJEB25642	Bioinformatics Analysis	Table_S1_Abundance	figshare	doi:10.6084/m9.figshare.c.4147079	https://doi.org/10.6084/m9.figshare.c.4147079
7061	Template Preparation and Sequencing	Ion 520 or Ion 530 kit-OT2	Thermo Fisher	ERR2511421	ERX2530836	European Nucleotide Archive	PRJEB25642	http://identifiers.org/ena.embl:PRJEB25642	Bioinformatics Analysis	Table_S1_Abundance	figshare	doi:10.6084/m9.figshare.c.4147079	https://doi.org/10.6084/m9.figshare.c.4147079
7062	Template Preparation and Sequencing	Ion 520 or Ion 530 kit-OT2	Thermo Fisher	ERR2511422	ERX2530837	European Nucleotide Archive	PRJEB25642	http://identifiers.org/ena.embl:PRJEB25642	Bioinformatics Analysis	Table_S1_Abundance	figshare	doi:10.6084/m9.figshare.c.4147079	https://doi.org/10.6084/m9.figshare.c.4147079
7063	Template Preparation and Sequencing	Ion 520 or Ion 530 kit-OT2	Thermo Fisher	ERR2511423	ERX2530838	European Nucleotide Archive	PRJEB25642	http://identifiers.org/ena.embl:PRJEB25642	Bioinformatics Analysis	Table_S1_Abundance	figshare	doi:10.6084/m9.figshare.c.4147079	https://doi.org/10.6084/m9.figshare.c.4147079
7064	Template Preparation and Sequencing	Ion 520 or Ion 530 kit-OT2	Thermo Fisher	ERR2511424	ERX2530839	European Nucleotide Archive	PRJEB25642	http://identifiers.org/ena.embl:PRJEB25642	Bioinformatics Analysis	Table_S1_Abundance	figshare	doi:10.6084/m9.figshare.c.4147079	https://doi.org/10.6084/m9.figshare.c.4147079
7065	Template Preparation and Sequencing	Ion 520 or Ion 530 kit-OT2	Thermo Fisher	ERR2511425	ERX2530840	European Nucleotide Archive	PRJEB25642	http://identifiers.org/ena.embl:PRJEB25642	Bioinformatics Analysis	Table_S1_Abundance	figshare	doi:10.6084/m9.figshare.c.4147079	https://doi.org/10.6084/m9.figshare.c.4147079
7066	Template Preparation and Sequencing	Ion 520 or Ion 530 kit-OT2	Thermo Fisher	ERR2511426	ERX2530841	European Nucleotide Archive	PRJEB25642	http://identifiers.org/ena.embl:PRJEB25642	Bioinformatics Analysis	Table_S1_Abundance	figshare	doi:10.6084/m9.figshare.c.4147079	https://doi.org/10.6084/m9.figshare.c.4147079
7067	Template Preparation and Sequencing	Ion 520 or Ion 530 kit-OT2	Thermo Fisher	ERR2511427	ERX2530842	European Nucleotide Archive	PRJEB25642	http://identifiers.org/ena.embl:PRJEB25642	Bioinformatics Analysis	Table_S1_Abundance	figshare	doi:10.6084/m9.figshare.c.4147079	https://doi.org/10.6084/m9.figshare.c.4147079
7068	Template Preparation and Sequencing	Ion 520 or Ion 530 kit-OT2	Thermo Fisher	ERR2511428	ERX2530843	European Nucleotide Archive	PRJEB25642	http://identifiers.org/ena.embl:PRJEB25642	Bioinformatics Analysis	Table_S1_Abundance	figshare	doi:10.6084/m9.figshare.c.4147079	https://doi.org/10.6084/m9.figshare.c.4147079
7069	Template Preparation and Sequencing	Ion 520 or Ion 530 kit-OT2	Thermo Fisher	ERR2511429	ERX2530844	European Nucleotide Archive	PRJEB25642	http://identifiers.org/ena.embl:PRJEB25642	Bioinformatics Analysis	Table_S1_Abundance	figshare	doi:10.6084/m9.figshare.c.4147079	https://doi.org/10.6084/m9.figshare.c.4147079
7070	Template Preparation and Sequencing	Ion 520 or Ion 530 kit-OT2	Thermo Fisher	ERR2511430	ERX2530845	European Nucleotide Archive	PRJEB25642	http://identifiers.org/ena.embl:PRJEB25642	Bioinformatics Analysis	Table_S1_Abundance	figshare	doi:10.6084/m9.figshare.c.4147079	https://doi.org/10.6084/m9.figshare.c.4147079
7071	Template Preparation and Sequencing	Ion 520 or Ion 530 kit-OT2	Thermo Fisher	ERR2511431	ERX2530846	European Nucleotide Archive	PRJEB25642	http://identifiers.org/ena.embl:PRJEB25642	Bioinformatics Analysis	Table_S1_Abundance	figshare	doi:10.6084/m9.figshare.c.4147079	https://doi.org/10.6084/m9.figshare.c.4147079
7072	Template Preparation and Sequencing	Ion 520 or Ion 530 kit-OT2	Thermo Fisher	ERR2511432	ERX2530847	European Nucleotide Archive	PRJEB25642	http://identifiers.org/ena.embl:PRJEB25642	Bioinformatics Analysis	Table_S1_Abundance	figshare	doi:10.6084/m9.figshare.c.4147079	https://doi.org/10.6084/m9.figshare.c.4147079
7073	Template Preparation and Sequencing	Ion 520 or Ion 530 kit-OT2	Thermo Fisher	ERR2511433	ERX2530848	European Nucleotide Archive	PRJEB25642	http://identifiers.org/ena.embl:PRJEB25642	Bioinformatics Analysis	Table_S1_Abundance	figshare	doi:10.6084/m9.figshare.c.4147079	https://doi.org/10.6084/m9.figshare.c.4147079
7074	Template Preparation and Sequencing	Ion 520 or Ion 530 kit-OT2	Thermo Fisher	ERR2511434	ERX2530849	European Nucleotide Archive	PRJEB25642	http://identifiers.org/ena.embl:PRJEB25642	Bioinformatics Analysis	Table_S1_Abundance	figshare	doi:10.6084/m9.figshare.c.4147079	https://doi.org/10.6084/m9.figshare.c.4147079
7075	Template Preparation and Sequencing	Ion 520 or Ion 530 kit-OT2	Thermo Fisher	ERR2511435	ERX2530850	European Nucleotide Archive	PRJEB25642	http://identifiers.org/ena.embl:PRJEB25642	Bioinformatics Analysis	Table_S1_Abundance	figshare	doi:10.6084/m9.figshare.c.4147079	https://doi.org/10.6084/m9.figshare.c.4147079
7076	Template Preparation and Sequencing	Ion 520 or Ion 530 kit-OT2	Thermo Fisher	ERR2511436	ERX2530851	European Nucleotide Archive	PRJEB25642	http://identifiers.org/ena.embl:PRJEB25642	Bioinformatics Analysis	Table_S1_Abundance	figshare	doi:10.6084/m9.figshare.c.4147079	https://doi.org/10.6084/m9.figshare.c.4147079
7077	Template Preparation and Sequencing	Ion 520 or Ion 530 kit-OT2	Thermo Fisher	ERR2511437	ERX2530852	European Nucleotide Archive	PRJEB25642	http://identifiers.org/ena.embl:PRJEB25642	Bioinformatics Analysis	Table_S1_Abundance	figshare	doi:10.6084/m9.figshare.c.4147079	https://doi.org/10.6084/m9.figshare.c.4147079
7078	Template Preparation and Sequencing	Ion 520 or Ion 530 kit-OT2	Thermo Fisher	ERR2511438	ERX2530853	European Nucleotide Archive	PRJEB25642	http://identifiers.org/ena.embl:PRJEB25642	Bioinformatics Analysis	Table_S1_Abundance	figshare	doi:10.6084/m9.figshare.c.4147079	https://doi.org/10.6084/m9.figshare.c.4147079
7079	Template Preparation and Sequencing	Ion 520 or Ion 530 kit-OT2	Thermo Fisher	ERR2511439	ERX2530854	European Nucleotide Archive	PRJEB25642	http://identifiers.org/ena.embl:PRJEB25642	Bioinformatics Analysis	Table_S1_Abundance	figshare	doi:10.6084/m9.figshare.c.4147079	https://doi.org/10.6084/m9.figshare.c.4147079
7080	Template Preparation and Sequencing	Ion 520 or Ion 530 kit-OT2	Thermo Fisher	ERR2511440	ERX2530855	European Nucleotide Archive	PRJEB25642	http://identifiers.org/ena.embl:PRJEB25642	Bioinformatics Analysis	Table_S1_Abundance	figshare	doi:10.6084/m9.figshare.c.4147079	https://doi.org/10.6084/m9.figshare.c.4147079
7081	Template Preparation and Sequencing	Ion 520 or Ion 530 kit-OT2	Thermo Fisher	ERR2511441	ERX2530856	European Nucleotide Archive	PRJEB25642	http://identifiers.org/ena.embl:PRJEB25642	Bioinformatics Analysis	Table_S1_Abundance	figshare	doi:10.6084/m9.figshare.c.4147079	https://doi.org/10.6084/m9.figshare.c.4147079
7082	Template Preparation and Sequencing	Ion 520 or Ion 530 kit-OT2	Thermo Fisher	ERR2511442	ERX2530857	European Nucleotide Archive	PRJEB25642	http://identifiers.org/ena.embl:PRJEB25642	Bioinformatics Analysis	Table_S1_Abundance	figshare	doi:10.6084/m9.figshare.c.4147079	https://doi.org/10.6084/m9.figshare.c.4147079
7083	Template Preparation and Sequencing	Ion 520 or Ion 530 kit-OT2	Thermo Fisher	ERR2511443	ERX2530858	European Nucleotide Archive	PRJEB25642	http://identifiers.org/ena.embl:PRJEB25642	Bioinformatics Analysis	Table_S1_Abundance	figshare	doi:10.6084/m9.figshare.c.4147079	https://doi.org/10.6084/m9.figshare.c.4147079
7084	Template Preparation and Sequencing	Ion 520 or Ion 530 kit-OT2	Thermo Fisher	ERR2511444	ERX2530859	European Nucleotide Archive	PRJEB25642	http://identifiers.org/ena.embl:PRJEB25642	Bioinformatics Analysis	Table_S1_Abundance	figshare	doi:10.6084/m9.figshare.c.4147079	https://doi.org/10.6084/m9.figshare.c.4147079
7085	Template Preparation and Sequencing	Ion 520 or Ion 530 kit-OT2	Thermo Fisher	ERR2511445	ERX2530860	European Nucleotide Archive	PRJEB25642	http://identifiers.org/ena.embl:PRJEB25642	Bioinformatics Analysis	Table_S1_Abundance	figshare	doi:10.6084/m9.figshare.c.4147079	https://doi.org/10.6084/m9.figshare.c.4147079
7086	Template Preparation and Sequencing	Ion 520 or Ion 530 kit-OT2	Thermo Fisher	ERR2511446	ERX2530861	European Nucleotide Archive	PRJEB25642	http://identifiers.org/ena.embl:PRJEB25642	Bioinformatics Analysis	Table_S1_Abundance	figshare	doi:10.6084/m9.figshare.c.4147079	https://doi.org/10.6084/m9.figshare.c.4147079
7087	Template Preparation and Sequencing	Ion 520 or Ion 530 kit-OT2	Thermo Fisher	ERR2511447	ERX2530862	European Nucleotide Archive	PRJEB25642	http://identifiers.org/ena.embl:PRJEB25642	Bioinformatics Analysis	Table_S1_Abundance	figshare	doi:10.6084/m9.figshare.c.4147079	https://doi.org/10.6084/m9.figshare.c.4147079
7088	Template Preparation and Sequencing	Ion 520 or Ion 530 kit-OT2	Thermo Fisher	ERR2511448	ERX2530863	European Nucleotide Archive	PRJEB25642	http://identifiers.org/ena.embl:PRJEB25642	Bioinformatics Analysis	Table_S1_Abundance	figshare	doi:10.6084/m9.figshare.c.4147079	https://doi.org/10.6084/m9.figshare.c.4147079
7089	Template Preparation and Sequencing	Ion 520 or Ion 530 kit-OT2	Thermo Fisher	ERR2511449	ERX2530864	European Nucleotide Archive	PRJEB25642	http://identifiers.org/ena.embl:PRJEB25642	Bioinformatics Analysis	Table_S1_Abundance	figshare	doi:10.6084/m9.figshare.c.4147079	https://doi.org/10.6084/m9.figshare.c.4147079
7090	Template Preparation and Sequencing	Ion 520 or Ion 530 kit-OT2	Thermo Fisher	ERR2511450	ERX2530865	European Nucleotide Archive	PRJEB25642	http://identifiers.org/ena.embl:PRJEB25642	Bioinformatics Analysis	Table_S1_Abundance	figshare	doi:10.6084/m9.figshare.c.4147079	https://doi.org/10.6084/m9.figshare.c.4147079
7091	Template Preparation and Sequencing	Ion 520 or Ion 530 kit-OT2	Thermo Fisher	ERR2511451	ERX2530866	European Nucleotide Archive	PRJEB25642	http://identifiers.org/ena.embl:PRJEB25642	Bioinformatics Analysis	Table_S1_Abundance	figshare	doi:10.6084/m9.figshare.c.4147079	https://doi.org/10.6084/m9.figshare.c.4147079
7092	Template Preparation and Sequencing	Ion 520 or Ion 530 kit-OT2	Thermo Fisher	ERR2511452	ERX2530867	European Nucleotide Archive	PRJEB25642	http://identifiers.org/ena.embl:PRJEB25642	Bioinformatics Analysis	Table_S1_Abundance	figshare	doi:10.6084/m9.figshare.c.4147079	https://doi.org/10.6084/m9.figshare.c.4147079
7093	Template Preparation and Sequencing	Ion 520 or Ion 530 kit-OT2	Thermo Fisher	ERR2511453	ERX2530868	European Nucleotide Archive	PRJEB25642	http://identifiers.org/ena.embl:PRJEB25642	Bioinformatics Analysis	Table_S1_Abundance	figshare	doi:10.6084/m9.figshare.c.4147079	https://doi.org/10.6084/m9.figshare.c.4147079
7094	Template Preparation and Sequencing	Ion 520 or Ion 530 kit-OT2	Thermo Fisher	ERR2511454	ERX2530869	European Nucleotide Archive	PRJEB25642	http://identifiers.org/ena.embl:PRJEB25642	Bioinformatics Analysis	Table_S1_Abundance	figshare	doi:10.6084/m9.figshare.c.4147079	https://doi.org/10.6084/m9.figshare.c.4147079
7095	Template Preparation and Sequencing	Ion 520 or Ion 530 kit-OT2	Thermo Fisher	ERR2511455	ERX2530870	European Nucleotide Archive	PRJEB25642	http://identifiers.org/ena.embl:PRJEB25642	Bioinformatics Analysis	Table_S1_Abundance	figshare	doi:10.6084/m9.figshare.c.4147079	https://doi.org/10.6084/m9.figshare.c.4147079
7096	Template Preparation and Sequencing	Ion 520 or Ion 530 kit-OT2	Thermo Fisher	ERR2511456	ERX2530871	European Nucleotide Archive	PRJEB25642	http://identifiers.org/ena.embl:PRJEB25642	Bioinformatics Analysis	Table_S1_Abundance	figshare	doi:10.6084/m9.figshare.c.4147079	https://doi.org/10.6084/m9.figshare.c.4147079
7097	Template Preparation and Sequencing	Ion 520 or Ion 530 kit-OT2	Thermo Fisher	ERR2511457	ERX2530872	European Nucleotide Archive	PRJEB25642	http://identifiers.org/ena.embl:PRJEB25642	Bioinformatics Analysis	Table_S1_Abundance	figshare	doi:10.6084/m9.figshare.c.4147079	https://doi.org/10.6084/m9.figshare.c.4147079
7098	Template Preparation and Sequencing	Ion 520 or Ion 530 kit-OT2	Thermo Fisher	ERR2511458	ERX2530873	European Nucleotide Archive	PRJEB25642	http://identifiers.org/ena.embl:PRJEB25642	Bioinformatics Analysis	Table_S1_Abundance	figshare	doi:10.6084/m9.figshare.c.4147079	https://doi.org/10.6084/m9.figshare.c.4147079
7099	Template Preparation and Sequencing	Ion 520 or Ion 530 kit-OT2	Thermo Fisher	ERR2511459	ERX2530874	European Nucleotide Archive	PRJEB25642	http://identifiers.org/ena.embl:PRJEB25642	Bioinformatics Analysis	Table_S1_Abundance	figshare	doi:10.6084/m9.figshare.c.4147079	https://doi.org/10.6084/m9.figshare.c.4147079
7100	Template Preparation and Sequencing	Ion 520 or Ion 530 kit-OT2	Thermo Fisher	ERR2511460	ERX2530875	European Nucleotide Archive	PRJEB25642	http://identifiers.org/ena.embl:PRJEB25642	Bioinformatics Analysis	Table_S1_Abundance	figshare	doi:10.6084/m9.figshare.c.4147079	https://doi.org/10.6084/m9.figshare.c.4147079
7101	Template Preparation and Sequencing	Ion 520 or Ion 530 kit-OT2	Thermo Fisher	ERR2511461	ERX2530876	European Nucleotide Archive	PRJEB25642	http://identifiers.org/ena.embl:PRJEB25642	Bioinformatics Analysis	Table_S1_Abundance	figshare	doi:10.6084/m9.figshare.c.4147079	https://doi.org/10.6084/m9.figshare.c.4147079
7102	Template Preparation and Sequencing	Ion 520 or Ion 530 kit-OT2	Thermo Fisher	ERR2511462	ERX2530877	European Nucleotide Archive	PRJEB25642	http://identifiers.org/ena.embl:PRJEB25642	Bioinformatics Analysis	Table_S1_Abundance	figshare	doi:10.6084/m9.figshare.c.4147079	https://doi.org/10.6084/m9.figshare.c.4147079
7103	Template Preparation and Sequencing	Ion 520 or Ion 530 kit-OT2	Thermo Fisher	ERR2511463	ERX2530878	European Nucleotide Archive	PRJEB25642	http://identifiers.org/ena.embl:PRJEB25642	Bioinformatics Analysis	Table_S1_Abundance	figshare	doi:10.6084/m9.figshare.c.4147079	https://doi.org/10.6084/m9.figshare.c.4147079
7104	Template Preparation and Sequencing	Ion 520 or Ion 530 kit-OT2	Thermo Fisher	ERR2511464	ERX2530879	European Nucleotide Archive	PRJEB25642	http://identifiers.org/ena.embl:PRJEB25642	Bioinformatics Analysis	Table_S1_Abundance	figshare	doi:10.6084/m9.figshare.c.4147079	https://doi.org/10.6084/m9.figshare.c.4147079
7105	Template Preparation and Sequencing	Ion 520 or Ion 530 kit-OT2	Thermo Fisher	ERR2511465	ERX2530880	European Nucleotide Archive	PRJEB25642	http://identifiers.org/ena.embl:PRJEB25642	Bioinformatics Analysis	Table_S1_Abundance	figshare	doi:10.6084/m9.figshare.c.4147079	https://doi.org/10.6084/m9.figshare.c.4147079
7106	Template Preparation and Sequencing	Ion 520 or Ion 530 kit-OT2	Thermo Fisher	ERR2511466	ERX2530881	European Nucleotide Archive	PRJEB25642	http://identifiers.org/ena.embl:PRJEB25642	Bioinformatics Analysis	Table_S1_Abundance	figshare	doi:10.6084/m9.figshare.c.4147079	https://doi.org/10.6084/m9.figshare.c.4147079
7107	Template Preparation and Sequencing	Ion 520 or Ion 530 kit-OT2	Thermo Fisher	ERR2511467	ERX2530882	European Nucleotide Archive	PRJEB25642	http://identifiers.org/ena.embl:PRJEB25642	Bioinformatics Analysis	Table_S1_Abundance	figshare	doi:10.6084/m9.figshare.c.4147079	https://doi.org/10.6084/m9.figshare.c.4147079
8001	Template Preparation and Sequencing	Ion 520 or Ion 530 kit-OT2	Thermo Fisher	ERR2511468	ERX2530883	European Nucleotide Archive	PRJEB25642	http://identifiers.org/ena.embl:PRJEB25642	Bioinformatics Analysis	Table_S1_Abundance	figshare	doi:10.6084/m9.figshare.c.4147079	https://doi.org/10.6084/m9.figshare.c.4147079
8002	Template Preparation and Sequencing	Ion 520 or Ion 530 kit-OT2	Thermo Fisher	ERR2511469	ERX2530884	European Nucleotide Archive	PRJEB25642	http://identifiers.org/ena.embl:PRJEB25642	Bioinformatics Analysis	Table_S1_Abundance	figshare	doi:10.6084/m9.figshare.c.4147079	https://doi.org/10.6084/m9.figshare.c.4147079
8003	Template Preparation and Sequencing	Ion 520 or Ion 530 kit-OT2	Thermo Fisher	ERR2511470	ERX2530885	European Nucleotide Archive	PRJEB25642	http://identifiers.org/ena.embl:PRJEB25642	Bioinformatics Analysis	Table_S1_Abundance	figshare	doi:10.6084/m9.figshare.c.4147079	https://doi.org/10.6084/m9.figshare.c.4147079
8004	Template Preparation and Sequencing	Ion 520 or Ion 530 kit-OT2	Thermo Fisher	ERR2511471	ERX2530886	European Nucleotide Archive	PRJEB25642	http://identifiers.org/ena.embl:PRJEB25642	Bioinformatics Analysis	Table_S1_Abundance	figshare	doi:10.6084/m9.figshare.c.4147079	https://doi.org/10.6084/m9.figshare.c.4147079
8005	Template Preparation and Sequencing	Ion 520 or Ion 530 kit-OT2	Thermo Fisher	ERR2511472	ERX2530887	European Nucleotide Archive	PRJEB25642	http://identifiers.org/ena.embl:PRJEB25642	Bioinformatics Analysis	Table_S1_Abundance	figshare	doi:10.6084/m9.figshare.c.4147079	https://doi.org/10.6084/m9.figshare.c.4147079
8006	Template Preparation and Sequencing	Ion 520 or Ion 530 kit-OT2	Thermo Fisher	ERR2511473	ERX2530888	European Nucleotide Archive	PRJEB25642	http://identifiers.org/ena.embl:PRJEB25642	Bioinformatics Analysis	Table_S1_Abundance	figshare	doi:10.6084/m9.figshare.c.4147079	https://doi.org/10.6084/m9.figshare.c.4147079
8007	Template Preparation and Sequencing	Ion 520 or Ion 530 kit-OT2	Thermo Fisher	ERR2511474	ERX2530889	European Nucleotide Archive	PRJEB25642	http://identifiers.org/ena.embl:PRJEB25642	Bioinformatics Analysis	Table_S1_Abundance	figshare	doi:10.6084/m9.figshare.c.4147079	https://doi.org/10.6084/m9.figshare.c.4147079
8008	Template Preparation and Sequencing	Ion 520 or Ion 530 kit-OT2	Thermo Fisher	ERR2511475	ERX2530890	European Nucleotide Archive	PRJEB25642	http://identifiers.org/ena.embl:PRJEB25642	Bioinformatics Analysis	Table_S1_Abundance	figshare	doi:10.6084/m9.figshare.c.4147079	https://doi.org/10.6084/m9.figshare.c.4147079
8009	Template Preparation and Sequencing	Ion 520 or Ion 530 kit-OT2	Thermo Fisher	ERR2511476	ERX2530891	European Nucleotide Archive	PRJEB25642	http://identifiers.org/ena.embl:PRJEB25642	Bioinformatics Analysis	Table_S1_Abundance	figshare	doi:10.6084/m9.figshare.c.4147079	https://doi.org/10.6084/m9.figshare.c.4147079
8010	Template Preparation and Sequencing	Ion 520 or Ion 530 kit-OT2	Thermo Fisher	ERR2511477	ERX2530892	European Nucleotide Archive	PRJEB25642	http://identifiers.org/ena.embl:PRJEB25642	Bioinformatics Analysis	Table_S1_Abundance	figshare	doi:10.6084/m9.figshare.c.4147079	https://doi.org/10.6084/m9.figshare.c.4147079
8011	Template Preparation and Sequencing	Ion 520 or Ion 530 kit-OT2	Thermo Fisher	ERR2511478	ERX2530893	European Nucleotide Archive	PRJEB25642	http://identifiers.org/ena.embl:PRJEB25642	Bioinformatics Analysis	Table_S1_Abundance	figshare	doi:10.6084/m9.figshare.c.4147079	https://doi.org/10.6084/m9.figshare.c.4147079
8012	Template Preparation and Sequencing	Ion 520 or Ion 530 kit-OT2	Thermo Fisher	ERR2511479	ERX2530894	European Nucleotide Archive	PRJEB25642	http://identifiers.org/ena.embl:PRJEB25642	Bioinformatics Analysis	Table_S1_Abundance	figshare	doi:10.6084/m9.figshare.c.4147079	https://doi.org/10.6084/m9.figshare.c.4147079
8013	Template Preparation and Sequencing	Ion 520 or Ion 530 kit-OT2	Thermo Fisher	ERR2511480	ERX2530895	European Nucleotide Archive	PRJEB25642	http://identifiers.org/ena.embl:PRJEB25642	Bioinformatics Analysis	Table_S1_Abundance	figshare	doi:10.6084/m9.figshare.c.4147079	https://doi.org/10.6084/m9.figshare.c.4147079
8014	Template Preparation and Sequencing	Ion 520 or Ion 530 kit-OT2	Thermo Fisher	ERR2511481	ERX2530896	European Nucleotide Archive	PRJEB25642	http://identifiers.org/ena.embl:PRJEB25642	Bioinformatics Analysis	Table_S1_Abundance	figshare	doi:10.6084/m9.figshare.c.4147079	https://doi.org/10.6084/m9.figshare.c.4147079
8015	Template Preparation and Sequencing	Ion 520 or Ion 530 kit-OT2	Thermo Fisher	ERR2511482	ERX2530897	European Nucleotide Archive	PRJEB25642	http://identifiers.org/ena.embl:PRJEB25642	Bioinformatics Analysis	Table_S1_Abundance	figshare	doi:10.6084/m9.figshare.c.4147079	https://doi.org/10.6084/m9.figshare.c.4147079
8016	Template Preparation and Sequencing	Ion 520 or Ion 530 kit-OT2	Thermo Fisher	ERR2511483	ERX2530898	European Nucleotide Archive	PRJEB25642	http://identifiers.org/ena.embl:PRJEB25642	Bioinformatics Analysis	Table_S1_Abundance	figshare	doi:10.6084/m9.figshare.c.4147079	https://doi.org/10.6084/m9.figshare.c.4147079
8017	Template Preparation and Sequencing	Ion 520 or Ion 530 kit-OT2	Thermo Fisher	ERR2511484	ERX2530899	European Nucleotide Archive	PRJEB25642	http://identifiers.org/ena.embl:PRJEB25642	Bioinformatics Analysis	Table_S1_Abundance	figshare	doi:10.6084/m9.figshare.c.4147079	https://doi.org/10.6084/m9.figshare.c.4147079
8018	Template Preparation and Sequencing	Ion 520 or Ion 530 kit-OT2	Thermo Fisher	ERR2511485	ERX2530900	European Nucleotide Archive	PRJEB25642	http://identifiers.org/ena.embl:PRJEB25642	Bioinformatics Analysis	Table_S1_Abundance	figshare	doi:10.6084/m9.figshare.c.4147079	https://doi.org/10.6084/m9.figshare.c.4147079
8019	Template Preparation and Sequencing	Ion 520 or Ion 530 kit-OT2	Thermo Fisher	ERR2511486	ERX2530901	European Nucleotide Archive	PRJEB25642	http://identifiers.org/ena.embl:PRJEB25642	Bioinformatics Analysis	Table_S1_Abundance	figshare	doi:10.6084/m9.figshare.c.4147079	https://doi.org/10.6084/m9.figshare.c.4147079
8020	Template Preparation and Sequencing	Ion 520 or Ion 530 kit-OT2	Thermo Fisher	ERR2511487	ERX2530902	European Nucleotide Archive	PRJEB25642	http://identifiers.org/ena.embl:PRJEB25642	Bioinformatics Analysis	Table_S1_Abundance	figshare	doi:10.6084/m9.figshare.c.4147079	https://doi.org/10.6084/m9.figshare.c.4147079
8021	Template Preparation and Sequencing	Ion 520 or Ion 530 kit-OT2	Thermo Fisher	ERR2511488	ERX2530903	European Nucleotide Archive	PRJEB25642	http://identifiers.org/ena.embl:PRJEB25642	Bioinformatics Analysis	Table_S1_Abundance	figshare	doi:10.6084/m9.figshare.c.4147079	https://doi.org/10.6084/m9.figshare.c.4147079
8022	Template Preparation and Sequencing	Ion 520 or Ion 530 kit-OT2	Thermo Fisher	ERR2511489	ERX2530904	European Nucleotide Archive	PRJEB25642	http://identifiers.org/ena.embl:PRJEB25642	Bioinformatics Analysis	Table_S1_Abundance	figshare	doi:10.6084/m9.figshare.c.4147079	https://doi.org/10.6084/m9.figshare.c.4147079
8023	Template Preparation and Sequencing	Ion 520 or Ion 530 kit-OT2	Thermo Fisher	ERR2511490	ERX2530905	European Nucleotide Archive	PRJEB25642	http://identifiers.org/ena.embl:PRJEB25642	Bioinformatics Analysis	Table_S1_Abundance	figshare	doi:10.6084/m9.figshare.c.4147079	https://doi.org/10.6084/m9.figshare.c.4147079
8024	Template Preparation and Sequencing	Ion 520 or Ion 530 kit-OT2	Thermo Fisher	ERR2511491	ERX2530906	European Nucleotide Archive	PRJEB25642	http://identifiers.org/ena.embl:PRJEB25642	Bioinformatics Analysis	Table_S1_Abundance	figshare	doi:10.6084/m9.figshare.c.4147079	https://doi.org/10.6084/m9.figshare.c.4147079
8025	Template Preparation and Sequencing	Ion 520 or Ion 530 kit-OT2	Thermo Fisher	ERR2511492	ERX2530907	European Nucleotide Archive	PRJEB25642	http://identifiers.org/ena.embl:PRJEB25642	Bioinformatics Analysis	Table_S1_Abundance	figshare	doi:10.6084/m9.figshare.c.4147079	https://doi.org/10.6084/m9.figshare.c.4147079
8026	Template Preparation and Sequencing	Ion 520 or Ion 530 kit-OT2	Thermo Fisher	ERR2511493	ERX2530908	European Nucleotide Archive	PRJEB25642	http://identifiers.org/ena.embl:PRJEB25642	Bioinformatics Analysis	Table_S1_Abundance	figshare	doi:10.6084/m9.figshare.c.4147079	https://doi.org/10.6084/m9.figshare.c.4147079
8027	Template Preparation and Sequencing	Ion 520 or Ion 530 kit-OT2	Thermo Fisher	ERR2511494	ERX2530909	European Nucleotide Archive	PRJEB25642	http://identifiers.org/ena.embl:PRJEB25642	Bioinformatics Analysis	Table_S1_Abundance	figshare	doi:10.6084/m9.figshare.c.4147079	https://doi.org/10.6084/m9.figshare.c.4147079
8028	Template Preparation and Sequencing	Ion 520 or Ion 530 kit-OT2	Thermo Fisher	ERR2511495	ERX2530910	European Nucleotide Archive	PRJEB25642	http://identifiers.org/ena.embl:PRJEB25642	Bioinformatics Analysis	Table_S1_Abundance	figshare	doi:10.6084/m9.figshare.c.4147079	https://doi.org/10.6084/m9.figshare.c.4147079
8029	Template Preparation and Sequencing	Ion 520 or Ion 530 kit-OT2	Thermo Fisher	ERR2511496	ERX2530911	European Nucleotide Archive	PRJEB25642	http://identifiers.org/ena.embl:PRJEB25642	Bioinformatics Analysis	Table_S1_Abundance	figshare	doi:10.6084/m9.figshare.c.4147079	https://doi.org/10.6084/m9.figshare.c.4147079
8030	Template Preparation and Sequencing	Ion 520 or Ion 530 kit-OT2	Thermo Fisher	ERR2511497	ERX2530912	European Nucleotide Archive	PRJEB25642	http://identifiers.org/ena.embl:PRJEB25642	Bioinformatics Analysis	Table_S1_Abundance	figshare	doi:10.6084/m9.figshare.c.4147079	https://doi.org/10.6084/m9.figshare.c.4147079
8031	Template Preparation and Sequencing	Ion 520 or Ion 530 kit-OT2	Thermo Fisher	ERR2511498	ERX2530913	European Nucleotide Archive	PRJEB25642	http://identifiers.org/ena.embl:PRJEB25642	Bioinformatics Analysis	Table_S1_Abundance	figshare	doi:10.6084/m9.figshare.c.4147079	https://doi.org/10.6084/m9.figshare.c.4147079
8032	Template Preparation and Sequencing	Ion 520 or Ion 530 kit-OT2	Thermo Fisher	ERR2511499	ERX2530914	European Nucleotide Archive	PRJEB25642	http://identifiers.org/ena.embl:PRJEB25642	Bioinformatics Analysis	Table_S1_Abundance	figshare	doi:10.6084/m9.figshare.c.4147079	https://doi.org/10.6084/m9.figshare.c.4147079
8033	Template Preparation and Sequencing	Ion 520 or Ion 530 kit-OT2	Thermo Fisher	ERR2511500	ERX2530915	European Nucleotide Archive	PRJEB25642	http://identifiers.org/ena.embl:PRJEB25642	Bioinformatics Analysis	Table_S1_Abundance	figshare	doi:10.6084/m9.figshare.c.4147079	https://doi.org/10.6084/m9.figshare.c.4147079
8034	Template Preparation and Sequencing	Ion 520 or Ion 530 kit-OT2	Thermo Fisher	ERR2511501	ERX2530916	European Nucleotide Archive	PRJEB25642	http://identifiers.org/ena.embl:PRJEB25642	Bioinformatics Analysis	Table_S1_Abundance	figshare	doi:10.6084/m9.figshare.c.4147079	https://doi.org/10.6084/m9.figshare.c.4147079
8035	Template Preparation and Sequencing	Ion 520 or Ion 530 kit-OT2	Thermo Fisher	ERR2511502	ERX2530917	European Nucleotide Archive	PRJEB25642	http://identifiers.org/ena.embl:PRJEB25642	Bioinformatics Analysis	Table_S1_Abundance	figshare	doi:10.6084/m9.figshare.c.4147079	https://doi.org/10.6084/m9.figshare.c.4147079
8036	Template Preparation and Sequencing	Ion 520 or Ion 530 kit-OT2	Thermo Fisher	ERR2511503	ERX2530918	European Nucleotide Archive	PRJEB25642	http://identifiers.org/ena.embl:PRJEB25642	Bioinformatics Analysis	Table_S1_Abundance	figshare	doi:10.6084/m9.figshare.c.4147079	https://doi.org/10.6084/m9.figshare.c.4147079
8037	Template Preparation and Sequencing	Ion 520 or Ion 530 kit-OT2	Thermo Fisher	ERR2511504	ERX2530919	European Nucleotide Archive	PRJEB25642	http://identifiers.org/ena.embl:PRJEB25642	Bioinformatics Analysis	Table_S1_Abundance	figshare	doi:10.6084/m9.figshare.c.4147079	https://doi.org/10.6084/m9.figshare.c.4147079
8038	Template Preparation and Sequencing	Ion 520 or Ion 530 kit-OT2	Thermo Fisher	ERR2511505	ERX2530920	European Nucleotide Archive	PRJEB25642	http://identifiers.org/ena.embl:PRJEB25642	Bioinformatics Analysis	Table_S1_Abundance	figshare	doi:10.6084/m9.figshare.c.4147079	https://doi.org/10.6084/m9.figshare.c.4147079
8039	Template Preparation and Sequencing	Ion 520 or Ion 530 kit-OT2	Thermo Fisher	ERR2511506	ERX2530921	European Nucleotide Archive	PRJEB25642	http://identifiers.org/ena.embl:PRJEB25642	Bioinformatics Analysis	Table_S1_Abundance	figshare	doi:10.6084/m9.figshare.c.4147079	https://doi.org/10.6084/m9.figshare.c.4147079
8040	Template Preparation and Sequencing	Ion 520 or Ion 530 kit-OT2	Thermo Fisher	ERR2511507	ERX2530922	European Nucleotide Archive	PRJEB25642	http://identifiers.org/ena.embl:PRJEB25642	Bioinformatics Analysis	Table_S1_Abundance	figshare	doi:10.6084/m9.figshare.c.4147079	https://doi.org/10.6084/m9.figshare.c.4147079
8041	Template Preparation and Sequencing	Ion 520 or Ion 530 kit-OT2	Thermo Fisher	ERR2511508	ERX2530923	European Nucleotide Archive	PRJEB25642	http://identifiers.org/ena.embl:PRJEB25642	Bioinformatics Analysis	Table_S1_Abundance	figshare	doi:10.6084/m9.figshare.c.4147079	https://doi.org/10.6084/m9.figshare.c.4147079
8042	Template Preparation and Sequencing	Ion 520 or Ion 530 kit-OT2	Thermo Fisher	ERR2511509	ERX2530924	European Nucleotide Archive	PRJEB25642	http://identifiers.org/ena.embl:PRJEB25642	Bioinformatics Analysis	Table_S1_Abundance	figshare	doi:10.6084/m9.figshare.c.4147079	https://doi.org/10.6084/m9.figshare.c.4147079
8043	Template Preparation and Sequencing	Ion 520 or Ion 530 kit-OT2	Thermo Fisher	ERR2511510	ERX2530925	European Nucleotide Archive	PRJEB25642	http://identifiers.org/ena.embl:PRJEB25642	Bioinformatics Analysis	Table_S1_Abundance	figshare	doi:10.6084/m9.figshare.c.4147079	https://doi.org/10.6084/m9.figshare.c.4147079
8044	Template Preparation and Sequencing	Ion 520 or Ion 530 kit-OT2	Thermo Fisher	ERR2511511	ERX2530926	European Nucleotide Archive	PRJEB25642	http://identifiers.org/ena.embl:PRJEB25642	Bioinformatics Analysis	Table_S1_Abundance	figshare	doi:10.6084/m9.figshare.c.4147079	https://doi.org/10.6084/m9.figshare.c.4147079
8045	Template Preparation and Sequencing	Ion 520 or Ion 530 kit-OT2	Thermo Fisher	ERR2511512	ERX2530927	European Nucleotide Archive	PRJEB25642	http://identifiers.org/ena.embl:PRJEB25642	Bioinformatics Analysis	Table_S1_Abundance	figshare	doi:10.6084/m9.figshare.c.4147079	https://doi.org/10.6084/m9.figshare.c.4147079
8046	Template Preparation and Sequencing	Ion 520 or Ion 530 kit-OT2	Thermo Fisher	ERR2511513	ERX2530928	European Nucleotide Archive	PRJEB25642	http://identifiers.org/ena.embl:PRJEB25642	Bioinformatics Analysis	Table_S1_Abundance	figshare	doi:10.6084/m9.figshare.c.4147079	https://doi.org/10.6084/m9.figshare.c.4147079
8047	Template Preparation and Sequencing	Ion 520 or Ion 530 kit-OT2	Thermo Fisher	ERR2511514	ERX2530929	European Nucleotide Archive	PRJEB25642	http://identifiers.org/ena.embl:PRJEB25642	Bioinformatics Analysis	Table_S1_Abundance	figshare	doi:10.6084/m9.figshare.c.4147079	https://doi.org/10.6084/m9.figshare.c.4147079
8048	Template Preparation and Sequencing	Ion 520 or Ion 530 kit-OT2	Thermo Fisher	ERR2511515	ERX2530930	European Nucleotide Archive	PRJEB25642	http://identifiers.org/ena.embl:PRJEB25642	Bioinformatics Analysis	Table_S1_Abundance	figshare	doi:10.6084/m9.figshare.c.4147079	https://doi.org/10.6084/m9.figshare.c.4147079
8049	Template Preparation and Sequencing	Ion 520 or Ion 530 kit-OT2	Thermo Fisher	ERR2511516	ERX2530931	European Nucleotide Archive	PRJEB25642	http://identifiers.org/ena.embl:PRJEB25642	Bioinformatics Analysis	Table_S1_Abundance	figshare	doi:10.6084/m9.figshare.c.4147079	https://doi.org/10.6084/m9.figshare.c.4147079
8050	Template Preparation and Sequencing	Ion 520 or Ion 530 kit-OT2	Thermo Fisher	ERR2511517	ERX2530932	European Nucleotide Archive	PRJEB25642	http://identifiers.org/ena.embl:PRJEB25642	Bioinformatics Analysis	Table_S1_Abundance	figshare	doi:10.6084/m9.figshare.c.4147079	https://doi.org/10.6084/m9.figshare.c.4147079
8051	Template Preparation and Sequencing	Ion 520 or Ion 530 kit-OT2	Thermo Fisher	ERR2511518	ERX2530933	European Nucleotide Archive	PRJEB25642	http://identifiers.org/ena.embl:PRJEB25642	Bioinformatics Analysis	Table_S1_Abundance	figshare	doi:10.6084/m9.figshare.c.4147079	https://doi.org/10.6084/m9.figshare.c.4147079
8052	Template Preparation and Sequencing	Ion 520 or Ion 530 kit-OT2	Thermo Fisher	ERR2511519	ERX2530934	European Nucleotide Archive	PRJEB25642	http://identifiers.org/ena.embl:PRJEB25642	Bioinformatics Analysis	Table_S1_Abundance	figshare	doi:10.6084/m9.figshare.c.4147079	https://doi.org/10.6084/m9.figshare.c.4147079
8053	Template Preparation and Sequencing	Ion 520 or Ion 530 kit-OT2	Thermo Fisher	ERR2511520	ERX2530935	European Nucleotide Archive	PRJEB25642	http://identifiers.org/ena.embl:PRJEB25642	Bioinformatics Analysis	Table_S1_Abundance	figshare	doi:10.6084/m9.figshare.c.4147079	https://doi.org/10.6084/m9.figshare.c.4147079
8054	Template Preparation and Sequencing	Ion 520 or Ion 530 kit-OT2	Thermo Fisher	ERR2511521	ERX2530936	European Nucleotide Archive	PRJEB25642	http://identifiers.org/ena.embl:PRJEB25642	Bioinformatics Analysis	Table_S1_Abundance	figshare	doi:10.6084/m9.figshare.c.4147079	https://doi.org/10.6084/m9.figshare.c.4147079
8055	Template Preparation and Sequencing	Ion 520 or Ion 530 kit-OT2	Thermo Fisher	ERR2511522	ERX2530937	European Nucleotide Archive	PRJEB25642	http://identifiers.org/ena.embl:PRJEB25642	Bioinformatics Analysis	Table_S1_Abundance	figshare	doi:10.6084/m9.figshare.c.4147079	https://doi.org/10.6084/m9.figshare.c.4147079
8056	Template Preparation and Sequencing	Ion 520 or Ion 530 kit-OT2	Thermo Fisher	ERR2511523	ERX2530938	European Nucleotide Archive	PRJEB25642	http://identifiers.org/ena.embl:PRJEB25642	Bioinformatics Analysis	Table_S1_Abundance	figshare	doi:10.6084/m9.figshare.c.4147079	https://doi.org/10.6084/m9.figshare.c.4147079
8057	Template Preparation and Sequencing	Ion 520 or Ion 530 kit-OT2	Thermo Fisher	ERR2511524	ERX2530939	European Nucleotide Archive	PRJEB25642	http://identifiers.org/ena.embl:PRJEB25642	Bioinformatics Analysis	Table_S1_Abundance	figshare	doi:10.6084/m9.figshare.c.4147079	https://doi.org/10.6084/m9.figshare.c.4147079
8058	Template Preparation and Sequencing	Ion 520 or Ion 530 kit-OT2	Thermo Fisher	ERR2511525	ERX2530940	European Nucleotide Archive	PRJEB25642	http://identifiers.org/ena.embl:PRJEB25642	Bioinformatics Analysis	Table_S1_Abundance	figshare	doi:10.6084/m9.figshare.c.4147079	https://doi.org/10.6084/m9.figshare.c.4147079
8059	Template Preparation and Sequencing	Ion 520 or Ion 530 kit-OT2	Thermo Fisher	ERR2511526	ERX2530941	European Nucleotide Archive	PRJEB25642	http://identifiers.org/ena.embl:PRJEB25642	Bioinformatics Analysis	Table_S1_Abundance	figshare	doi:10.6084/m9.figshare.c.4147079	https://doi.org/10.6084/m9.figshare.c.4147079
9001	Template Preparation and Sequencing	Ion 520 or Ion 530 kit-OT2	Thermo Fisher	ERR2511527	ERX2530942	European Nucleotide Archive	PRJEB25642	http://identifiers.org/ena.embl:PRJEB25642	Bioinformatics Analysis	Table_S1_Abundance	figshare	doi:10.6084/m9.figshare.c.4147079	https://doi.org/10.6084/m9.figshare.c.4147079
9002	Template Preparation and Sequencing	Ion 520 or Ion 530 kit-OT2	Thermo Fisher	ERR2511528	ERX2530943	European Nucleotide Archive	PRJEB25642	http://identifiers.org/ena.embl:PRJEB25642	Bioinformatics Analysis	Table_S1_Abundance	figshare	doi:10.6084/m9.figshare.c.4147079	https://doi.org/10.6084/m9.figshare.c.4147079
9003	Template Preparation and Sequencing	Ion 520 or Ion 530 kit-OT2	Thermo Fisher	ERR2511529	ERX2530944	European Nucleotide Archive	PRJEB25642	http://identifiers.org/ena.embl:PRJEB25642	Bioinformatics Analysis	Table_S1_Abundance	figshare	doi:10.6084/m9.figshare.c.4147079	https://doi.org/10.6084/m9.figshare.c.4147079
9004	Template Preparation and Sequencing	Ion 520 or Ion 530 kit-OT2	Thermo Fisher	ERR2511530	ERX2530945	European Nucleotide Archive	PRJEB25642	http://identifiers.org/ena.embl:PRJEB25642	Bioinformatics Analysis	Table_S1_Abundance	figshare	doi:10.6084/m9.figshare.c.4147079	https://doi.org/10.6084/m9.figshare.c.4147079
9005	Template Preparation and Sequencing	Ion 520 or Ion 530 kit-OT2	Thermo Fisher	ERR2511531	ERX2530946	European Nucleotide Archive	PRJEB25642	http://identifiers.org/ena.embl:PRJEB25642	Bioinformatics Analysis	Table_S1_Abundance	figshare	doi:10.6084/m9.figshare.c.4147079	https://doi.org/10.6084/m9.figshare.c.4147079
9006	Template Preparation and Sequencing	Ion 520 or Ion 530 kit-OT2	Thermo Fisher	ERR2511532	ERX2530947	European Nucleotide Archive	PRJEB25642	http://identifiers.org/ena.embl:PRJEB25642	Bioinformatics Analysis	Table_S1_Abundance	figshare	doi:10.6084/m9.figshare.c.4147079	https://doi.org/10.6084/m9.figshare.c.4147079
9007	Template Preparation and Sequencing	Ion 520 or Ion 530 kit-OT2	Thermo Fisher	ERR2511533	ERX2530948	European Nucleotide Archive	PRJEB25642	http://identifiers.org/ena.embl:PRJEB25642	Bioinformatics Analysis	Table_S1_Abundance	figshare	doi:10.6084/m9.figshare.c.4147079	https://doi.org/10.6084/m9.figshare.c.4147079
9008	Template Preparation and Sequencing	Ion 520 or Ion 530 kit-OT2	Thermo Fisher	ERR2511534	ERX2530949	European Nucleotide Archive	PRJEB25642	http://identifiers.org/ena.embl:PRJEB25642	Bioinformatics Analysis	Table_S1_Abundance	figshare	doi:10.6084/m9.figshare.c.4147079	https://doi.org/10.6084/m9.figshare.c.4147079
9009	Template Preparation and Sequencing	Ion 520 or Ion 530 kit-OT2	Thermo Fisher	ERR2511535	ERX2530950	European Nucleotide Archive	PRJEB25642	http://identifiers.org/ena.embl:PRJEB25642	Bioinformatics Analysis	Table_S1_Abundance	figshare	doi:10.6084/m9.figshare.c.4147079	https://doi.org/10.6084/m9.figshare.c.4147079
9010	Template Preparation and Sequencing	Ion 520 or Ion 530 kit-OT2	Thermo Fisher	ERR2511536	ERX2530951	European Nucleotide Archive	PRJEB25642	http://identifiers.org/ena.embl:PRJEB25642	Bioinformatics Analysis	Table_S1_Abundance	figshare	doi:10.6084/m9.figshare.c.4147079	https://doi.org/10.6084/m9.figshare.c.4147079
9011	Template Preparation and Sequencing	Ion 520 or Ion 530 kit-OT2	Thermo Fisher	ERR2511537	ERX2530952	European Nucleotide Archive	PRJEB25642	http://identifiers.org/ena.embl:PRJEB25642	Bioinformatics Analysis	Table_S1_Abundance	figshare	doi:10.6084/m9.figshare.c.4147079	https://doi.org/10.6084/m9.figshare.c.4147079
9012	Template Preparation and Sequencing	Ion 520 or Ion 530 kit-OT2	Thermo Fisher	ERR2511538	ERX2530953	European Nucleotide Archive	PRJEB25642	http://identifiers.org/ena.embl:PRJEB25642	Bioinformatics Analysis	Table_S1_Abundance	figshare	doi:10.6084/m9.figshare.c.4147079	https://doi.org/10.6084/m9.figshare.c.4147079
9013	Template Preparation and Sequencing	Ion 520 or Ion 530 kit-OT2	Thermo Fisher	ERR2511539	ERX2530954	European Nucleotide Archive	PRJEB25642	http://identifiers.org/ena.embl:PRJEB25642	Bioinformatics Analysis	Table_S1_Abundance	figshare	doi:10.6084/m9.figshare.c.4147079	https://doi.org/10.6084/m9.figshare.c.4147079
9014	Template Preparation and Sequencing	Ion 520 or Ion 530 kit-OT2	Thermo Fisher	ERR2511540	ERX2530955	European Nucleotide Archive	PRJEB25642	http://identifiers.org/ena.embl:PRJEB25642	Bioinformatics Analysis	Table_S1_Abundance	figshare	doi:10.6084/m9.figshare.c.4147079	https://doi.org/10.6084/m9.figshare.c.4147079
9015	Template Preparation and Sequencing	Ion 520 or Ion 530 kit-OT2	Thermo Fisher	ERR2511541	ERX2530956	European Nucleotide Archive	PRJEB25642	http://identifiers.org/ena.embl:PRJEB25642	Bioinformatics Analysis	Table_S1_Abundance	figshare	doi:10.6084/m9.figshare.c.4147079	https://doi.org/10.6084/m9.figshare.c.4147079
9016	Template Preparation and Sequencing	Ion 520 or Ion 530 kit-OT2	Thermo Fisher	ERR2511542	ERX2530957	European Nucleotide Archive	PRJEB25642	http://identifiers.org/ena.embl:PRJEB25642	Bioinformatics Analysis	Table_S1_Abundance	figshare	doi:10.6084/m9.figshare.c.4147079	https://doi.org/10.6084/m9.figshare.c.4147079
9017	Template Preparation and Sequencing	Ion 520 or Ion 530 kit-OT2	Thermo Fisher	ERR2511543	ERX2530958	European Nucleotide Archive	PRJEB25642	http://identifiers.org/ena.embl:PRJEB25642	Bioinformatics Analysis	Table_S1_Abundance	figshare	doi:10.6084/m9.figshare.c.4147079	https://doi.org/10.6084/m9.figshare.c.4147079
9018	Template Preparation and Sequencing	Ion 520 or Ion 530 kit-OT2	Thermo Fisher	ERR2511544	ERX2530959	European Nucleotide Archive	PRJEB25642	http://identifiers.org/ena.embl:PRJEB25642	Bioinformatics Analysis	Table_S1_Abundance	figshare	doi:10.6084/m9.figshare.c.4147079	https://doi.org/10.6084/m9.figshare.c.4147079
9019	Template Preparation and Sequencing	Ion 520 or Ion 530 kit-OT2	Thermo Fisher	ERR2511545	ERX2530960	European Nucleotide Archive	PRJEB25642	http://identifiers.org/ena.embl:PRJEB25642	Bioinformatics Analysis	Table_S1_Abundance	figshare	doi:10.6084/m9.figshare.c.4147079	https://doi.org/10.6084/m9.figshare.c.4147079
9020	Template Preparation and Sequencing	Ion 520 or Ion 530 kit-OT2	Thermo Fisher	ERR2511546	ERX2530961	European Nucleotide Archive	PRJEB25642	http://identifiers.org/ena.embl:PRJEB25642	Bioinformatics Analysis	Table_S1_Abundance	figshare	doi:10.6084/m9.figshare.c.4147079	https://doi.org/10.6084/m9.figshare.c.4147079
9021	Template Preparation and Sequencing	Ion 520 or Ion 530 kit-OT2	Thermo Fisher	ERR2511547	ERX2530962	European Nucleotide Archive	PRJEB25642	http://identifiers.org/ena.embl:PRJEB25642	Bioinformatics Analysis	Table_S1_Abundance	figshare	doi:10.6084/m9.figshare.c.4147079	https://doi.org/10.6084/m9.figshare.c.4147079
9022	Template Preparation and Sequencing	Ion 520 or Ion 530 kit-OT2	Thermo Fisher	ERR2511548	ERX2530963	European Nucleotide Archive	PRJEB25642	http://identifiers.org/ena.embl:PRJEB25642	Bioinformatics Analysis	Table_S1_Abundance	figshare	doi:10.6084/m9.figshare.c.4147079	https://doi.org/10.6084/m9.figshare.c.4147079
9023	Template Preparation and Sequencing	Ion 520 or Ion 530 kit-OT2	Thermo Fisher	ERR2511549	ERX2530964	European Nucleotide Archive	PRJEB25642	http://identifiers.org/ena.embl:PRJEB25642	Bioinformatics Analysis	Table_S1_Abundance	figshare	doi:10.6084/m9.figshare.c.4147079	https://doi.org/10.6084/m9.figshare.c.4147079
9024	Template Preparation and Sequencing	Ion 520 or Ion 530 kit-OT2	Thermo Fisher	ERR2511550	ERX2530965	European Nucleotide Archive	PRJEB25642	http://identifiers.org/ena.embl:PRJEB25642	Bioinformatics Analysis	Table_S1_Abundance	figshare	doi:10.6084/m9.figshare.c.4147079	https://doi.org/10.6084/m9.figshare.c.4147079
9025	Template Preparation and Sequencing	Ion 520 or Ion 530 kit-OT2	Thermo Fisher	ERR2511551	ERX2530966	European Nucleotide Archive	PRJEB25642	http://identifiers.org/ena.embl:PRJEB25642	Bioinformatics Analysis	Table_S1_Abundance	figshare	doi:10.6084/m9.figshare.c.4147079	https://doi.org/10.6084/m9.figshare.c.4147079
9026	Template Preparation and Sequencing	Ion 520 or Ion 530 kit-OT2	Thermo Fisher	ERR2511552	ERX2530967	European Nucleotide Archive	PRJEB25642	http://identifiers.org/ena.embl:PRJEB25642	Bioinformatics Analysis	Table_S1_Abundance	figshare	doi:10.6084/m9.figshare.c.4147079	https://doi.org/10.6084/m9.figshare.c.4147079
9027	Template Preparation and Sequencing	Ion 520 or Ion 530 kit-OT2	Thermo Fisher	ERR2511553	ERX2530968	European Nucleotide Archive	PRJEB25642	http://identifiers.org/ena.embl:PRJEB25642	Bioinformatics Analysis	Table_S1_Abundance	figshare	doi:10.6084/m9.figshare.c.4147079	https://doi.org/10.6084/m9.figshare.c.4147079
9028	Template Preparation and Sequencing	Ion 520 or Ion 530 kit-OT2	Thermo Fisher	ERR2511554	ERX2530969	European Nucleotide Archive	PRJEB25642	http://identifiers.org/ena.embl:PRJEB25642	Bioinformatics Analysis	Table_S1_Abundance	figshare	doi:10.6084/m9.figshare.c.4147079	https://doi.org/10.6084/m9.figshare.c.4147079
9029	Template Preparation and Sequencing	Ion 520 or Ion 530 kit-OT2	Thermo Fisher	ERR2511555	ERX2530970	European Nucleotide Archive	PRJEB25642	http://identifiers.org/ena.embl:PRJEB25642	Bioinformatics Analysis	Table_S1_Abundance	figshare	doi:10.6084/m9.figshare.c.4147079	https://doi.org/10.6084/m9.figshare.c.4147079
9030	Template Preparation and Sequencing	Ion 520 or Ion 530 kit-OT2	Thermo Fisher	ERR2511556	ERX2530971	European Nucleotide Archive	PRJEB25642	http://identifiers.org/ena.embl:PRJEB25642	Bioinformatics Analysis	Table_S1_Abundance	figshare	doi:10.6084/m9.figshare.c.4147079	https://doi.org/10.6084/m9.figshare.c.4147079
9031	Template Preparation and Sequencing	Ion 520 or Ion 530 kit-OT2	Thermo Fisher	ERR2511557	ERX2530972	European Nucleotide Archive	PRJEB25642	http://identifiers.org/ena.embl:PRJEB25642	Bioinformatics Analysis	Table_S1_Abundance	figshare	doi:10.6084/m9.figshare.c.4147079	https://doi.org/10.6084/m9.figshare.c.4147079
9032	Template Preparation and Sequencing	Ion 520 or Ion 530 kit-OT2	Thermo Fisher	ERR2511558	ERX2530973	European Nucleotide Archive	PRJEB25642	http://identifiers.org/ena.embl:PRJEB25642	Bioinformatics Analysis	Table_S1_Abundance	figshare	doi:10.6084/m9.figshare.c.4147079	https://doi.org/10.6084/m9.figshare.c.4147079
9033	Template Preparation and Sequencing	Ion 520 or Ion 530 kit-OT2	Thermo Fisher	ERR2511559	ERX2530974	European Nucleotide Archive	PRJEB25642	http://identifiers.org/ena.embl:PRJEB25642	Bioinformatics Analysis	Table_S1_Abundance	figshare	doi:10.6084/m9.figshare.c.4147079	https://doi.org/10.6084/m9.figshare.c.4147079
9034	Template Preparation and Sequencing	Ion 520 or Ion 530 kit-OT2	Thermo Fisher	ERR2511560	ERX2530975	European Nucleotide Archive	PRJEB25642	http://identifiers.org/ena.embl:PRJEB25642	Bioinformatics Analysis	Table_S1_Abundance	figshare	doi:10.6084/m9.figshare.c.4147079	https://doi.org/10.6084/m9.figshare.c.4147079
9035	Template Preparation and Sequencing	Ion 520 or Ion 530 kit-OT2	Thermo Fisher	ERR2511561	ERX2530976	European Nucleotide Archive	PRJEB25642	http://identifiers.org/ena.embl:PRJEB25642	Bioinformatics Analysis	Table_S1_Abundance	figshare	doi:10.6084/m9.figshare.c.4147079	https://doi.org/10.6084/m9.figshare.c.4147079
9036	Template Preparation and Sequencing	Ion 520 or Ion 530 kit-OT2	Thermo Fisher	ERR2511562	ERX2530977	European Nucleotide Archive	PRJEB25642	http://identifiers.org/ena.embl:PRJEB25642	Bioinformatics Analysis	Table_S1_Abundance	figshare	doi:10.6084/m9.figshare.c.4147079	https://doi.org/10.6084/m9.figshare.c.4147079
9037	Template Preparation and Sequencing	Ion 520 or Ion 530 kit-OT2	Thermo Fisher	ERR2511563	ERX2530978	European Nucleotide Archive	PRJEB25642	http://identifiers.org/ena.embl:PRJEB25642	Bioinformatics Analysis	Table_S1_Abundance	figshare	doi:10.6084/m9.figshare.c.4147079	https://doi.org/10.6084/m9.figshare.c.4147079
9038	Template Preparation and Sequencing	Ion 520 or Ion 530 kit-OT2	Thermo Fisher	ERR2511564	ERX2530979	European Nucleotide Archive	PRJEB25642	http://identifiers.org/ena.embl:PRJEB25642	Bioinformatics Analysis	Table_S1_Abundance	figshare	doi:10.6084/m9.figshare.c.4147079	https://doi.org/10.6084/m9.figshare.c.4147079
9039	Template Preparation and Sequencing	Ion 520 or Ion 530 kit-OT2	Thermo Fisher	ERR2511565	ERX2530980	European Nucleotide Archive	PRJEB25642	http://identifiers.org/ena.embl:PRJEB25642	Bioinformatics Analysis	Table_S1_Abundance	figshare	doi:10.6084/m9.figshare.c.4147079	https://doi.org/10.6084/m9.figshare.c.4147079
9040	Template Preparation and Sequencing	Ion 520 or Ion 530 kit-OT2	Thermo Fisher	ERR2511566	ERX2530981	European Nucleotide Archive	PRJEB25642	http://identifiers.org/ena.embl:PRJEB25642	Bioinformatics Analysis	Table_S1_Abundance	figshare	doi:10.6084/m9.figshare.c.4147079	https://doi.org/10.6084/m9.figshare.c.4147079
9041	Template Preparation and Sequencing	Ion 520 or Ion 530 kit-OT2	Thermo Fisher	ERR2511567	ERX2530982	European Nucleotide Archive	PRJEB25642	http://identifiers.org/ena.embl:PRJEB25642	Bioinformatics Analysis	Table_S1_Abundance	figshare	doi:10.6084/m9.figshare.c.4147079	https://doi.org/10.6084/m9.figshare.c.4147079
9042	Template Preparation and Sequencing	Ion 520 or Ion 530 kit-OT2	Thermo Fisher	ERR2511568	ERX2530983	European Nucleotide Archive	PRJEB25642	http://identifiers.org/ena.embl:PRJEB25642	Bioinformatics Analysis	Table_S1_Abundance	figshare	doi:10.6084/m9.figshare.c.4147079	https://doi.org/10.6084/m9.figshare.c.4147079
9043	Template Preparation and Sequencing	Ion 520 or Ion 530 kit-OT2	Thermo Fisher	ERR2511569	ERX2530984	European Nucleotide Archive	PRJEB25642	http://identifiers.org/ena.embl:PRJEB25642	Bioinformatics Analysis	Table_S1_Abundance	figshare	doi:10.6084/m9.figshare.c.4147079	https://doi.org/10.6084/m9.figshare.c.4147079
9044	Template Preparation and Sequencing	Ion 520 or Ion 530 kit-OT2	Thermo Fisher	ERR2511570	ERX2530985	European Nucleotide Archive	PRJEB25642	http://identifiers.org/ena.embl:PRJEB25642	Bioinformatics Analysis	Table_S1_Abundance	figshare	doi:10.6084/m9.figshare.c.4147079	https://doi.org/10.6084/m9.figshare.c.4147079
9045	Template Preparation and Sequencing	Ion 520 or Ion 530 kit-OT2	Thermo Fisher	ERR2511571	ERX2530986	European Nucleotide Archive	PRJEB25642	http://identifiers.org/ena.embl:PRJEB25642	Bioinformatics Analysis	Table_S1_Abundance	figshare	doi:10.6084/m9.figshare.c.4147079	https://doi.org/10.6084/m9.figshare.c.4147079
9046	Template Preparation and Sequencing	Ion 520 or Ion 530 kit-OT2	Thermo Fisher	ERR2511572	ERX2530987	European Nucleotide Archive	PRJEB25642	http://identifiers.org/ena.embl:PRJEB25642	Bioinformatics Analysis	Table_S1_Abundance	figshare	doi:10.6084/m9.figshare.c.4147079	https://doi.org/10.6084/m9.figshare.c.4147079
9047	Template Preparation and Sequencing	Ion 520 or Ion 530 kit-OT2	Thermo Fisher	ERR2511573	ERX2530988	European Nucleotide Archive	PRJEB25642	http://identifiers.org/ena.embl:PRJEB25642	Bioinformatics Analysis	Table_S1_Abundance	figshare	doi:10.6084/m9.figshare.c.4147079	https://doi.org/10.6084/m9.figshare.c.4147079
9048	Template Preparation and Sequencing	Ion 520 or Ion 530 kit-OT2	Thermo Fisher	ERR2511574	ERX2530989	European Nucleotide Archive	PRJEB25642	http://identifiers.org/ena.embl:PRJEB25642	Bioinformatics Analysis	Table_S1_Abundance	figshare	doi:10.6084/m9.figshare.c.4147079	https://doi.org/10.6084/m9.figshare.c.4147079
9049	Template Preparation and Sequencing	Ion 520 or Ion 530 kit-OT2	Thermo Fisher	ERR2511575	ERX2530990	European Nucleotide Archive	PRJEB25642	http://identifiers.org/ena.embl:PRJEB25642	Bioinformatics Analysis	Table_S1_Abundance	figshare	doi:10.6084/m9.figshare.c.4147079	https://doi.org/10.6084/m9.figshare.c.4147079
9050	Template Preparation and Sequencing	Ion 520 or Ion 530 kit-OT2	Thermo Fisher	ERR2511576	ERX2530991	European Nucleotide Archive	PRJEB25642	http://identifiers.org/ena.embl:PRJEB25642	Bioinformatics Analysis	Table_S1_Abundance	figshare	doi:10.6084/m9.figshare.c.4147079	https://doi.org/10.6084/m9.figshare.c.4147079
9051	Template Preparation and Sequencing	Ion 520 or Ion 530 kit-OT2	Thermo Fisher	ERR2511577	ERX2530992	European Nucleotide Archive	PRJEB25642	http://identifiers.org/ena.embl:PRJEB25642	Bioinformatics Analysis	Table_S1_Abundance	figshare	doi:10.6084/m9.figshare.c.4147079	https://doi.org/10.6084/m9.figshare.c.4147079
9052	Template Preparation and Sequencing	Ion 520 or Ion 530 kit-OT2	Thermo Fisher	ERR2511578	ERX2530993	European Nucleotide Archive	PRJEB25642	http://identifiers.org/ena.embl:PRJEB25642	Bioinformatics Analysis	Table_S1_Abundance	figshare	doi:10.6084/m9.figshare.c.4147079	https://doi.org/10.6084/m9.figshare.c.4147079
9053	Template Preparation and Sequencing	Ion 520 or Ion 530 kit-OT2	Thermo Fisher	ERR2511579	ERX2530994	European Nucleotide Archive	PRJEB25642	http://identifiers.org/ena.embl:PRJEB25642	Bioinformatics Analysis	Table_S1_Abundance	figshare	doi:10.6084/m9.figshare.c.4147079	https://doi.org/10.6084/m9.figshare.c.4147079
9054	Template Preparation and Sequencing	Ion 520 or Ion 530 kit-OT2	Thermo Fisher	ERR2511580	ERX2530995	European Nucleotide Archive	PRJEB25642	http://identifiers.org/ena.embl:PRJEB25642	Bioinformatics Analysis	Table_S1_Abundance	figshare	doi:10.6084/m9.figshare.c.4147079	https://doi.org/10.6084/m9.figshare.c.4147079
9055	Template Preparation and Sequencing	Ion 520 or Ion 530 kit-OT2	Thermo Fisher	ERR2511581	ERX2530996	European Nucleotide Archive	PRJEB25642	http://identifiers.org/ena.embl:PRJEB25642	Bioinformatics Analysis	Table_S1_Abundance	figshare	doi:10.6084/m9.figshare.c.4147079	https://doi.org/10.6084/m9.figshare.c.4147079
9056	Template Preparation and Sequencing	Ion 520 or Ion 530 kit-OT2	Thermo Fisher	ERR2511582	ERX2530997	European Nucleotide Archive	PRJEB25642	http://identifiers.org/ena.embl:PRJEB25642	Bioinformatics Analysis	Table_S1_Abundance	figshare	doi:10.6084/m9.figshare.c.4147079	https://doi.org/10.6084/m9.figshare.c.4147079
9057	Template Preparation and Sequencing	Ion 520 or Ion 530 kit-OT2	Thermo Fisher	ERR2511583	ERX2530998	European Nucleotide Archive	PRJEB25642	http://identifiers.org/ena.embl:PRJEB25642	Bioinformatics Analysis	Table_S1_Abundance	figshare	doi:10.6084/m9.figshare.c.4147079	https://doi.org/10.6084/m9.figshare.c.4147079
9058	Template Preparation and Sequencing	Ion 520 or Ion 530 kit-OT2	Thermo Fisher	ERR2511584	ERX2530999	European Nucleotide Archive	PRJEB25642	http://identifiers.org/ena.embl:PRJEB25642	Bioinformatics Analysis	Table_S1_Abundance	figshare	doi:10.6084/m9.figshare.c.4147079	https://doi.org/10.6084/m9.figshare.c.4147079
9059	Template Preparation and Sequencing	Ion 520 or Ion 530 kit-OT2	Thermo Fisher	ERR2511585	ERX2531000	European Nucleotide Archive	PRJEB25642	http://identifiers.org/ena.embl:PRJEB25642	Bioinformatics Analysis	Table_S1_Abundance	figshare	doi:10.6084/m9.figshare.c.4147079	https://doi.org/10.6084/m9.figshare.c.4147079
9060	Template Preparation and Sequencing	Ion 520 or Ion 530 kit-OT2	Thermo Fisher	ERR2511586	ERX2531001	European Nucleotide Archive	PRJEB25642	http://identifiers.org/ena.embl:PRJEB25642	Bioinformatics Analysis	Table_S1_Abundance	figshare	doi:10.6084/m9.figshare.c.4147079	https://doi.org/10.6084/m9.figshare.c.4147079
9061	Template Preparation and Sequencing	Ion 520 or Ion 530 kit-OT2	Thermo Fisher	ERR2511587	ERX2531002	European Nucleotide Archive	PRJEB25642	http://identifiers.org/ena.embl:PRJEB25642	Bioinformatics Analysis	Table_S1_Abundance	figshare	doi:10.6084/m9.figshare.c.4147079	https://doi.org/10.6084/m9.figshare.c.4147079
9062	Template Preparation and Sequencing	Ion 520 or Ion 530 kit-OT2	Thermo Fisher	ERR2511588	ERX2531003	European Nucleotide Archive	PRJEB25642	http://identifiers.org/ena.embl:PRJEB25642	Bioinformatics Analysis	Table_S1_Abundance	figshare	doi:10.6084/m9.figshare.c.4147079	https://doi.org/10.6084/m9.figshare.c.4147079
9063	Template Preparation and Sequencing	Ion 520 or Ion 530 kit-OT2	Thermo Fisher	ERR2511589	ERX2531004	European Nucleotide Archive	PRJEB25642	http://identifiers.org/ena.embl:PRJEB25642	Bioinformatics Analysis	Table_S1_Abundance	figshare	doi:10.6084/m9.figshare.c.4147079	https://doi.org/10.6084/m9.figshare.c.4147079
9064	Template Preparation and Sequencing	Ion 520 or Ion 530 kit-OT2	Thermo Fisher	ERR2511590	ERX2531005	European Nucleotide Archive	PRJEB25642	http://identifiers.org/ena.embl:PRJEB25642	Bioinformatics Analysis	Table_S1_Abundance	figshare	doi:10.6084/m9.figshare.c.4147079	https://doi.org/10.6084/m9.figshare.c.4147079
9065	Template Preparation and Sequencing	Ion 520 or Ion 530 kit-OT2	Thermo Fisher	ERR2511591	ERX2531006	European Nucleotide Archive	PRJEB25642	http://identifiers.org/ena.embl:PRJEB25642	Bioinformatics Analysis	Table_S1_Abundance	figshare	doi:10.6084/m9.figshare.c.4147079	https://doi.org/10.6084/m9.figshare.c.4147079
9066	Template Preparation and Sequencing	Ion 520 or Ion 530 kit-OT2	Thermo Fisher	ERR2511592	ERX2531007	European Nucleotide Archive	PRJEB25642	http://identifiers.org/ena.embl:PRJEB25642	Bioinformatics Analysis	Table_S1_Abundance	figshare	doi:10.6084/m9.figshare.c.4147079	https://doi.org/10.6084/m9.figshare.c.4147079
9067	Template Preparation and Sequencing	Ion 520 or Ion 530 kit-OT2	Thermo Fisher	ERR2511593	ERX2531008	European Nucleotide Archive	PRJEB25642	http://identifiers.org/ena.embl:PRJEB25642	Bioinformatics Analysis	Table_S1_Abundance	figshare	doi:10.6084/m9.figshare.c.4147079	https://doi.org/10.6084/m9.figshare.c.4147079
9068	Template Preparation and Sequencing	Ion 520 or Ion 530 kit-OT2	Thermo Fisher	ERR2511594	ERX2531009	European Nucleotide Archive	PRJEB25642	http://identifiers.org/ena.embl:PRJEB25642	Bioinformatics Analysis	Table_S1_Abundance	figshare	doi:10.6084/m9.figshare.c.4147079	https://doi.org/10.6084/m9.figshare.c.4147079
9069	Template Preparation and Sequencing	Ion 520 or Ion 530 kit-OT2	Thermo Fisher	ERR2511595	ERX2531010	European Nucleotide Archive	PRJEB25642	http://identifiers.org/ena.embl:PRJEB25642	Bioinformatics Analysis	Table_S1_Abundance	figshare	doi:10.6084/m9.figshare.c.4147079	https://doi.org/10.6084/m9.figshare.c.4147079
9070	Template Preparation and Sequencing	Ion 520 or Ion 530 kit-OT2	Thermo Fisher	ERR2511596	ERX2531011	European Nucleotide Archive	PRJEB25642	http://identifiers.org/ena.embl:PRJEB25642	Bioinformatics Analysis	Table_S1_Abundance	figshare	doi:10.6084/m9.figshare.c.4147079	https://doi.org/10.6084/m9.figshare.c.4147079
9071	Template Preparation and Sequencing	Ion 520 or Ion 530 kit-OT2	Thermo Fisher	ERR2511597	ERX2531012	European Nucleotide Archive	PRJEB25642	http://identifiers.org/ena.embl:PRJEB25642	Bioinformatics Analysis	Table_S1_Abundance	figshare	doi:10.6084/m9.figshare.c.4147079	https://doi.org/10.6084/m9.figshare.c.4147079
9072	Template Preparation and Sequencing	Ion 520 or Ion 530 kit-OT2	Thermo Fisher	ERR2511598	ERX2531013	European Nucleotide Archive	PRJEB25642	http://identifiers.org/ena.embl:PRJEB25642	Bioinformatics Analysis	Table_S1_Abundance	figshare	doi:10.6084/m9.figshare.c.4147079	https://doi.org/10.6084/m9.figshare.c.4147079
9073	Template Preparation and Sequencing	Ion 520 or Ion 530 kit-OT2	Thermo Fisher	ERR2511599	ERX2531014	European Nucleotide Archive	PRJEB25642	http://identifiers.org/ena.embl:PRJEB25642	Bioinformatics Analysis	Table_S1_Abundance	figshare	doi:10.6084/m9.figshare.c.4147079	https://doi.org/10.6084/m9.figshare.c.4147079
9074	Template Preparation and Sequencing	Ion 520 or Ion 530 kit-OT2	Thermo Fisher	ERR2511600	ERX2531015	European Nucleotide Archive	PRJEB25642	http://identifiers.org/ena.embl:PRJEB25642	Bioinformatics Analysis	Table_S1_Abundance	figshare	doi:10.6084/m9.figshare.c.4147079	https://doi.org/10.6084/m9.figshare.c.4147079
9075	Template Preparation and Sequencing	Ion 520 or Ion 530 kit-OT2	Thermo Fisher	ERR2511601	ERX2531016	European Nucleotide Archive	PRJEB25642	http://identifiers.org/ena.embl:PRJEB25642	Bioinformatics Analysis	Table_S1_Abundance	figshare	doi:10.6084/m9.figshare.c.4147079	https://doi.org/10.6084/m9.figshare.c.4147079
9076	Template Preparation and Sequencing	Ion 520 or Ion 530 kit-OT2	Thermo Fisher	ERR2511602	ERX2531017	European Nucleotide Archive	PRJEB25642	http://identifiers.org/ena.embl:PRJEB25642	Bioinformatics Analysis	Table_S1_Abundance	figshare	doi:10.6084/m9.figshare.c.4147079	https://doi.org/10.6084/m9.figshare.c.4147079
9077	Template Preparation and Sequencing	Ion 520 or Ion 530 kit-OT2	Thermo Fisher	ERR2511603	ERX2531018	European Nucleotide Archive	PRJEB25642	http://identifiers.org/ena.embl:PRJEB25642	Bioinformatics Analysis	Table_S1_Abundance	figshare	doi:10.6084/m9.figshare.c.4147079	https://doi.org/10.6084/m9.figshare.c.4147079
9078	Template Preparation and Sequencing	Ion 520 or Ion 530 kit-OT2	Thermo Fisher	ERR2511604	ERX2531019	European Nucleotide Archive	PRJEB25642	http://identifiers.org/ena.embl:PRJEB25642	Bioinformatics Analysis	Table_S1_Abundance	figshare	doi:10.6084/m9.figshare.c.4147079	https://doi.org/10.6084/m9.figshare.c.4147079
9079	Template Preparation and Sequencing	Ion 520 or Ion 530 kit-OT2	Thermo Fisher	ERR2511605	ERX2531020	European Nucleotide Archive	PRJEB25642	http://identifiers.org/ena.embl:PRJEB25642	Bioinformatics Analysis	Table_S1_Abundance	figshare	doi:10.6084/m9.figshare.c.4147079	https://doi.org/10.6084/m9.figshare.c.4147079
9080	Template Preparation and Sequencing	Ion 520 or Ion 530 kit-OT2	Thermo Fisher	ERR2511606	ERX2531021	European Nucleotide Archive	PRJEB25642	http://identifiers.org/ena.embl:PRJEB25642	Bioinformatics Analysis	Table_S1_Abundance	figshare	doi:10.6084/m9.figshare.c.4147079	https://doi.org/10.6084/m9.figshare.c.4147079
9081	Template Preparation and Sequencing	Ion 520 or Ion 530 kit-OT2	Thermo Fisher	ERR2511607	ERX2531022	European Nucleotide Archive	PRJEB25642	http://identifiers.org/ena.embl:PRJEB25642	Bioinformatics Analysis	Table_S1_Abundance	figshare	doi:10.6084/m9.figshare.c.4147079	https://doi.org/10.6084/m9.figshare.c.4147079
9082	Template Preparation and Sequencing	Ion 520 or Ion 530 kit-OT2	Thermo Fisher	ERR2511608	ERX2531023	European Nucleotide Archive	PRJEB25642	http://identifiers.org/ena.embl:PRJEB25642	Bioinformatics Analysis	Table_S1_Abundance	figshare	doi:10.6084/m9.figshare.c.4147079	https://doi.org/10.6084/m9.figshare.c.4147079
9083	Template Preparation and Sequencing	Ion 520 or Ion 530 kit-OT2	Thermo Fisher	ERR2511609	ERX2531024	European Nucleotide Archive	PRJEB25642	http://identifiers.org/ena.embl:PRJEB25642	Bioinformatics Analysis	Table_S1_Abundance	figshare	doi:10.6084/m9.figshare.c.4147079	https://doi.org/10.6084/m9.figshare.c.4147079
10001	Template Preparation and Sequencing	Ion 520 or Ion 530 kit-OT2	Thermo Fisher	ERR2511610	ERX2531025	European Nucleotide Archive	PRJEB25642	http://identifiers.org/ena.embl:PRJEB25642	Bioinformatics Analysis	Table_S1_Abundance	figshare	doi:10.6084/m9.figshare.c.4147079	https://doi.org/10.6084/m9.figshare.c.4147079
10002	Template Preparation and Sequencing	Ion 520 or Ion 530 kit-OT2	Thermo Fisher	ERR2511611	ERX2531026	European Nucleotide Archive	PRJEB25642	http://identifiers.org/ena.embl:PRJEB25642	Bioinformatics Analysis	Table_S1_Abundance	figshare	doi:10.6084/m9.figshare.c.4147079	https://doi.org/10.6084/m9.figshare.c.4147079
10003	Template Preparation and Sequencing	Ion 520 or Ion 530 kit-OT2	Thermo Fisher	ERR2511612	ERX2531027	European Nucleotide Archive	PRJEB25642	http://identifiers.org/ena.embl:PRJEB25642	Bioinformatics Analysis	Table_S1_Abundance	figshare	doi:10.6084/m9.figshare.c.4147079	https://doi.org/10.6084/m9.figshare.c.4147079
10004	Template Preparation and Sequencing	Ion 520 or Ion 530 kit-OT2	Thermo Fisher	ERR2511613	ERX2531028	European Nucleotide Archive	PRJEB25642	http://identifiers.org/ena.embl:PRJEB25642	Bioinformatics Analysis	Table_S1_Abundance	figshare	doi:10.6084/m9.figshare.c.4147079	https://doi.org/10.6084/m9.figshare.c.4147079
10005	Template Preparation and Sequencing	Ion 520 or Ion 530 kit-OT2	Thermo Fisher	ERR2511614	ERX2531029	European Nucleotide Archive	PRJEB25642	http://identifiers.org/ena.embl:PRJEB25642	Bioinformatics Analysis	Table_S1_Abundance	figshare	doi:10.6084/m9.figshare.c.4147079	https://doi.org/10.6084/m9.figshare.c.4147079
10006	Template Preparation and Sequencing	Ion 520 or Ion 530 kit-OT2	Thermo Fisher	ERR2511615	ERX2531030	European Nucleotide Archive	PRJEB25642	http://identifiers.org/ena.embl:PRJEB25642	Bioinformatics Analysis	Table_S1_Abundance	figshare	doi:10.6084/m9.figshare.c.4147079	https://doi.org/10.6084/m9.figshare.c.4147079
10007	Template Preparation and Sequencing	Ion 520 or Ion 530 kit-OT2	Thermo Fisher	ERR2511616	ERX2531031	European Nucleotide Archive	PRJEB25642	http://identifiers.org/ena.embl:PRJEB25642	Bioinformatics Analysis	Table_S1_Abundance	figshare	doi:10.6084/m9.figshare.c.4147079	https://doi.org/10.6084/m9.figshare.c.4147079
10008	Template Preparation and Sequencing	Ion 520 or Ion 530 kit-OT2	Thermo Fisher	ERR2511617	ERX2531032	European Nucleotide Archive	PRJEB25642	http://identifiers.org/ena.embl:PRJEB25642	Bioinformatics Analysis	Table_S1_Abundance	figshare	doi:10.6084/m9.figshare.c.4147079	https://doi.org/10.6084/m9.figshare.c.4147079
10009	Template Preparation and Sequencing	Ion 520 or Ion 530 kit-OT2	Thermo Fisher	ERR2511618	ERX2531033	European Nucleotide Archive	PRJEB25642	http://identifiers.org/ena.embl:PRJEB25642	Bioinformatics Analysis	Table_S1_Abundance	figshare	doi:10.6084/m9.figshare.c.4147079	https://doi.org/10.6084/m9.figshare.c.4147079
10010	Template Preparation and Sequencing	Ion 520 or Ion 530 kit-OT2	Thermo Fisher	ERR2511619	ERX2531034	European Nucleotide Archive	PRJEB25642	http://identifiers.org/ena.embl:PRJEB25642	Bioinformatics Analysis	Table_S1_Abundance	figshare	doi:10.6084/m9.figshare.c.4147079	https://doi.org/10.6084/m9.figshare.c.4147079
10011	Template Preparation and Sequencing	Ion 520 or Ion 530 kit-OT2	Thermo Fisher	ERR2511620	ERX2531035	European Nucleotide Archive	PRJEB25642	http://identifiers.org/ena.embl:PRJEB25642	Bioinformatics Analysis	Table_S1_Abundance	figshare	doi:10.6084/m9.figshare.c.4147079	https://doi.org/10.6084/m9.figshare.c.4147079
10012	Template Preparation and Sequencing	Ion 520 or Ion 530 kit-OT2	Thermo Fisher	ERR2511621	ERX2531036	European Nucleotide Archive	PRJEB25642	http://identifiers.org/ena.embl:PRJEB25642	Bioinformatics Analysis	Table_S1_Abundance	figshare	doi:10.6084/m9.figshare.c.4147079	https://doi.org/10.6084/m9.figshare.c.4147079
10013	Template Preparation and Sequencing	Ion 520 or Ion 530 kit-OT2	Thermo Fisher	ERR2511622	ERX2531037	European Nucleotide Archive	PRJEB25642	http://identifiers.org/ena.embl:PRJEB25642	Bioinformatics Analysis	Table_S1_Abundance	figshare	doi:10.6084/m9.figshare.c.4147079	https://doi.org/10.6084/m9.figshare.c.4147079
10014	Template Preparation and Sequencing	Ion 520 or Ion 530 kit-OT2	Thermo Fisher	ERR2511623	ERX2531038	European Nucleotide Archive	PRJEB25642	http://identifiers.org/ena.embl:PRJEB25642	Bioinformatics Analysis	Table_S1_Abundance	figshare	doi:10.6084/m9.figshare.c.4147079	https://doi.org/10.6084/m9.figshare.c.4147079
10015	Template Preparation and Sequencing	Ion 520 or Ion 530 kit-OT2	Thermo Fisher	ERR2511624	ERX2531039	European Nucleotide Archive	PRJEB25642	http://identifiers.org/ena.embl:PRJEB25642	Bioinformatics Analysis	Table_S1_Abundance	figshare	doi:10.6084/m9.figshare.c.4147079	https://doi.org/10.6084/m9.figshare.c.4147079
10016	Template Preparation and Sequencing	Ion 520 or Ion 530 kit-OT2	Thermo Fisher	ERR2511625	ERX2531040	European Nucleotide Archive	PRJEB25642	http://identifiers.org/ena.embl:PRJEB25642	Bioinformatics Analysis	Table_S1_Abundance	figshare	doi:10.6084/m9.figshare.c.4147079	https://doi.org/10.6084/m9.figshare.c.4147079
10017	Template Preparation and Sequencing	Ion 520 or Ion 530 kit-OT2	Thermo Fisher	ERR2511626	ERX2531041	European Nucleotide Archive	PRJEB25642	http://identifiers.org/ena.embl:PRJEB25642	Bioinformatics Analysis	Table_S1_Abundance	figshare	doi:10.6084/m9.figshare.c.4147079	https://doi.org/10.6084/m9.figshare.c.4147079
10018	Template Preparation and Sequencing	Ion 520 or Ion 530 kit-OT2	Thermo Fisher	ERR2511627	ERX2531042	European Nucleotide Archive	PRJEB25642	http://identifiers.org/ena.embl:PRJEB25642	Bioinformatics Analysis	Table_S1_Abundance	figshare	doi:10.6084/m9.figshare.c.4147079	https://doi.org/10.6084/m9.figshare.c.4147079
10019	Template Preparation and Sequencing	Ion 520 or Ion 530 kit-OT2	Thermo Fisher	ERR2511628	ERX2531043	European Nucleotide Archive	PRJEB25642	http://identifiers.org/ena.embl:PRJEB25642	Bioinformatics Analysis	Table_S1_Abundance	figshare	doi:10.6084/m9.figshare.c.4147079	https://doi.org/10.6084/m9.figshare.c.4147079
10020	Template Preparation and Sequencing	Ion 520 or Ion 530 kit-OT2	Thermo Fisher	ERR2511629	ERX2531044	European Nucleotide Archive	PRJEB25642	http://identifiers.org/ena.embl:PRJEB25642	Bioinformatics Analysis	Table_S1_Abundance	figshare	doi:10.6084/m9.figshare.c.4147079	https://doi.org/10.6084/m9.figshare.c.4147079
10021	Template Preparation and Sequencing	Ion 520 or Ion 530 kit-OT2	Thermo Fisher	ERR2511630	ERX2531045	European Nucleotide Archive	PRJEB25642	http://identifiers.org/ena.embl:PRJEB25642	Bioinformatics Analysis	Table_S1_Abundance	figshare	doi:10.6084/m9.figshare.c.4147079	https://doi.org/10.6084/m9.figshare.c.4147079
10022	Template Preparation and Sequencing	Ion 520 or Ion 530 kit-OT2	Thermo Fisher	ERR2511631	ERX2531046	European Nucleotide Archive	PRJEB25642	http://identifiers.org/ena.embl:PRJEB25642	Bioinformatics Analysis	Table_S1_Abundance	figshare	doi:10.6084/m9.figshare.c.4147079	https://doi.org/10.6084/m9.figshare.c.4147079
10023	Template Preparation and Sequencing	Ion 520 or Ion 530 kit-OT2	Thermo Fisher	ERR2511632	ERX2531047	European Nucleotide Archive	PRJEB25642	http://identifiers.org/ena.embl:PRJEB25642	Bioinformatics Analysis	Table_S1_Abundance	figshare	doi:10.6084/m9.figshare.c.4147079	https://doi.org/10.6084/m9.figshare.c.4147079
10024	Template Preparation and Sequencing	Ion 520 or Ion 530 kit-OT2	Thermo Fisher	ERR2511633	ERX2531048	European Nucleotide Archive	PRJEB25642	http://identifiers.org/ena.embl:PRJEB25642	Bioinformatics Analysis	Table_S1_Abundance	figshare	doi:10.6084/m9.figshare.c.4147079	https://doi.org/10.6084/m9.figshare.c.4147079
10025	Template Preparation and Sequencing	Ion 520 or Ion 530 kit-OT2	Thermo Fisher	ERR2511634	ERX2531049	European Nucleotide Archive	PRJEB25642	http://identifiers.org/ena.embl:PRJEB25642	Bioinformatics Analysis	Table_S1_Abundance	figshare	doi:10.6084/m9.figshare.c.4147079	https://doi.org/10.6084/m9.figshare.c.4147079
10026	Template Preparation and Sequencing	Ion 520 or Ion 530 kit-OT2	Thermo Fisher	ERR2511635	ERX2531050	European Nucleotide Archive	PRJEB25642	http://identifiers.org/ena.embl:PRJEB25642	Bioinformatics Analysis	Table_S1_Abundance	figshare	doi:10.6084/m9.figshare.c.4147079	https://doi.org/10.6084/m9.figshare.c.4147079
10027	Template Preparation and Sequencing	Ion 520 or Ion 530 kit-OT2	Thermo Fisher	ERR2511636	ERX2531051	European Nucleotide Archive	PRJEB25642	http://identifiers.org/ena.embl:PRJEB25642	Bioinformatics Analysis	Table_S1_Abundance	figshare	doi:10.6084/m9.figshare.c.4147079	https://doi.org/10.6084/m9.figshare.c.4147079
10028	Template Preparation and Sequencing	Ion 520 or Ion 530 kit-OT2	Thermo Fisher	ERR2511637	ERX2531052	European Nucleotide Archive	PRJEB25642	http://identifiers.org/ena.embl:PRJEB25642	Bioinformatics Analysis	Table_S1_Abundance	figshare	doi:10.6084/m9.figshare.c.4147079	https://doi.org/10.6084/m9.figshare.c.4147079
10030	Template Preparation and Sequencing	Ion 520 or Ion 530 kit-OT2	Thermo Fisher	ERR2511638	ERX2531053	European Nucleotide Archive	PRJEB25642	http://identifiers.org/ena.embl:PRJEB25642	Bioinformatics Analysis	Table_S1_Abundance	figshare	doi:10.6084/m9.figshare.c.4147079	https://doi.org/10.6084/m9.figshare.c.4147079
10031	Template Preparation and Sequencing	Ion 520 or Ion 530 kit-OT2	Thermo Fisher	ERR2511639	ERX2531054	European Nucleotide Archive	PRJEB25642	http://identifiers.org/ena.embl:PRJEB25642	Bioinformatics Analysis	Table_S1_Abundance	figshare	doi:10.6084/m9.figshare.c.4147079	https://doi.org/10.6084/m9.figshare.c.4147079
10032	Template Preparation and Sequencing	Ion 520 or Ion 530 kit-OT2	Thermo Fisher	ERR2511640	ERX2531055	European Nucleotide Archive	PRJEB25642	http://identifiers.org/ena.embl:PRJEB25642	Bioinformatics Analysis	Table_S1_Abundance	figshare	doi:10.6084/m9.figshare.c.4147079	https://doi.org/10.6084/m9.figshare.c.4147079
10033	Template Preparation and Sequencing	Ion 520 or Ion 530 kit-OT2	Thermo Fisher	ERR2511641	ERX2531056	European Nucleotide Archive	PRJEB25642	http://identifiers.org/ena.embl:PRJEB25642	Bioinformatics Analysis	Table_S1_Abundance	figshare	doi:10.6084/m9.figshare.c.4147079	https://doi.org/10.6084/m9.figshare.c.4147079
10034	Template Preparation and Sequencing	Ion 520 or Ion 530 kit-OT2	Thermo Fisher	ERR2511642	ERX2531057	European Nucleotide Archive	PRJEB25642	http://identifiers.org/ena.embl:PRJEB25642	Bioinformatics Analysis	Table_S1_Abundance	figshare	doi:10.6084/m9.figshare.c.4147079	https://doi.org/10.6084/m9.figshare.c.4147079
10035	Template Preparation and Sequencing	Ion 520 or Ion 530 kit-OT2	Thermo Fisher	ERR2511643	ERX2531058	European Nucleotide Archive	PRJEB25642	http://identifiers.org/ena.embl:PRJEB25642	Bioinformatics Analysis	Table_S1_Abundance	figshare	doi:10.6084/m9.figshare.c.4147079	https://doi.org/10.6084/m9.figshare.c.4147079
10036	Template Preparation and Sequencing	Ion 520 or Ion 530 kit-OT2	Thermo Fisher	ERR2511644	ERX2531059	European Nucleotide Archive	PRJEB25642	http://identifiers.org/ena.embl:PRJEB25642	Bioinformatics Analysis	Table_S1_Abundance	figshare	doi:10.6084/m9.figshare.c.4147079	https://doi.org/10.6084/m9.figshare.c.4147079
10038	Template Preparation and Sequencing	Ion 520 or Ion 530 kit-OT2	Thermo Fisher	ERR2511645	ERX2531060	European Nucleotide Archive	PRJEB25642	http://identifiers.org/ena.embl:PRJEB25642	Bioinformatics Analysis	Table_S1_Abundance	figshare	doi:10.6084/m9.figshare.c.4147079	https://doi.org/10.6084/m9.figshare.c.4147079
10039	Template Preparation and Sequencing	Ion 520 or Ion 530 kit-OT2	Thermo Fisher	ERR2511646	ERX2531061	European Nucleotide Archive	PRJEB25642	http://identifiers.org/ena.embl:PRJEB25642	Bioinformatics Analysis	Table_S1_Abundance	figshare	doi:10.6084/m9.figshare.c.4147079	https://doi.org/10.6084/m9.figshare.c.4147079
10040	Template Preparation and Sequencing	Ion 520 or Ion 530 kit-OT2	Thermo Fisher	ERR2511647	ERX2531062	European Nucleotide Archive	PRJEB25642	http://identifiers.org/ena.embl:PRJEB25642	Bioinformatics Analysis	Table_S1_Abundance	figshare	doi:10.6084/m9.figshare.c.4147079	https://doi.org/10.6084/m9.figshare.c.4147079
10041	Template Preparation and Sequencing	Ion 520 or Ion 530 kit-OT2	Thermo Fisher	ERR2511648	ERX2531063	European Nucleotide Archive	PRJEB25642	http://identifiers.org/ena.embl:PRJEB25642	Bioinformatics Analysis	Table_S1_Abundance	figshare	doi:10.6084/m9.figshare.c.4147079	https://doi.org/10.6084/m9.figshare.c.4147079
10042	Template Preparation and Sequencing	Ion 520 or Ion 530 kit-OT2	Thermo Fisher	ERR2511649	ERX2531064	European Nucleotide Archive	PRJEB25642	http://identifiers.org/ena.embl:PRJEB25642	Bioinformatics Analysis	Table_S1_Abundance	figshare	doi:10.6084/m9.figshare.c.4147079	https://doi.org/10.6084/m9.figshare.c.4147079
10043	Template Preparation and Sequencing	Ion 520 or Ion 530 kit-OT2	Thermo Fisher	ERR2511650	ERX2531065	European Nucleotide Archive	PRJEB25642	http://identifiers.org/ena.embl:PRJEB25642	Bioinformatics Analysis	Table_S1_Abundance	figshare	doi:10.6084/m9.figshare.c.4147079	https://doi.org/10.6084/m9.figshare.c.4147079
10044	Template Preparation and Sequencing	Ion 520 or Ion 530 kit-OT2	Thermo Fisher	ERR2511651	ERX2531066	European Nucleotide Archive	PRJEB25642	http://identifiers.org/ena.embl:PRJEB25642	Bioinformatics Analysis	Table_S1_Abundance	figshare	doi:10.6084/m9.figshare.c.4147079	https://doi.org/10.6084/m9.figshare.c.4147079
10045	Template Preparation and Sequencing	Ion 520 or Ion 530 kit-OT2	Thermo Fisher	ERR2511652	ERX2531067	European Nucleotide Archive	PRJEB25642	http://identifiers.org/ena.embl:PRJEB25642	Bioinformatics Analysis	Table_S1_Abundance	figshare	doi:10.6084/m9.figshare.c.4147079	https://doi.org/10.6084/m9.figshare.c.4147079
10046	Template Preparation and Sequencing	Ion 520 or Ion 530 kit-OT2	Thermo Fisher	ERR2511653	ERX2531068	European Nucleotide Archive	PRJEB25642	http://identifiers.org/ena.embl:PRJEB25642	Bioinformatics Analysis	Table_S1_Abundance	figshare	doi:10.6084/m9.figshare.c.4147079	https://doi.org/10.6084/m9.figshare.c.4147079
10047	Template Preparation and Sequencing	Ion 520 or Ion 530 kit-OT2	Thermo Fisher	ERR2511654	ERX2531069	European Nucleotide Archive	PRJEB25642	http://identifiers.org/ena.embl:PRJEB25642	Bioinformatics Analysis	Table_S1_Abundance	figshare	doi:10.6084/m9.figshare.c.4147079	https://doi.org/10.6084/m9.figshare.c.4147079
10048	Template Preparation and Sequencing	Ion 520 or Ion 530 kit-OT2	Thermo Fisher	ERR2511655	ERX2531070	European Nucleotide Archive	PRJEB25642	http://identifiers.org/ena.embl:PRJEB25642	Bioinformatics Analysis	Table_S1_Abundance	figshare	doi:10.6084/m9.figshare.c.4147079	https://doi.org/10.6084/m9.figshare.c.4147079
10049	Template Preparation and Sequencing	Ion 520 or Ion 530 kit-OT2	Thermo Fisher	ERR2511656	ERX2531071	European Nucleotide Archive	PRJEB25642	http://identifiers.org/ena.embl:PRJEB25642	Bioinformatics Analysis	Table_S1_Abundance	figshare	doi:10.6084/m9.figshare.c.4147079	https://doi.org/10.6084/m9.figshare.c.4147079
10050	Template Preparation and Sequencing	Ion 520 or Ion 530 kit-OT2	Thermo Fisher	ERR2511657	ERX2531072	European Nucleotide Archive	PRJEB25642	http://identifiers.org/ena.embl:PRJEB25642	Bioinformatics Analysis	Table_S1_Abundance	figshare	doi:10.6084/m9.figshare.c.4147079	https://doi.org/10.6084/m9.figshare.c.4147079
10051	Template Preparation and Sequencing	Ion 520 or Ion 530 kit-OT2	Thermo Fisher	ERR2511658	ERX2531073	European Nucleotide Archive	PRJEB25642	http://identifiers.org/ena.embl:PRJEB25642	Bioinformatics Analysis	Table_S1_Abundance	figshare	doi:10.6084/m9.figshare.c.4147079	https://doi.org/10.6084/m9.figshare.c.4147079
10052	Template Preparation and Sequencing	Ion 520 or Ion 530 kit-OT2	Thermo Fisher	ERR2511659	ERX2531074	European Nucleotide Archive	PRJEB25642	http://identifiers.org/ena.embl:PRJEB25642	Bioinformatics Analysis	Table_S1_Abundance	figshare	doi:10.6084/m9.figshare.c.4147079	https://doi.org/10.6084/m9.figshare.c.4147079
10053	Template Preparation and Sequencing	Ion 520 or Ion 530 kit-OT2	Thermo Fisher	ERR2511660	ERX2531075	European Nucleotide Archive	PRJEB25642	http://identifiers.org/ena.embl:PRJEB25642	Bioinformatics Analysis	Table_S1_Abundance	figshare	doi:10.6084/m9.figshare.c.4147079	https://doi.org/10.6084/m9.figshare.c.4147079
10054	Template Preparation and Sequencing	Ion 520 or Ion 530 kit-OT2	Thermo Fisher	ERR2511661	ERX2531076	European Nucleotide Archive	PRJEB25642	http://identifiers.org/ena.embl:PRJEB25642	Bioinformatics Analysis	Table_S1_Abundance	figshare	doi:10.6084/m9.figshare.c.4147079	https://doi.org/10.6084/m9.figshare.c.4147079
10055	Template Preparation and Sequencing	Ion 520 or Ion 530 kit-OT2	Thermo Fisher	ERR2511662	ERX2531077	European Nucleotide Archive	PRJEB25642	http://identifiers.org/ena.embl:PRJEB25642	Bioinformatics Analysis	Table_S1_Abundance	figshare	doi:10.6084/m9.figshare.c.4147079	https://doi.org/10.6084/m9.figshare.c.4147079
10056	Template Preparation and Sequencing	Ion 520 or Ion 530 kit-OT2	Thermo Fisher	ERR2511663	ERX2531078	European Nucleotide Archive	PRJEB25642	http://identifiers.org/ena.embl:PRJEB25642	Bioinformatics Analysis	Table_S1_Abundance	figshare	doi:10.6084/m9.figshare.c.4147079	https://doi.org/10.6084/m9.figshare.c.4147079
10057	Template Preparation and Sequencing	Ion 520 or Ion 530 kit-OT2	Thermo Fisher	ERR2511664	ERX2531079	European Nucleotide Archive	PRJEB25642	http://identifiers.org/ena.embl:PRJEB25642	Bioinformatics Analysis	Table_S1_Abundance	figshare	doi:10.6084/m9.figshare.c.4147079	https://doi.org/10.6084/m9.figshare.c.4147079
10058	Template Preparation and Sequencing	Ion 520 or Ion 530 kit-OT2	Thermo Fisher	ERR2511665	ERX2531080	European Nucleotide Archive	PRJEB25642	http://identifiers.org/ena.embl:PRJEB25642	Bioinformatics Analysis	Table_S1_Abundance	figshare	doi:10.6084/m9.figshare.c.4147079	https://doi.org/10.6084/m9.figshare.c.4147079
10059	Template Preparation and Sequencing	Ion 520 or Ion 530 kit-OT2	Thermo Fisher	ERR2511666	ERX2531081	European Nucleotide Archive	PRJEB25642	http://identifiers.org/ena.embl:PRJEB25642	Bioinformatics Analysis	Table_S1_Abundance	figshare	doi:10.6084/m9.figshare.c.4147079	https://doi.org/10.6084/m9.figshare.c.4147079
10060	Template Preparation and Sequencing	Ion 520 or Ion 530 kit-OT2	Thermo Fisher	ERR2511667	ERX2531082	European Nucleotide Archive	PRJEB25642	http://identifiers.org/ena.embl:PRJEB25642	Bioinformatics Analysis	Table_S1_Abundance	figshare	doi:10.6084/m9.figshare.c.4147079	https://doi.org/10.6084/m9.figshare.c.4147079
10061	Template Preparation and Sequencing	Ion 520 or Ion 530 kit-OT2	Thermo Fisher	ERR2511668	ERX2531083	European Nucleotide Archive	PRJEB25642	http://identifiers.org/ena.embl:PRJEB25642	Bioinformatics Analysis	Table_S1_Abundance	figshare	doi:10.6084/m9.figshare.c.4147079	https://doi.org/10.6084/m9.figshare.c.4147079
10062	Template Preparation and Sequencing	Ion 520 or Ion 530 kit-OT2	Thermo Fisher	ERR2511669	ERX2531084	European Nucleotide Archive	PRJEB25642	http://identifiers.org/ena.embl:PRJEB25642	Bioinformatics Analysis	Table_S1_Abundance	figshare	doi:10.6084/m9.figshare.c.4147079	https://doi.org/10.6084/m9.figshare.c.4147079
10063	Template Preparation and Sequencing	Ion 520 or Ion 530 kit-OT2	Thermo Fisher	ERR2511670	ERX2531085	European Nucleotide Archive	PRJEB25642	http://identifiers.org/ena.embl:PRJEB25642	Bioinformatics Analysis	Table_S1_Abundance	figshare	doi:10.6084/m9.figshare.c.4147079	https://doi.org/10.6084/m9.figshare.c.4147079
10064	Template Preparation and Sequencing	Ion 520 or Ion 530 kit-OT2	Thermo Fisher	ERR2511671	ERX2531086	European Nucleotide Archive	PRJEB25642	http://identifiers.org/ena.embl:PRJEB25642	Bioinformatics Analysis	Table_S1_Abundance	figshare	doi:10.6084/m9.figshare.c.4147079	https://doi.org/10.6084/m9.figshare.c.4147079
10065	Template Preparation and Sequencing	Ion 520 or Ion 530 kit-OT2	Thermo Fisher	ERR2511672	ERX2531087	European Nucleotide Archive	PRJEB25642	http://identifiers.org/ena.embl:PRJEB25642	Bioinformatics Analysis	Table_S1_Abundance	figshare	doi:10.6084/m9.figshare.c.4147079	https://doi.org/10.6084/m9.figshare.c.4147079
10066	Template Preparation and Sequencing	Ion 520 or Ion 530 kit-OT2	Thermo Fisher	ERR2511673	ERX2531088	European Nucleotide Archive	PRJEB25642	http://identifiers.org/ena.embl:PRJEB25642	Bioinformatics Analysis	Table_S1_Abundance	figshare	doi:10.6084/m9.figshare.c.4147079	https://doi.org/10.6084/m9.figshare.c.4147079
10067	Template Preparation and Sequencing	Ion 520 or Ion 530 kit-OT2	Thermo Fisher	ERR2511674	ERX2531089	European Nucleotide Archive	PRJEB25642	http://identifiers.org/ena.embl:PRJEB25642	Bioinformatics Analysis	Table_S1_Abundance	figshare	doi:10.6084/m9.figshare.c.4147079	https://doi.org/10.6084/m9.figshare.c.4147079
11001	Template Preparation and Sequencing	Ion 520 or Ion 530 kit-OT2	Thermo Fisher	ERR2511675	ERX2531090	European Nucleotide Archive	PRJEB25642	http://identifiers.org/ena.embl:PRJEB25642	Bioinformatics Analysis	Table_S1_Abundance	figshare	doi:10.6084/m9.figshare.c.4147079	https://doi.org/10.6084/m9.figshare.c.4147079
11002	Template Preparation and Sequencing	Ion 520 or Ion 530 kit-OT2	Thermo Fisher	ERR2511676	ERX2531091	European Nucleotide Archive	PRJEB25642	http://identifiers.org/ena.embl:PRJEB25642	Bioinformatics Analysis	Table_S1_Abundance	figshare	doi:10.6084/m9.figshare.c.4147079	https://doi.org/10.6084/m9.figshare.c.4147079
11003	Template Preparation and Sequencing	Ion 520 or Ion 530 kit-OT2	Thermo Fisher	ERR2511677	ERX2531092	European Nucleotide Archive	PRJEB25642	http://identifiers.org/ena.embl:PRJEB25642	Bioinformatics Analysis	Table_S1_Abundance	figshare	doi:10.6084/m9.figshare.c.4147079	https://doi.org/10.6084/m9.figshare.c.4147079
11004	Template Preparation and Sequencing	Ion 520 or Ion 530 kit-OT2	Thermo Fisher	ERR2511678	ERX2531093	European Nucleotide Archive	PRJEB25642	http://identifiers.org/ena.embl:PRJEB25642	Bioinformatics Analysis	Table_S1_Abundance	figshare	doi:10.6084/m9.figshare.c.4147079	https://doi.org/10.6084/m9.figshare.c.4147079
11005	Template Preparation and Sequencing	Ion 520 or Ion 530 kit-OT2	Thermo Fisher	ERR2511679	ERX2531094	European Nucleotide Archive	PRJEB25642	http://identifiers.org/ena.embl:PRJEB25642	Bioinformatics Analysis	Table_S1_Abundance	figshare	doi:10.6084/m9.figshare.c.4147079	https://doi.org/10.6084/m9.figshare.c.4147079
11006	Template Preparation and Sequencing	Ion 520 or Ion 530 kit-OT2	Thermo Fisher	ERR2511680	ERX2531095	European Nucleotide Archive	PRJEB25642	http://identifiers.org/ena.embl:PRJEB25642	Bioinformatics Analysis	Table_S1_Abundance	figshare	doi:10.6084/m9.figshare.c.4147079	https://doi.org/10.6084/m9.figshare.c.4147079
11007	Template Preparation and Sequencing	Ion 520 or Ion 530 kit-OT2	Thermo Fisher	ERR2511681	ERX2531096	European Nucleotide Archive	PRJEB25642	http://identifiers.org/ena.embl:PRJEB25642	Bioinformatics Analysis	Table_S1_Abundance	figshare	doi:10.6084/m9.figshare.c.4147079	https://doi.org/10.6084/m9.figshare.c.4147079
11008	Template Preparation and Sequencing	Ion 520 or Ion 530 kit-OT2	Thermo Fisher	ERR2511682	ERX2531097	European Nucleotide Archive	PRJEB25642	http://identifiers.org/ena.embl:PRJEB25642	Bioinformatics Analysis	Table_S1_Abundance	figshare	doi:10.6084/m9.figshare.c.4147079	https://doi.org/10.6084/m9.figshare.c.4147079
11009	Template Preparation and Sequencing	Ion 520 or Ion 530 kit-OT2	Thermo Fisher	ERR2511683	ERX2531098	European Nucleotide Archive	PRJEB25642	http://identifiers.org/ena.embl:PRJEB25642	Bioinformatics Analysis	Table_S1_Abundance	figshare	doi:10.6084/m9.figshare.c.4147079	https://doi.org/10.6084/m9.figshare.c.4147079
11010	Template Preparation and Sequencing	Ion 520 or Ion 530 kit-OT2	Thermo Fisher	ERR2511684	ERX2531099	European Nucleotide Archive	PRJEB25642	http://identifiers.org/ena.embl:PRJEB25642	Bioinformatics Analysis	Table_S1_Abundance	figshare	doi:10.6084/m9.figshare.c.4147079	https://doi.org/10.6084/m9.figshare.c.4147079
11011	Template Preparation and Sequencing	Ion 520 or Ion 530 kit-OT2	Thermo Fisher	ERR2511685	ERX2531100	European Nucleotide Archive	PRJEB25642	http://identifiers.org/ena.embl:PRJEB25642	Bioinformatics Analysis	Table_S1_Abundance	figshare	doi:10.6084/m9.figshare.c.4147079	https://doi.org/10.6084/m9.figshare.c.4147079
11012	Template Preparation and Sequencing	Ion 520 or Ion 530 kit-OT2	Thermo Fisher	ERR2511686	ERX2531101	European Nucleotide Archive	PRJEB25642	http://identifiers.org/ena.embl:PRJEB25642	Bioinformatics Analysis	Table_S1_Abundance	figshare	doi:10.6084/m9.figshare.c.4147079	https://doi.org/10.6084/m9.figshare.c.4147079
11013	Template Preparation and Sequencing	Ion 520 or Ion 530 kit-OT2	Thermo Fisher	ERR2511687	ERX2531102	European Nucleotide Archive	PRJEB25642	http://identifiers.org/ena.embl:PRJEB25642	Bioinformatics Analysis	Table_S1_Abundance	figshare	doi:10.6084/m9.figshare.c.4147079	https://doi.org/10.6084/m9.figshare.c.4147079
11014	Template Preparation and Sequencing	Ion 520 or Ion 530 kit-OT2	Thermo Fisher	ERR2511688	ERX2531103	European Nucleotide Archive	PRJEB25642	http://identifiers.org/ena.embl:PRJEB25642	Bioinformatics Analysis	Table_S1_Abundance	figshare	doi:10.6084/m9.figshare.c.4147079	https://doi.org/10.6084/m9.figshare.c.4147079
11015	Template Preparation and Sequencing	Ion 520 or Ion 530 kit-OT2	Thermo Fisher	ERR2511689	ERX2531104	European Nucleotide Archive	PRJEB25642	http://identifiers.org/ena.embl:PRJEB25642	Bioinformatics Analysis	Table_S1_Abundance	figshare	doi:10.6084/m9.figshare.c.4147079	https://doi.org/10.6084/m9.figshare.c.4147079
11016	Template Preparation and Sequencing	Ion 520 or Ion 530 kit-OT2	Thermo Fisher	ERR2511690	ERX2531105	European Nucleotide Archive	PRJEB25642	http://identifiers.org/ena.embl:PRJEB25642	Bioinformatics Analysis	Table_S1_Abundance	figshare	doi:10.6084/m9.figshare.c.4147079	https://doi.org/10.6084/m9.figshare.c.4147079
11017	Template Preparation and Sequencing	Ion 520 or Ion 530 kit-OT2	Thermo Fisher	ERR2511691	ERX2531106	European Nucleotide Archive	PRJEB25642	http://identifiers.org/ena.embl:PRJEB25642	Bioinformatics Analysis	Table_S1_Abundance	figshare	doi:10.6084/m9.figshare.c.4147079	https://doi.org/10.6084/m9.figshare.c.4147079
11018	Template Preparation and Sequencing	Ion 520 or Ion 530 kit-OT2	Thermo Fisher	ERR2511692	ERX2531107	European Nucleotide Archive	PRJEB25642	http://identifiers.org/ena.embl:PRJEB25642	Bioinformatics Analysis	Table_S1_Abundance	figshare	doi:10.6084/m9.figshare.c.4147079	https://doi.org/10.6084/m9.figshare.c.4147079
11019	Template Preparation and Sequencing	Ion 520 or Ion 530 kit-OT2	Thermo Fisher	ERR2511693	ERX2531108	European Nucleotide Archive	PRJEB25642	http://identifiers.org/ena.embl:PRJEB25642	Bioinformatics Analysis	Table_S1_Abundance	figshare	doi:10.6084/m9.figshare.c.4147079	https://doi.org/10.6084/m9.figshare.c.4147079
11020	Template Preparation and Sequencing	Ion 520 or Ion 530 kit-OT2	Thermo Fisher	ERR2511694	ERX2531109	European Nucleotide Archive	PRJEB25642	http://identifiers.org/ena.embl:PRJEB25642	Bioinformatics Analysis	Table_S1_Abundance	figshare	doi:10.6084/m9.figshare.c.4147079	https://doi.org/10.6084/m9.figshare.c.4147079
11021	Template Preparation and Sequencing	Ion 520 or Ion 530 kit-OT2	Thermo Fisher	ERR2511695	ERX2531110	European Nucleotide Archive	PRJEB25642	http://identifiers.org/ena.embl:PRJEB25642	Bioinformatics Analysis	Table_S1_Abundance	figshare	doi:10.6084/m9.figshare.c.4147079	https://doi.org/10.6084/m9.figshare.c.4147079
11022	Template Preparation and Sequencing	Ion 520 or Ion 530 kit-OT2	Thermo Fisher	ERR2511696	ERX2531111	European Nucleotide Archive	PRJEB25642	http://identifiers.org/ena.embl:PRJEB25642	Bioinformatics Analysis	Table_S1_Abundance	figshare	doi:10.6084/m9.figshare.c.4147079	https://doi.org/10.6084/m9.figshare.c.4147079
11023	Template Preparation and Sequencing	Ion 520 or Ion 530 kit-OT2	Thermo Fisher	ERR2511697	ERX2531112	European Nucleotide Archive	PRJEB25642	http://identifiers.org/ena.embl:PRJEB25642	Bioinformatics Analysis	Table_S1_Abundance	figshare	doi:10.6084/m9.figshare.c.4147079	https://doi.org/10.6084/m9.figshare.c.4147079
11024	Template Preparation and Sequencing	Ion 520 or Ion 530 kit-OT2	Thermo Fisher	ERR2511698	ERX2531113	European Nucleotide Archive	PRJEB25642	http://identifiers.org/ena.embl:PRJEB25642	Bioinformatics Analysis	Table_S1_Abundance	figshare	doi:10.6084/m9.figshare.c.4147079	https://doi.org/10.6084/m9.figshare.c.4147079
11025	Template Preparation and Sequencing	Ion 520 or Ion 530 kit-OT2	Thermo Fisher	ERR2511699	ERX2531114	European Nucleotide Archive	PRJEB25642	http://identifiers.org/ena.embl:PRJEB25642	Bioinformatics Analysis	Table_S1_Abundance	figshare	doi:10.6084/m9.figshare.c.4147079	https://doi.org/10.6084/m9.figshare.c.4147079
11026	Template Preparation and Sequencing	Ion 520 or Ion 530 kit-OT2	Thermo Fisher	ERR2511700	ERX2531115	European Nucleotide Archive	PRJEB25642	http://identifiers.org/ena.embl:PRJEB25642	Bioinformatics Analysis	Table_S1_Abundance	figshare	doi:10.6084/m9.figshare.c.4147079	https://doi.org/10.6084/m9.figshare.c.4147079
11027	Template Preparation and Sequencing	Ion 520 or Ion 530 kit-OT2	Thermo Fisher	ERR2511701	ERX2531116	European Nucleotide Archive	PRJEB25642	http://identifiers.org/ena.embl:PRJEB25642	Bioinformatics Analysis	Table_S1_Abundance	figshare	doi:10.6084/m9.figshare.c.4147079	https://doi.org/10.6084/m9.figshare.c.4147079
11028	Template Preparation and Sequencing	Ion 520 or Ion 530 kit-OT2	Thermo Fisher	ERR2511702	ERX2531117	European Nucleotide Archive	PRJEB25642	http://identifiers.org/ena.embl:PRJEB25642	Bioinformatics Analysis	Table_S1_Abundance	figshare	doi:10.6084/m9.figshare.c.4147079	https://doi.org/10.6084/m9.figshare.c.4147079
11029	Template Preparation and Sequencing	Ion 520 or Ion 530 kit-OT2	Thermo Fisher	ERR2511703	ERX2531118	European Nucleotide Archive	PRJEB25642	http://identifiers.org/ena.embl:PRJEB25642	Bioinformatics Analysis	Table_S1_Abundance	figshare	doi:10.6084/m9.figshare.c.4147079	https://doi.org/10.6084/m9.figshare.c.4147079
11030	Template Preparation and Sequencing	Ion 520 or Ion 530 kit-OT2	Thermo Fisher	ERR2511704	ERX2531119	European Nucleotide Archive	PRJEB25642	http://identifiers.org/ena.embl:PRJEB25642	Bioinformatics Analysis	Table_S1_Abundance	figshare	doi:10.6084/m9.figshare.c.4147079	https://doi.org/10.6084/m9.figshare.c.4147079
11031	Template Preparation and Sequencing	Ion 520 or Ion 530 kit-OT2	Thermo Fisher	ERR2511705	ERX2531120	European Nucleotide Archive	PRJEB25642	http://identifiers.org/ena.embl:PRJEB25642	Bioinformatics Analysis	Table_S1_Abundance	figshare	doi:10.6084/m9.figshare.c.4147079	https://doi.org/10.6084/m9.figshare.c.4147079
11032	Template Preparation and Sequencing	Ion 520 or Ion 530 kit-OT2	Thermo Fisher	ERR2511706	ERX2531121	European Nucleotide Archive	PRJEB25642	http://identifiers.org/ena.embl:PRJEB25642	Bioinformatics Analysis	Table_S1_Abundance	figshare	doi:10.6084/m9.figshare.c.4147079	https://doi.org/10.6084/m9.figshare.c.4147079
11033	Template Preparation and Sequencing	Ion 520 or Ion 530 kit-OT2	Thermo Fisher	ERR2511707	ERX2531122	European Nucleotide Archive	PRJEB25642	http://identifiers.org/ena.embl:PRJEB25642	Bioinformatics Analysis	Table_S1_Abundance	figshare	doi:10.6084/m9.figshare.c.4147079	https://doi.org/10.6084/m9.figshare.c.4147079
11034	Template Preparation and Sequencing	Ion 520 or Ion 530 kit-OT2	Thermo Fisher	ERR2511708	ERX2531123	European Nucleotide Archive	PRJEB25642	http://identifiers.org/ena.embl:PRJEB25642	Bioinformatics Analysis	Table_S1_Abundance	figshare	doi:10.6084/m9.figshare.c.4147079	https://doi.org/10.6084/m9.figshare.c.4147079
11035	Template Preparation and Sequencing	Ion 520 or Ion 530 kit-OT2	Thermo Fisher	ERR2511709	ERX2531124	European Nucleotide Archive	PRJEB25642	http://identifiers.org/ena.embl:PRJEB25642	Bioinformatics Analysis	Table_S1_Abundance	figshare	doi:10.6084/m9.figshare.c.4147079	https://doi.org/10.6084/m9.figshare.c.4147079
11036	Template Preparation and Sequencing	Ion 520 or Ion 530 kit-OT2	Thermo Fisher	ERR2511710	ERX2531125	European Nucleotide Archive	PRJEB25642	http://identifiers.org/ena.embl:PRJEB25642	Bioinformatics Analysis	Table_S1_Abundance	figshare	doi:10.6084/m9.figshare.c.4147079	https://doi.org/10.6084/m9.figshare.c.4147079
11037	Template Preparation and Sequencing	Ion 520 or Ion 530 kit-OT2	Thermo Fisher	ERR2511711	ERX2531126	European Nucleotide Archive	PRJEB25642	http://identifiers.org/ena.embl:PRJEB25642	Bioinformatics Analysis	Table_S1_Abundance	figshare	doi:10.6084/m9.figshare.c.4147079	https://doi.org/10.6084/m9.figshare.c.4147079
11038	Template Preparation and Sequencing	Ion 520 or Ion 530 kit-OT2	Thermo Fisher	ERR2511712	ERX2531127	European Nucleotide Archive	PRJEB25642	http://identifiers.org/ena.embl:PRJEB25642	Bioinformatics Analysis	Table_S1_Abundance	figshare	doi:10.6084/m9.figshare.c.4147079	https://doi.org/10.6084/m9.figshare.c.4147079
11039	Template Preparation and Sequencing	Ion 520 or Ion 530 kit-OT2	Thermo Fisher	ERR2511713	ERX2531128	European Nucleotide Archive	PRJEB25642	http://identifiers.org/ena.embl:PRJEB25642	Bioinformatics Analysis	Table_S1_Abundance	figshare	doi:10.6084/m9.figshare.c.4147079	https://doi.org/10.6084/m9.figshare.c.4147079
11040	Template Preparation and Sequencing	Ion 520 or Ion 530 kit-OT2	Thermo Fisher	ERR2511714	ERX2531129	European Nucleotide Archive	PRJEB25642	http://identifiers.org/ena.embl:PRJEB25642	Bioinformatics Analysis	Table_S1_Abundance	figshare	doi:10.6084/m9.figshare.c.4147079	https://doi.org/10.6084/m9.figshare.c.4147079
11041	Template Preparation and Sequencing	Ion 520 or Ion 530 kit-OT2	Thermo Fisher	ERR2511715	ERX2531130	European Nucleotide Archive	PRJEB25642	http://identifiers.org/ena.embl:PRJEB25642	Bioinformatics Analysis	Table_S1_Abundance	figshare	doi:10.6084/m9.figshare.c.4147079	https://doi.org/10.6084/m9.figshare.c.4147079
11042	Template Preparation and Sequencing	Ion 520 or Ion 530 kit-OT2	Thermo Fisher	ERR2511716	ERX2531131	European Nucleotide Archive	PRJEB25642	http://identifiers.org/ena.embl:PRJEB25642	Bioinformatics Analysis	Table_S1_Abundance	figshare	doi:10.6084/m9.figshare.c.4147079	https://doi.org/10.6084/m9.figshare.c.4147079
11043	Template Preparation and Sequencing	Ion 520 or Ion 530 kit-OT2	Thermo Fisher	ERR2511717	ERX2531132	European Nucleotide Archive	PRJEB25642	http://identifiers.org/ena.embl:PRJEB25642	Bioinformatics Analysis	Table_S1_Abundance	figshare	doi:10.6084/m9.figshare.c.4147079	https://doi.org/10.6084/m9.figshare.c.4147079
11044	Template Preparation and Sequencing	Ion 520 or Ion 530 kit-OT2	Thermo Fisher	ERR2511718	ERX2531133	European Nucleotide Archive	PRJEB25642	http://identifiers.org/ena.embl:PRJEB25642	Bioinformatics Analysis	Table_S1_Abundance	figshare	doi:10.6084/m9.figshare.c.4147079	https://doi.org/10.6084/m9.figshare.c.4147079
11045	Template Preparation and Sequencing	Ion 520 or Ion 530 kit-OT2	Thermo Fisher	ERR2511719	ERX2531134	European Nucleotide Archive	PRJEB25642	http://identifiers.org/ena.embl:PRJEB25642	Bioinformatics Analysis	Table_S1_Abundance	figshare	doi:10.6084/m9.figshare.c.4147079	https://doi.org/10.6084/m9.figshare.c.4147079
11046	Template Preparation and Sequencing	Ion 520 or Ion 530 kit-OT2	Thermo Fisher	ERR2511720	ERX2531135	European Nucleotide Archive	PRJEB25642	http://identifiers.org/ena.embl:PRJEB25642	Bioinformatics Analysis	Table_S1_Abundance	figshare	doi:10.6084/m9.figshare.c.4147079	https://doi.org/10.6084/m9.figshare.c.4147079
11047	Template Preparation and Sequencing	Ion 520 or Ion 530 kit-OT2	Thermo Fisher	ERR2511721	ERX2531136	European Nucleotide Archive	PRJEB25642	http://identifiers.org/ena.embl:PRJEB25642	Bioinformatics Analysis	Table_S1_Abundance	figshare	doi:10.6084/m9.figshare.c.4147079	https://doi.org/10.6084/m9.figshare.c.4147079
11048	Template Preparation and Sequencing	Ion 520 or Ion 530 kit-OT2	Thermo Fisher	ERR2511722	ERX2531137	European Nucleotide Archive	PRJEB25642	http://identifiers.org/ena.embl:PRJEB25642	Bioinformatics Analysis	Table_S1_Abundance	figshare	doi:10.6084/m9.figshare.c.4147079	https://doi.org/10.6084/m9.figshare.c.4147079
11049	Template Preparation and Sequencing	Ion 520 or Ion 530 kit-OT2	Thermo Fisher	ERR2511723	ERX2531138	European Nucleotide Archive	PRJEB25642	http://identifiers.org/ena.embl:PRJEB25642	Bioinformatics Analysis	Table_S1_Abundance	figshare	doi:10.6084/m9.figshare.c.4147079	https://doi.org/10.6084/m9.figshare.c.4147079
11050	Template Preparation and Sequencing	Ion 520 or Ion 530 kit-OT2	Thermo Fisher	ERR2511724	ERX2531139	European Nucleotide Archive	PRJEB25642	http://identifiers.org/ena.embl:PRJEB25642	Bioinformatics Analysis	Table_S1_Abundance	figshare	doi:10.6084/m9.figshare.c.4147079	https://doi.org/10.6084/m9.figshare.c.4147079
11051	Template Preparation and Sequencing	Ion 520 or Ion 530 kit-OT2	Thermo Fisher	ERR2511725	ERX2531140	European Nucleotide Archive	PRJEB25642	http://identifiers.org/ena.embl:PRJEB25642	Bioinformatics Analysis	Table_S1_Abundance	figshare	doi:10.6084/m9.figshare.c.4147079	https://doi.org/10.6084/m9.figshare.c.4147079
11052	Template Preparation and Sequencing	Ion 520 or Ion 530 kit-OT2	Thermo Fisher	ERR2511726	ERX2531141	European Nucleotide Archive	PRJEB25642	http://identifiers.org/ena.embl:PRJEB25642	Bioinformatics Analysis	Table_S1_Abundance	figshare	doi:10.6084/m9.figshare.c.4147079	https://doi.org/10.6084/m9.figshare.c.4147079
11053	Template Preparation and Sequencing	Ion 520 or Ion 530 kit-OT2	Thermo Fisher	ERR2511727	ERX2531142	European Nucleotide Archive	PRJEB25642	http://identifiers.org/ena.embl:PRJEB25642	Bioinformatics Analysis	Table_S1_Abundance	figshare	doi:10.6084/m9.figshare.c.4147079	https://doi.org/10.6084/m9.figshare.c.4147079
11054	Template Preparation and Sequencing	Ion 520 or Ion 530 kit-OT2	Thermo Fisher	ERR2511728	ERX2531143	European Nucleotide Archive	PRJEB25642	http://identifiers.org/ena.embl:PRJEB25642	Bioinformatics Analysis	Table_S1_Abundance	figshare	doi:10.6084/m9.figshare.c.4147079	https://doi.org/10.6084/m9.figshare.c.4147079
11055	Template Preparation and Sequencing	Ion 520 or Ion 530 kit-OT2	Thermo Fisher	ERR2511729	ERX2531144	European Nucleotide Archive	PRJEB25642	http://identifiers.org/ena.embl:PRJEB25642	Bioinformatics Analysis	Table_S1_Abundance	figshare	doi:10.6084/m9.figshare.c.4147079	https://doi.org/10.6084/m9.figshare.c.4147079
11056	Template Preparation and Sequencing	Ion 520 or Ion 530 kit-OT2	Thermo Fisher	ERR2511730	ERX2531145	European Nucleotide Archive	PRJEB25642	http://identifiers.org/ena.embl:PRJEB25642	Bioinformatics Analysis	Table_S1_Abundance	figshare	doi:10.6084/m9.figshare.c.4147079	https://doi.org/10.6084/m9.figshare.c.4147079
11057	Template Preparation and Sequencing	Ion 520 or Ion 530 kit-OT2	Thermo Fisher	ERR2511731	ERX2531146	European Nucleotide Archive	PRJEB25642	http://identifiers.org/ena.embl:PRJEB25642	Bioinformatics Analysis	Table_S1_Abundance	figshare	doi:10.6084/m9.figshare.c.4147079	https://doi.org/10.6084/m9.figshare.c.4147079
11058	Template Preparation and Sequencing	Ion 520 or Ion 530 kit-OT2	Thermo Fisher	ERR2511732	ERX2531147	European Nucleotide Archive	PRJEB25642	http://identifiers.org/ena.embl:PRJEB25642	Bioinformatics Analysis	Table_S1_Abundance	figshare	doi:10.6084/m9.figshare.c.4147079	https://doi.org/10.6084/m9.figshare.c.4147079
11059	Template Preparation and Sequencing	Ion 520 or Ion 530 kit-OT2	Thermo Fisher	ERR2511733	ERX2531148	European Nucleotide Archive	PRJEB25642	http://identifiers.org/ena.embl:PRJEB25642	Bioinformatics Analysis	Table_S1_Abundance	figshare	doi:10.6084/m9.figshare.c.4147079	https://doi.org/10.6084/m9.figshare.c.4147079
11060	Template Preparation and Sequencing	Ion 520 or Ion 530 kit-OT2	Thermo Fisher	ERR2511734	ERX2531149	European Nucleotide Archive	PRJEB25642	http://identifiers.org/ena.embl:PRJEB25642	Bioinformatics Analysis	Table_S1_Abundance	figshare	doi:10.6084/m9.figshare.c.4147079	https://doi.org/10.6084/m9.figshare.c.4147079
11061	Template Preparation and Sequencing	Ion 520 or Ion 530 kit-OT2	Thermo Fisher	ERR2511735	ERX2531150	European Nucleotide Archive	PRJEB25642	http://identifiers.org/ena.embl:PRJEB25642	Bioinformatics Analysis	Table_S1_Abundance	figshare	doi:10.6084/m9.figshare.c.4147079	https://doi.org/10.6084/m9.figshare.c.4147079
11062	Template Preparation and Sequencing	Ion 520 or Ion 530 kit-OT2	Thermo Fisher	ERR2511736	ERX2531151	European Nucleotide Archive	PRJEB25642	http://identifiers.org/ena.embl:PRJEB25642	Bioinformatics Analysis	Table_S1_Abundance	figshare	doi:10.6084/m9.figshare.c.4147079	https://doi.org/10.6084/m9.figshare.c.4147079
11063	Template Preparation and Sequencing	Ion 520 or Ion 530 kit-OT2	Thermo Fisher	ERR2511737	ERX2531152	European Nucleotide Archive	PRJEB25642	http://identifiers.org/ena.embl:PRJEB25642	Bioinformatics Analysis	Table_S1_Abundance	figshare	doi:10.6084/m9.figshare.c.4147079	https://doi.org/10.6084/m9.figshare.c.4147079
11064	Template Preparation and Sequencing	Ion 520 or Ion 530 kit-OT2	Thermo Fisher	ERR2511738	ERX2531153	European Nucleotide Archive	PRJEB25642	http://identifiers.org/ena.embl:PRJEB25642	Bioinformatics Analysis	Table_S1_Abundance	figshare	doi:10.6084/m9.figshare.c.4147079	https://doi.org/10.6084/m9.figshare.c.4147079
11065	Template Preparation and Sequencing	Ion 520 or Ion 530 kit-OT2	Thermo Fisher	ERR2511739	ERX2531154	European Nucleotide Archive	PRJEB25642	http://identifiers.org/ena.embl:PRJEB25642	Bioinformatics Analysis	Table_S1_Abundance	figshare	doi:10.6084/m9.figshare.c.4147079	https://doi.org/10.6084/m9.figshare.c.4147079
11066	Template Preparation and Sequencing	Ion 520 or Ion 530 kit-OT2	Thermo Fisher	ERR2511740	ERX2531155	European Nucleotide Archive	PRJEB25642	http://identifiers.org/ena.embl:PRJEB25642	Bioinformatics Analysis	Table_S1_Abundance	figshare	doi:10.6084/m9.figshare.c.4147079	https://doi.org/10.6084/m9.figshare.c.4147079
11067	Template Preparation and Sequencing	Ion 520 or Ion 530 kit-OT2	Thermo Fisher	ERR2511741	ERX2531156	European Nucleotide Archive	PRJEB25642	http://identifiers.org/ena.embl:PRJEB25642	Bioinformatics Analysis	Table_S1_Abundance	figshare	doi:10.6084/m9.figshare.c.4147079	https://doi.org/10.6084/m9.figshare.c.4147079
12001	Template Preparation and Sequencing	Ion 520 or Ion 530 kit-OT2	Thermo Fisher	ERR2511742	ERX2531157	European Nucleotide Archive	PRJEB25642	http://identifiers.org/ena.embl:PRJEB25642	Bioinformatics Analysis	Table_S1_Abundance	figshare	doi:10.6084/m9.figshare.c.4147079	https://doi.org/10.6084/m9.figshare.c.4147079
12002	Template Preparation and Sequencing	Ion 520 or Ion 530 kit-OT2	Thermo Fisher	ERR2511743	ERX2531158	European Nucleotide Archive	PRJEB25642	http://identifiers.org/ena.embl:PRJEB25642	Bioinformatics Analysis	Table_S1_Abundance	figshare	doi:10.6084/m9.figshare.c.4147079	https://doi.org/10.6084/m9.figshare.c.4147079
12003	Template Preparation and Sequencing	Ion 520 or Ion 530 kit-OT2	Thermo Fisher	ERR2511744	ERX2531159	European Nucleotide Archive	PRJEB25642	http://identifiers.org/ena.embl:PRJEB25642	Bioinformatics Analysis	Table_S1_Abundance	figshare	doi:10.6084/m9.figshare.c.4147079	https://doi.org/10.6084/m9.figshare.c.4147079
12004	Template Preparation and Sequencing	Ion 520 or Ion 530 kit-OT2	Thermo Fisher	ERR2511745	ERX2531160	European Nucleotide Archive	PRJEB25642	http://identifiers.org/ena.embl:PRJEB25642	Bioinformatics Analysis	Table_S1_Abundance	figshare	doi:10.6084/m9.figshare.c.4147079	https://doi.org/10.6084/m9.figshare.c.4147079
12005	Template Preparation and Sequencing	Ion 520 or Ion 530 kit-OT2	Thermo Fisher	ERR2511746	ERX2531161	European Nucleotide Archive	PRJEB25642	http://identifiers.org/ena.embl:PRJEB25642	Bioinformatics Analysis	Table_S1_Abundance	figshare	doi:10.6084/m9.figshare.c.4147079	https://doi.org/10.6084/m9.figshare.c.4147079
12006	Template Preparation and Sequencing	Ion 520 or Ion 530 kit-OT2	Thermo Fisher	ERR2511747	ERX2531162	European Nucleotide Archive	PRJEB25642	http://identifiers.org/ena.embl:PRJEB25642	Bioinformatics Analysis	Table_S1_Abundance	figshare	doi:10.6084/m9.figshare.c.4147079	https://doi.org/10.6084/m9.figshare.c.4147079
12007	Template Preparation and Sequencing	Ion 520 or Ion 530 kit-OT2	Thermo Fisher	ERR2511748	ERX2531163	European Nucleotide Archive	PRJEB25642	http://identifiers.org/ena.embl:PRJEB25642	Bioinformatics Analysis	Table_S1_Abundance	figshare	doi:10.6084/m9.figshare.c.4147079	https://doi.org/10.6084/m9.figshare.c.4147079
12008	Template Preparation and Sequencing	Ion 520 or Ion 530 kit-OT2	Thermo Fisher	ERR2511749	ERX2531164	European Nucleotide Archive	PRJEB25642	http://identifiers.org/ena.embl:PRJEB25642	Bioinformatics Analysis	Table_S1_Abundance	figshare	doi:10.6084/m9.figshare.c.4147079	https://doi.org/10.6084/m9.figshare.c.4147079
12009	Template Preparation and Sequencing	Ion 520 or Ion 530 kit-OT2	Thermo Fisher	ERR2511750	ERX2531165	European Nucleotide Archive	PRJEB25642	http://identifiers.org/ena.embl:PRJEB25642	Bioinformatics Analysis	Table_S1_Abundance	figshare	doi:10.6084/m9.figshare.c.4147079	https://doi.org/10.6084/m9.figshare.c.4147079
12010	Template Preparation and Sequencing	Ion 520 or Ion 530 kit-OT2	Thermo Fisher	ERR2511751	ERX2531166	European Nucleotide Archive	PRJEB25642	http://identifiers.org/ena.embl:PRJEB25642	Bioinformatics Analysis	Table_S1_Abundance	figshare	doi:10.6084/m9.figshare.c.4147079	https://doi.org/10.6084/m9.figshare.c.4147079
12011	Template Preparation and Sequencing	Ion 520 or Ion 530 kit-OT2	Thermo Fisher	ERR2511752	ERX2531167	European Nucleotide Archive	PRJEB25642	http://identifiers.org/ena.embl:PRJEB25642	Bioinformatics Analysis	Table_S1_Abundance	figshare	doi:10.6084/m9.figshare.c.4147079	https://doi.org/10.6084/m9.figshare.c.4147079
12012	Template Preparation and Sequencing	Ion 520 or Ion 530 kit-OT2	Thermo Fisher	ERR2511753	ERX2531168	European Nucleotide Archive	PRJEB25642	http://identifiers.org/ena.embl:PRJEB25642	Bioinformatics Analysis	Table_S1_Abundance	figshare	doi:10.6084/m9.figshare.c.4147079	https://doi.org/10.6084/m9.figshare.c.4147079
12013	Template Preparation and Sequencing	Ion 520 or Ion 530 kit-OT2	Thermo Fisher	ERR2511754	ERX2531169	European Nucleotide Archive	PRJEB25642	http://identifiers.org/ena.embl:PRJEB25642	Bioinformatics Analysis	Table_S1_Abundance	figshare	doi:10.6084/m9.figshare.c.4147079	https://doi.org/10.6084/m9.figshare.c.4147079
12014	Template Preparation and Sequencing	Ion 520 or Ion 530 kit-OT2	Thermo Fisher	ERR2511755	ERX2531170	European Nucleotide Archive	PRJEB25642	http://identifiers.org/ena.embl:PRJEB25642	Bioinformatics Analysis	Table_S1_Abundance	figshare	doi:10.6084/m9.figshare.c.4147079	https://doi.org/10.6084/m9.figshare.c.4147079
12015	Template Preparation and Sequencing	Ion 520 or Ion 530 kit-OT2	Thermo Fisher	ERR2511756	ERX2531171	European Nucleotide Archive	PRJEB25642	http://identifiers.org/ena.embl:PRJEB25642	Bioinformatics Analysis	Table_S1_Abundance	figshare	doi:10.6084/m9.figshare.c.4147079	https://doi.org/10.6084/m9.figshare.c.4147079
12016	Template Preparation and Sequencing	Ion 520 or Ion 530 kit-OT2	Thermo Fisher	ERR2511757	ERX2531172	European Nucleotide Archive	PRJEB25642	http://identifiers.org/ena.embl:PRJEB25642	Bioinformatics Analysis	Table_S1_Abundance	figshare	doi:10.6084/m9.figshare.c.4147079	https://doi.org/10.6084/m9.figshare.c.4147079
12017	Template Preparation and Sequencing	Ion 520 or Ion 530 kit-OT2	Thermo Fisher	ERR2511758	ERX2531173	European Nucleotide Archive	PRJEB25642	http://identifiers.org/ena.embl:PRJEB25642	Bioinformatics Analysis	Table_S1_Abundance	figshare	doi:10.6084/m9.figshare.c.4147079	https://doi.org/10.6084/m9.figshare.c.4147079
12018	Template Preparation and Sequencing	Ion 520 or Ion 530 kit-OT2	Thermo Fisher	ERR2511759	ERX2531174	European Nucleotide Archive	PRJEB25642	http://identifiers.org/ena.embl:PRJEB25642	Bioinformatics Analysis	Table_S1_Abundance	figshare	doi:10.6084/m9.figshare.c.4147079	https://doi.org/10.6084/m9.figshare.c.4147079
12019	Template Preparation and Sequencing	Ion 520 or Ion 530 kit-OT2	Thermo Fisher	ERR2511760	ERX2531175	European Nucleotide Archive	PRJEB25642	http://identifiers.org/ena.embl:PRJEB25642	Bioinformatics Analysis	Table_S1_Abundance	figshare	doi:10.6084/m9.figshare.c.4147079	https://doi.org/10.6084/m9.figshare.c.4147079
12020	Template Preparation and Sequencing	Ion 520 or Ion 530 kit-OT2	Thermo Fisher	ERR2511761	ERX2531176	European Nucleotide Archive	PRJEB25642	http://identifiers.org/ena.embl:PRJEB25642	Bioinformatics Analysis	Table_S1_Abundance	figshare	doi:10.6084/m9.figshare.c.4147079	https://doi.org/10.6084/m9.figshare.c.4147079
12021	Template Preparation and Sequencing	Ion 520 or Ion 530 kit-OT2	Thermo Fisher	ERR2511762	ERX2531177	European Nucleotide Archive	PRJEB25642	http://identifiers.org/ena.embl:PRJEB25642	Bioinformatics Analysis	Table_S1_Abundance	figshare	doi:10.6084/m9.figshare.c.4147079	https://doi.org/10.6084/m9.figshare.c.4147079
12022	Template Preparation and Sequencing	Ion 520 or Ion 530 kit-OT2	Thermo Fisher	ERR2511763	ERX2531178	European Nucleotide Archive	PRJEB25642	http://identifiers.org/ena.embl:PRJEB25642	Bioinformatics Analysis	Table_S1_Abundance	figshare	doi:10.6084/m9.figshare.c.4147079	https://doi.org/10.6084/m9.figshare.c.4147079
12023	Template Preparation and Sequencing	Ion 520 or Ion 530 kit-OT2	Thermo Fisher	ERR2511764	ERX2531179	European Nucleotide Archive	PRJEB25642	http://identifiers.org/ena.embl:PRJEB25642	Bioinformatics Analysis	Table_S1_Abundance	figshare	doi:10.6084/m9.figshare.c.4147079	https://doi.org/10.6084/m9.figshare.c.4147079
12024	Template Preparation and Sequencing	Ion 520 or Ion 530 kit-OT2	Thermo Fisher	ERR2511765	ERX2531180	European Nucleotide Archive	PRJEB25642	http://identifiers.org/ena.embl:PRJEB25642	Bioinformatics Analysis	Table_S1_Abundance	figshare	doi:10.6084/m9.figshare.c.4147079	https://doi.org/10.6084/m9.figshare.c.4147079
12025	Template Preparation and Sequencing	Ion 520 or Ion 530 kit-OT2	Thermo Fisher	ERR2511766	ERX2531181	European Nucleotide Archive	PRJEB25642	http://identifiers.org/ena.embl:PRJEB25642	Bioinformatics Analysis	Table_S1_Abundance	figshare	doi:10.6084/m9.figshare.c.4147079	https://doi.org/10.6084/m9.figshare.c.4147079
12026	Template Preparation and Sequencing	Ion 520 or Ion 530 kit-OT2	Thermo Fisher	ERR2511767	ERX2531182	European Nucleotide Archive	PRJEB25642	http://identifiers.org/ena.embl:PRJEB25642	Bioinformatics Analysis	Table_S1_Abundance	figshare	doi:10.6084/m9.figshare.c.4147079	https://doi.org/10.6084/m9.figshare.c.4147079
12027	Template Preparation and Sequencing	Ion 520 or Ion 530 kit-OT2	Thermo Fisher	ERR2511768	ERX2531183	European Nucleotide Archive	PRJEB25642	http://identifiers.org/ena.embl:PRJEB25642	Bioinformatics Analysis	Table_S1_Abundance	figshare	doi:10.6084/m9.figshare.c.4147079	https://doi.org/10.6084/m9.figshare.c.4147079
12028	Template Preparation and Sequencing	Ion 520 or Ion 530 kit-OT2	Thermo Fisher	ERR2511769	ERX2531184	European Nucleotide Archive	PRJEB25642	http://identifiers.org/ena.embl:PRJEB25642	Bioinformatics Analysis	Table_S1_Abundance	figshare	doi:10.6084/m9.figshare.c.4147079	https://doi.org/10.6084/m9.figshare.c.4147079
12029	Template Preparation and Sequencing	Ion 520 or Ion 530 kit-OT2	Thermo Fisher	ERR2511770	ERX2531185	European Nucleotide Archive	PRJEB25642	http://identifiers.org/ena.embl:PRJEB25642	Bioinformatics Analysis	Table_S1_Abundance	figshare	doi:10.6084/m9.figshare.c.4147079	https://doi.org/10.6084/m9.figshare.c.4147079
12030	Template Preparation and Sequencing	Ion 520 or Ion 530 kit-OT2	Thermo Fisher	ERR2511771	ERX2531186	European Nucleotide Archive	PRJEB25642	http://identifiers.org/ena.embl:PRJEB25642	Bioinformatics Analysis	Table_S1_Abundance	figshare	doi:10.6084/m9.figshare.c.4147079	https://doi.org/10.6084/m9.figshare.c.4147079
12031	Template Preparation and Sequencing	Ion 520 or Ion 530 kit-OT2	Thermo Fisher	ERR2511772	ERX2531187	European Nucleotide Archive	PRJEB25642	http://identifiers.org/ena.embl:PRJEB25642	Bioinformatics Analysis	Table_S1_Abundance	figshare	doi:10.6084/m9.figshare.c.4147079	https://doi.org/10.6084/m9.figshare.c.4147079
12032	Template Preparation and Sequencing	Ion 520 or Ion 530 kit-OT2	Thermo Fisher	ERR2511773	ERX2531188	European Nucleotide Archive	PRJEB25642	http://identifiers.org/ena.embl:PRJEB25642	Bioinformatics Analysis	Table_S1_Abundance	figshare	doi:10.6084/m9.figshare.c.4147079	https://doi.org/10.6084/m9.figshare.c.4147079
12033	Template Preparation and Sequencing	Ion 520 or Ion 530 kit-OT2	Thermo Fisher	ERR2511774	ERX2531189	European Nucleotide Archive	PRJEB25642	http://identifiers.org/ena.embl:PRJEB25642	Bioinformatics Analysis	Table_S1_Abundance	figshare	doi:10.6084/m9.figshare.c.4147079	https://doi.org/10.6084/m9.figshare.c.4147079
12034	Template Preparation and Sequencing	Ion 520 or Ion 530 kit-OT2	Thermo Fisher	ERR2511775	ERX2531190	European Nucleotide Archive	PRJEB25642	http://identifiers.org/ena.embl:PRJEB25642	Bioinformatics Analysis	Table_S1_Abundance	figshare	doi:10.6084/m9.figshare.c.4147079	https://doi.org/10.6084/m9.figshare.c.4147079
12035	Template Preparation and Sequencing	Ion 520 or Ion 530 kit-OT2	Thermo Fisher	ERR2511776	ERX2531191	European Nucleotide Archive	PRJEB25642	http://identifiers.org/ena.embl:PRJEB25642	Bioinformatics Analysis	Table_S1_Abundance	figshare	doi:10.6084/m9.figshare.c.4147079	https://doi.org/10.6084/m9.figshare.c.4147079
12036	Template Preparation and Sequencing	Ion 520 or Ion 530 kit-OT2	Thermo Fisher	ERR2511777	ERX2531192	European Nucleotide Archive	PRJEB25642	http://identifiers.org/ena.embl:PRJEB25642	Bioinformatics Analysis	Table_S1_Abundance	figshare	doi:10.6084/m9.figshare.c.4147079	https://doi.org/10.6084/m9.figshare.c.4147079
12037	Template Preparation and Sequencing	Ion 520 or Ion 530 kit-OT2	Thermo Fisher	ERR2511778	ERX2531193	European Nucleotide Archive	PRJEB25642	http://identifiers.org/ena.embl:PRJEB25642	Bioinformatics Analysis	Table_S1_Abundance	figshare	doi:10.6084/m9.figshare.c.4147079	https://doi.org/10.6084/m9.figshare.c.4147079
12038	Template Preparation and Sequencing	Ion 520 or Ion 530 kit-OT2	Thermo Fisher	ERR2511779	ERX2531194	European Nucleotide Archive	PRJEB25642	http://identifiers.org/ena.embl:PRJEB25642	Bioinformatics Analysis	Table_S1_Abundance	figshare	doi:10.6084/m9.figshare.c.4147079	https://doi.org/10.6084/m9.figshare.c.4147079
12039	Template Preparation and Sequencing	Ion 520 or Ion 530 kit-OT2	Thermo Fisher	ERR2511780	ERX2531195	European Nucleotide Archive	PRJEB25642	http://identifiers.org/ena.embl:PRJEB25642	Bioinformatics Analysis	Table_S1_Abundance	figshare	doi:10.6084/m9.figshare.c.4147079	https://doi.org/10.6084/m9.figshare.c.4147079
12040	Template Preparation and Sequencing	Ion 520 or Ion 530 kit-OT2	Thermo Fisher	ERR2511781	ERX2531196	European Nucleotide Archive	PRJEB25642	http://identifiers.org/ena.embl:PRJEB25642	Bioinformatics Analysis	Table_S1_Abundance	figshare	doi:10.6084/m9.figshare.c.4147079	https://doi.org/10.6084/m9.figshare.c.4147079
12041	Template Preparation and Sequencing	Ion 520 or Ion 530 kit-OT2	Thermo Fisher	ERR2511782	ERX2531197	European Nucleotide Archive	PRJEB25642	http://identifiers.org/ena.embl:PRJEB25642	Bioinformatics Analysis	Table_S1_Abundance	figshare	doi:10.6084/m9.figshare.c.4147079	https://doi.org/10.6084/m9.figshare.c.4147079
12042	Template Preparation and Sequencing	Ion 520 or Ion 530 kit-OT2	Thermo Fisher	ERR2511783	ERX2531198	European Nucleotide Archive	PRJEB25642	http://identifiers.org/ena.embl:PRJEB25642	Bioinformatics Analysis	Table_S1_Abundance	figshare	doi:10.6084/m9.figshare.c.4147079	https://doi.org/10.6084/m9.figshare.c.4147079
12043	Template Preparation and Sequencing	Ion 520 or Ion 530 kit-OT2	Thermo Fisher	ERR2511784	ERX2531199	European Nucleotide Archive	PRJEB25642	http://identifiers.org/ena.embl:PRJEB25642	Bioinformatics Analysis	Table_S1_Abundance	figshare	doi:10.6084/m9.figshare.c.4147079	https://doi.org/10.6084/m9.figshare.c.4147079
12044	Template Preparation and Sequencing	Ion 520 or Ion 530 kit-OT2	Thermo Fisher	ERR2511785	ERX2531200	European Nucleotide Archive	PRJEB25642	http://identifiers.org/ena.embl:PRJEB25642	Bioinformatics Analysis	Table_S1_Abundance	figshare	doi:10.6084/m9.figshare.c.4147079	https://doi.org/10.6084/m9.figshare.c.4147079
12045	Template Preparation and Sequencing	Ion 520 or Ion 530 kit-OT2	Thermo Fisher	ERR2511786	ERX2531201	European Nucleotide Archive	PRJEB25642	http://identifiers.org/ena.embl:PRJEB25642	Bioinformatics Analysis	Table_S1_Abundance	figshare	doi:10.6084/m9.figshare.c.4147079	https://doi.org/10.6084/m9.figshare.c.4147079
12046	Template Preparation and Sequencing	Ion 520 or Ion 530 kit-OT2	Thermo Fisher	ERR2511787	ERX2531202	European Nucleotide Archive	PRJEB25642	http://identifiers.org/ena.embl:PRJEB25642	Bioinformatics Analysis	Table_S1_Abundance	figshare	doi:10.6084/m9.figshare.c.4147079	https://doi.org/10.6084/m9.figshare.c.4147079
12047	Template Preparation and Sequencing	Ion 520 or Ion 530 kit-OT2	Thermo Fisher	ERR2511788	ERX2531203	European Nucleotide Archive	PRJEB25642	http://identifiers.org/ena.embl:PRJEB25642	Bioinformatics Analysis	Table_S1_Abundance	figshare	doi:10.6084/m9.figshare.c.4147079	https://doi.org/10.6084/m9.figshare.c.4147079
12048	Template Preparation and Sequencing	Ion 520 or Ion 530 kit-OT2	Thermo Fisher	ERR2511789	ERX2531204	European Nucleotide Archive	PRJEB25642	http://identifiers.org/ena.embl:PRJEB25642	Bioinformatics Analysis	Table_S1_Abundance	figshare	doi:10.6084/m9.figshare.c.4147079	https://doi.org/10.6084/m9.figshare.c.4147079
12049	Template Preparation and Sequencing	Ion 520 or Ion 530 kit-OT2	Thermo Fisher	ERR2511790	ERX2531205	European Nucleotide Archive	PRJEB25642	http://identifiers.org/ena.embl:PRJEB25642	Bioinformatics Analysis	Table_S1_Abundance	figshare	doi:10.6084/m9.figshare.c.4147079	https://doi.org/10.6084/m9.figshare.c.4147079
12050	Template Preparation and Sequencing	Ion 520 or Ion 530 kit-OT2	Thermo Fisher	ERR2511791	ERX2531206	European Nucleotide Archive	PRJEB25642	http://identifiers.org/ena.embl:PRJEB25642	Bioinformatics Analysis	Table_S1_Abundance	figshare	doi:10.6084/m9.figshare.c.4147079	https://doi.org/10.6084/m9.figshare.c.4147079
12051	Template Preparation and Sequencing	Ion 520 or Ion 530 kit-OT2	Thermo Fisher	ERR2511792	ERX2531207	European Nucleotide Archive	PRJEB25642	http://identifiers.org/ena.embl:PRJEB25642	Bioinformatics Analysis	Table_S1_Abundance	figshare	doi:10.6084/m9.figshare.c.4147079	https://doi.org/10.6084/m9.figshare.c.4147079
12052	Template Preparation and Sequencing	Ion 520 or Ion 530 kit-OT2	Thermo Fisher	ERR2511793	ERX2531208	European Nucleotide Archive	PRJEB25642	http://identifiers.org/ena.embl:PRJEB25642	Bioinformatics Analysis	Table_S1_Abundance	figshare	doi:10.6084/m9.figshare.c.4147079	https://doi.org/10.6084/m9.figshare.c.4147079
12053	Template Preparation and Sequencing	Ion 520 or Ion 530 kit-OT2	Thermo Fisher	ERR2511794	ERX2531209	European Nucleotide Archive	PRJEB25642	http://identifiers.org/ena.embl:PRJEB25642	Bioinformatics Analysis	Table_S1_Abundance	figshare	doi:10.6084/m9.figshare.c.4147079	https://doi.org/10.6084/m9.figshare.c.4147079
12054	Template Preparation and Sequencing	Ion 520 or Ion 530 kit-OT2	Thermo Fisher	ERR2511795	ERX2531210	European Nucleotide Archive	PRJEB25642	http://identifiers.org/ena.embl:PRJEB25642	Bioinformatics Analysis	Table_S1_Abundance	figshare	doi:10.6084/m9.figshare.c.4147079	https://doi.org/10.6084/m9.figshare.c.4147079
12055	Template Preparation and Sequencing	Ion 520 or Ion 530 kit-OT2	Thermo Fisher	ERR2511796	ERX2531211	European Nucleotide Archive	PRJEB25642	http://identifiers.org/ena.embl:PRJEB25642	Bioinformatics Analysis	Table_S1_Abundance	figshare	doi:10.6084/m9.figshare.c.4147079	https://doi.org/10.6084/m9.figshare.c.4147079
12056	Template Preparation and Sequencing	Ion 520 or Ion 530 kit-OT2	Thermo Fisher	ERR2511797	ERX2531212	European Nucleotide Archive	PRJEB25642	http://identifiers.org/ena.embl:PRJEB25642	Bioinformatics Analysis	Table_S1_Abundance	figshare	doi:10.6084/m9.figshare.c.4147079	https://doi.org/10.6084/m9.figshare.c.4147079
12057	Template Preparation and Sequencing	Ion 520 or Ion 530 kit-OT2	Thermo Fisher	ERR2511798	ERX2531213	European Nucleotide Archive	PRJEB25642	http://identifiers.org/ena.embl:PRJEB25642	Bioinformatics Analysis	Table_S1_Abundance	figshare	doi:10.6084/m9.figshare.c.4147079	https://doi.org/10.6084/m9.figshare.c.4147079
12058	Template Preparation and Sequencing	Ion 520 or Ion 530 kit-OT2	Thermo Fisher	ERR2511799	ERX2531214	European Nucleotide Archive	PRJEB25642	http://identifiers.org/ena.embl:PRJEB25642	Bioinformatics Analysis	Table_S1_Abundance	figshare	doi:10.6084/m9.figshare.c.4147079	https://doi.org/10.6084/m9.figshare.c.4147079
12059	Template Preparation and Sequencing	Ion 520 or Ion 530 kit-OT2	Thermo Fisher	ERR2511800	ERX2531215	European Nucleotide Archive	PRJEB25642	http://identifiers.org/ena.embl:PRJEB25642	Bioinformatics Analysis	Table_S1_Abundance	figshare	doi:10.6084/m9.figshare.c.4147079	https://doi.org/10.6084/m9.figshare.c.4147079
12060	Template Preparation and Sequencing	Ion 520 or Ion 530 kit-OT2	Thermo Fisher	ERR2511801	ERX2531216	European Nucleotide Archive	PRJEB25642	http://identifiers.org/ena.embl:PRJEB25642	Bioinformatics Analysis	Table_S1_Abundance	figshare	doi:10.6084/m9.figshare.c.4147079	https://doi.org/10.6084/m9.figshare.c.4147079
12061	Template Preparation and Sequencing	Ion 520 or Ion 530 kit-OT2	Thermo Fisher	ERR2511802	ERX2531217	European Nucleotide Archive	PRJEB25642	http://identifiers.org/ena.embl:PRJEB25642	Bioinformatics Analysis	Table_S1_Abundance	figshare	doi:10.6084/m9.figshare.c.4147079	https://doi.org/10.6084/m9.figshare.c.4147079
12062	Template Preparation and Sequencing	Ion 520 or Ion 530 kit-OT2	Thermo Fisher	ERR2511803	ERX2531218	European Nucleotide Archive	PRJEB25642	http://identifiers.org/ena.embl:PRJEB25642	Bioinformatics Analysis	Table_S1_Abundance	figshare	doi:10.6084/m9.figshare.c.4147079	https://doi.org/10.6084/m9.figshare.c.4147079
12063	Template Preparation and Sequencing	Ion 520 or Ion 530 kit-OT2	Thermo Fisher	ERR2511804	ERX2531219	European Nucleotide Archive	PRJEB25642	http://identifiers.org/ena.embl:PRJEB25642	Bioinformatics Analysis	Table_S1_Abundance	figshare	doi:10.6084/m9.figshare.c.4147079	https://doi.org/10.6084/m9.figshare.c.4147079
12064	Template Preparation and Sequencing	Ion 520 or Ion 530 kit-OT2	Thermo Fisher	ERR2511805	ERX2531220	European Nucleotide Archive	PRJEB25642	http://identifiers.org/ena.embl:PRJEB25642	Bioinformatics Analysis	Table_S1_Abundance	figshare	doi:10.6084/m9.figshare.c.4147079	https://doi.org/10.6084/m9.figshare.c.4147079
12065	Template Preparation and Sequencing	Ion 520 or Ion 530 kit-OT2	Thermo Fisher	ERR2511806	ERX2531221	European Nucleotide Archive	PRJEB25642	http://identifiers.org/ena.embl:PRJEB25642	Bioinformatics Analysis	Table_S1_Abundance	figshare	doi:10.6084/m9.figshare.c.4147079	https://doi.org/10.6084/m9.figshare.c.4147079
12066	Template Preparation and Sequencing	Ion 520 or Ion 530 kit-OT2	Thermo Fisher	ERR2511807	ERX2531222	European Nucleotide Archive	PRJEB25642	http://identifiers.org/ena.embl:PRJEB25642	Bioinformatics Analysis	Table_S1_Abundance	figshare	doi:10.6084/m9.figshare.c.4147079	https://doi.org/10.6084/m9.figshare.c.4147079
12067	Template Preparation and Sequencing	Ion 520 or Ion 530 kit-OT2	Thermo Fisher	ERR2511808	ERX2531223	European Nucleotide Archive	PRJEB25642	http://identifiers.org/ena.embl:PRJEB25642	Bioinformatics Analysis	Table_S1_Abundance	figshare	doi:10.6084/m9.figshare.c.4147079	https://doi.org/10.6084/m9.figshare.c.4147079
12068	Template Preparation and Sequencing	Ion 520 or Ion 530 kit-OT2	Thermo Fisher	ERR2511809	ERX2531224	European Nucleotide Archive	PRJEB25642	http://identifiers.org/ena.embl:PRJEB25642	Bioinformatics Analysis	Table_S1_Abundance	figshare	doi:10.6084/m9.figshare.c.4147079	https://doi.org/10.6084/m9.figshare.c.4147079
12069	Template Preparation and Sequencing	Ion 520 or Ion 530 kit-OT2	Thermo Fisher	ERR2511810	ERX2531225	European Nucleotide Archive	PRJEB25642	http://identifiers.org/ena.embl:PRJEB25642	Bioinformatics Analysis	Table_S1_Abundance	figshare	doi:10.6084/m9.figshare.c.4147079	https://doi.org/10.6084/m9.figshare.c.4147079
12070	Template Preparation and Sequencing	Ion 520 or Ion 530 kit-OT2	Thermo Fisher	ERR2511811	ERX2531226	European Nucleotide Archive	PRJEB25642	http://identifiers.org/ena.embl:PRJEB25642	Bioinformatics Analysis	Table_S1_Abundance	figshare	doi:10.6084/m9.figshare.c.4147079	https://doi.org/10.6084/m9.figshare.c.4147079
12071	Template Preparation and Sequencing	Ion 520 or Ion 530 kit-OT2	Thermo Fisher	ERR2511812	ERX2531227	European Nucleotide Archive	PRJEB25642	http://identifiers.org/ena.embl:PRJEB25642	Bioinformatics Analysis	Table_S1_Abundance	figshare	doi:10.6084/m9.figshare.c.4147079	https://doi.org/10.6084/m9.figshare.c.4147079
12072	Template Preparation and Sequencing	Ion 520 or Ion 530 kit-OT2	Thermo Fisher	ERR2511813	ERX2531228	European Nucleotide Archive	PRJEB25642	http://identifiers.org/ena.embl:PRJEB25642	Bioinformatics Analysis	Table_S1_Abundance	figshare	doi:10.6084/m9.figshare.c.4147079	https://doi.org/10.6084/m9.figshare.c.4147079
12073	Template Preparation and Sequencing	Ion 520 or Ion 530 kit-OT2	Thermo Fisher	ERR2511814	ERX2531229	European Nucleotide Archive	PRJEB25642	http://identifiers.org/ena.embl:PRJEB25642	Bioinformatics Analysis	Table_S1_Abundance	figshare	doi:10.6084/m9.figshare.c.4147079	https://doi.org/10.6084/m9.figshare.c.4147079
12074	Template Preparation and Sequencing	Ion 520 or Ion 530 kit-OT2	Thermo Fisher	ERR2511815	ERX2531230	European Nucleotide Archive	PRJEB25642	http://identifiers.org/ena.embl:PRJEB25642	Bioinformatics Analysis	Table_S1_Abundance	figshare	doi:10.6084/m9.figshare.c.4147079	https://doi.org/10.6084/m9.figshare.c.4147079
12075	Template Preparation and Sequencing	Ion 520 or Ion 530 kit-OT2	Thermo Fisher	ERR2511816	ERX2531231	European Nucleotide Archive	PRJEB25642	http://identifiers.org/ena.embl:PRJEB25642	Bioinformatics Analysis	Table_S1_Abundance	figshare	doi:10.6084/m9.figshare.c.4147079	https://doi.org/10.6084/m9.figshare.c.4147079
12076	Template Preparation and Sequencing	Ion 520 or Ion 530 kit-OT2	Thermo Fisher	ERR2511817	ERX2531232	European Nucleotide Archive	PRJEB25642	http://identifiers.org/ena.embl:PRJEB25642	Bioinformatics Analysis	Table_S1_Abundance	figshare	doi:10.6084/m9.figshare.c.4147079	https://doi.org/10.6084/m9.figshare.c.4147079
12077	Template Preparation and Sequencing	Ion 520 or Ion 530 kit-OT2	Thermo Fisher	ERR2511818	ERX2531233	European Nucleotide Archive	PRJEB25642	http://identifiers.org/ena.embl:PRJEB25642	Bioinformatics Analysis	Table_S1_Abundance	figshare	doi:10.6084/m9.figshare.c.4147079	https://doi.org/10.6084/m9.figshare.c.4147079
12078	Template Preparation and Sequencing	Ion 520 or Ion 530 kit-OT2	Thermo Fisher	ERR2511819	ERX2531234	European Nucleotide Archive	PRJEB25642	http://identifiers.org/ena.embl:PRJEB25642	Bioinformatics Analysis	Table_S1_Abundance	figshare	doi:10.6084/m9.figshare.c.4147079	https://doi.org/10.6084/m9.figshare.c.4147079
12079	Template Preparation and Sequencing	Ion 520 or Ion 530 kit-OT2	Thermo Fisher	ERR2511820	ERX2531235	European Nucleotide Archive	PRJEB25642	http://identifiers.org/ena.embl:PRJEB25642	Bioinformatics Analysis	Table_S1_Abundance	figshare	doi:10.6084/m9.figshare.c.4147079	https://doi.org/10.6084/m9.figshare.c.4147079
12080	Template Preparation and Sequencing	Ion 520 or Ion 530 kit-OT2	Thermo Fisher	ERR2511821	ERX2531236	European Nucleotide Archive	PRJEB25642	http://identifiers.org/ena.embl:PRJEB25642	Bioinformatics Analysis	Table_S1_Abundance	figshare	doi:10.6084/m9.figshare.c.4147079	https://doi.org/10.6084/m9.figshare.c.4147079
12081	Template Preparation and Sequencing	Ion 520 or Ion 530 kit-OT2	Thermo Fisher	ERR2511822	ERX2531237	European Nucleotide Archive	PRJEB25642	http://identifiers.org/ena.embl:PRJEB25642	Bioinformatics Analysis	Table_S1_Abundance	figshare	doi:10.6084/m9.figshare.c.4147079	https://doi.org/10.6084/m9.figshare.c.4147079
12082	Template Preparation and Sequencing	Ion 520 or Ion 530 kit-OT2	Thermo Fisher	ERR2511823	ERX2531238	European Nucleotide Archive	PRJEB25642	http://identifiers.org/ena.embl:PRJEB25642	Bioinformatics Analysis	Table_S1_Abundance	figshare	doi:10.6084/m9.figshare.c.4147079	https://doi.org/10.6084/m9.figshare.c.4147079
12083	Template Preparation and Sequencing	Ion 520 or Ion 530 kit-OT2	Thermo Fisher	ERR2511824	ERX2531239	European Nucleotide Archive	PRJEB25642	http://identifiers.org/ena.embl:PRJEB25642	Bioinformatics Analysis	Table_S1_Abundance	figshare	doi:10.6084/m9.figshare.c.4147079	https://doi.org/10.6084/m9.figshare.c.4147079
13001	Template Preparation and Sequencing	Ion 520 or Ion 530 kit-OT2	Thermo Fisher	ERR2511825	ERX2531240	European Nucleotide Archive	PRJEB25642	http://identifiers.org/ena.embl:PRJEB25642	Bioinformatics Analysis	Table_S1_Abundance	figshare	doi:10.6084/m9.figshare.c.4147079	https://doi.org/10.6084/m9.figshare.c.4147079
13002	Template Preparation and Sequencing	Ion 520 or Ion 530 kit-OT2	Thermo Fisher	ERR2511826	ERX2531241	European Nucleotide Archive	PRJEB25642	http://identifiers.org/ena.embl:PRJEB25642	Bioinformatics Analysis	Table_S1_Abundance	figshare	doi:10.6084/m9.figshare.c.4147079	https://doi.org/10.6084/m9.figshare.c.4147079
13003	Template Preparation and Sequencing	Ion 520 or Ion 530 kit-OT2	Thermo Fisher	ERR2511827	ERX2531242	European Nucleotide Archive	PRJEB25642	http://identifiers.org/ena.embl:PRJEB25642	Bioinformatics Analysis	Table_S1_Abundance	figshare	doi:10.6084/m9.figshare.c.4147079	https://doi.org/10.6084/m9.figshare.c.4147079
13004	Template Preparation and Sequencing	Ion 520 or Ion 530 kit-OT2	Thermo Fisher	ERR2511828	ERX2531243	European Nucleotide Archive	PRJEB25642	http://identifiers.org/ena.embl:PRJEB25642	Bioinformatics Analysis	Table_S1_Abundance	figshare	doi:10.6084/m9.figshare.c.4147079	https://doi.org/10.6084/m9.figshare.c.4147079
13005	Template Preparation and Sequencing	Ion 520 or Ion 530 kit-OT2	Thermo Fisher	ERR2511829	ERX2531244	European Nucleotide Archive	PRJEB25642	http://identifiers.org/ena.embl:PRJEB25642	Bioinformatics Analysis	Table_S1_Abundance	figshare	doi:10.6084/m9.figshare.c.4147079	https://doi.org/10.6084/m9.figshare.c.4147079
13006	Template Preparation and Sequencing	Ion 520 or Ion 530 kit-OT2	Thermo Fisher	ERR2511830	ERX2531245	European Nucleotide Archive	PRJEB25642	http://identifiers.org/ena.embl:PRJEB25642	Bioinformatics Analysis	Table_S1_Abundance	figshare	doi:10.6084/m9.figshare.c.4147079	https://doi.org/10.6084/m9.figshare.c.4147079
13007	Template Preparation and Sequencing	Ion 520 or Ion 530 kit-OT2	Thermo Fisher	ERR2511831	ERX2531246	European Nucleotide Archive	PRJEB25642	http://identifiers.org/ena.embl:PRJEB25642	Bioinformatics Analysis	Table_S1_Abundance	figshare	doi:10.6084/m9.figshare.c.4147079	https://doi.org/10.6084/m9.figshare.c.4147079
13008	Template Preparation and Sequencing	Ion 520 or Ion 530 kit-OT2	Thermo Fisher	ERR2511832	ERX2531247	European Nucleotide Archive	PRJEB25642	http://identifiers.org/ena.embl:PRJEB25642	Bioinformatics Analysis	Table_S1_Abundance	figshare	doi:10.6084/m9.figshare.c.4147079	https://doi.org/10.6084/m9.figshare.c.4147079
13009	Template Preparation and Sequencing	Ion 520 or Ion 530 kit-OT2	Thermo Fisher	ERR2511833	ERX2531248	European Nucleotide Archive	PRJEB25642	http://identifiers.org/ena.embl:PRJEB25642	Bioinformatics Analysis	Table_S1_Abundance	figshare	doi:10.6084/m9.figshare.c.4147079	https://doi.org/10.6084/m9.figshare.c.4147079
13010	Template Preparation and Sequencing	Ion 520 or Ion 530 kit-OT2	Thermo Fisher	ERR2511834	ERX2531249	European Nucleotide Archive	PRJEB25642	http://identifiers.org/ena.embl:PRJEB25642	Bioinformatics Analysis	Table_S1_Abundance	figshare	doi:10.6084/m9.figshare.c.4147079	https://doi.org/10.6084/m9.figshare.c.4147079
13011	Template Preparation and Sequencing	Ion 520 or Ion 530 kit-OT2	Thermo Fisher	ERR2511835	ERX2531250	European Nucleotide Archive	PRJEB25642	http://identifiers.org/ena.embl:PRJEB25642	Bioinformatics Analysis	Table_S1_Abundance	figshare	doi:10.6084/m9.figshare.c.4147079	https://doi.org/10.6084/m9.figshare.c.4147079
13012	Template Preparation and Sequencing	Ion 520 or Ion 530 kit-OT2	Thermo Fisher	ERR2511836	ERX2531251	European Nucleotide Archive	PRJEB25642	http://identifiers.org/ena.embl:PRJEB25642	Bioinformatics Analysis	Table_S1_Abundance	figshare	doi:10.6084/m9.figshare.c.4147079	https://doi.org/10.6084/m9.figshare.c.4147079
13013	Template Preparation and Sequencing	Ion 520 or Ion 530 kit-OT2	Thermo Fisher	ERR2511837	ERX2531252	European Nucleotide Archive	PRJEB25642	http://identifiers.org/ena.embl:PRJEB25642	Bioinformatics Analysis	Table_S1_Abundance	figshare	doi:10.6084/m9.figshare.c.4147079	https://doi.org/10.6084/m9.figshare.c.4147079
13014	Template Preparation and Sequencing	Ion 520 or Ion 530 kit-OT2	Thermo Fisher	ERR2511838	ERX2531253	European Nucleotide Archive	PRJEB25642	http://identifiers.org/ena.embl:PRJEB25642	Bioinformatics Analysis	Table_S1_Abundance	figshare	doi:10.6084/m9.figshare.c.4147079	https://doi.org/10.6084/m9.figshare.c.4147079
13015	Template Preparation and Sequencing	Ion 520 or Ion 530 kit-OT2	Thermo Fisher	ERR2511839	ERX2531254	European Nucleotide Archive	PRJEB25642	http://identifiers.org/ena.embl:PRJEB25642	Bioinformatics Analysis	Table_S1_Abundance	figshare	doi:10.6084/m9.figshare.c.4147079	https://doi.org/10.6084/m9.figshare.c.4147079
13016	Template Preparation and Sequencing	Ion 520 or Ion 530 kit-OT2	Thermo Fisher	ERR2511840	ERX2531255	European Nucleotide Archive	PRJEB25642	http://identifiers.org/ena.embl:PRJEB25642	Bioinformatics Analysis	Table_S1_Abundance	figshare	doi:10.6084/m9.figshare.c.4147079	https://doi.org/10.6084/m9.figshare.c.4147079
13017	Template Preparation and Sequencing	Ion 520 or Ion 530 kit-OT2	Thermo Fisher	ERR2511841	ERX2531256	European Nucleotide Archive	PRJEB25642	http://identifiers.org/ena.embl:PRJEB25642	Bioinformatics Analysis	Table_S1_Abundance	figshare	doi:10.6084/m9.figshare.c.4147079	https://doi.org/10.6084/m9.figshare.c.4147079
13018	Template Preparation and Sequencing	Ion 520 or Ion 530 kit-OT2	Thermo Fisher	ERR2511842	ERX2531257	European Nucleotide Archive	PRJEB25642	http://identifiers.org/ena.embl:PRJEB25642	Bioinformatics Analysis	Table_S1_Abundance	figshare	doi:10.6084/m9.figshare.c.4147079	https://doi.org/10.6084/m9.figshare.c.4147079
13019	Template Preparation and Sequencing	Ion 520 or Ion 530 kit-OT2	Thermo Fisher	ERR2511843	ERX2531258	European Nucleotide Archive	PRJEB25642	http://identifiers.org/ena.embl:PRJEB25642	Bioinformatics Analysis	Table_S1_Abundance	figshare	doi:10.6084/m9.figshare.c.4147079	https://doi.org/10.6084/m9.figshare.c.4147079
13020	Template Preparation and Sequencing	Ion 520 or Ion 530 kit-OT2	Thermo Fisher	ERR2511844	ERX2531259	European Nucleotide Archive	PRJEB25642	http://identifiers.org/ena.embl:PRJEB25642	Bioinformatics Analysis	Table_S1_Abundance	figshare	doi:10.6084/m9.figshare.c.4147079	https://doi.org/10.6084/m9.figshare.c.4147079
13021	Template Preparation and Sequencing	Ion 520 or Ion 530 kit-OT2	Thermo Fisher	ERR2511845	ERX2531260	European Nucleotide Archive	PRJEB25642	http://identifiers.org/ena.embl:PRJEB25642	Bioinformatics Analysis	Table_S1_Abundance	figshare	doi:10.6084/m9.figshare.c.4147079	https://doi.org/10.6084/m9.figshare.c.4147079
13022	Template Preparation and Sequencing	Ion 520 or Ion 530 kit-OT2	Thermo Fisher	ERR2511846	ERX2531261	European Nucleotide Archive	PRJEB25642	http://identifiers.org/ena.embl:PRJEB25642	Bioinformatics Analysis	Table_S1_Abundance	figshare	doi:10.6084/m9.figshare.c.4147079	https://doi.org/10.6084/m9.figshare.c.4147079
13023	Template Preparation and Sequencing	Ion 520 or Ion 530 kit-OT2	Thermo Fisher	ERR2511847	ERX2531262	European Nucleotide Archive	PRJEB25642	http://identifiers.org/ena.embl:PRJEB25642	Bioinformatics Analysis	Table_S1_Abundance	figshare	doi:10.6084/m9.figshare.c.4147079	https://doi.org/10.6084/m9.figshare.c.4147079
13024	Template Preparation and Sequencing	Ion 520 or Ion 530 kit-OT2	Thermo Fisher	ERR2511848	ERX2531263	European Nucleotide Archive	PRJEB25642	http://identifiers.org/ena.embl:PRJEB25642	Bioinformatics Analysis	Table_S1_Abundance	figshare	doi:10.6084/m9.figshare.c.4147079	https://doi.org/10.6084/m9.figshare.c.4147079
13025	Template Preparation and Sequencing	Ion 520 or Ion 530 kit-OT2	Thermo Fisher	ERR2511849	ERX2531264	European Nucleotide Archive	PRJEB25642	http://identifiers.org/ena.embl:PRJEB25642	Bioinformatics Analysis	Table_S1_Abundance	figshare	doi:10.6084/m9.figshare.c.4147079	https://doi.org/10.6084/m9.figshare.c.4147079
13026	Template Preparation and Sequencing	Ion 520 or Ion 530 kit-OT2	Thermo Fisher	ERR2511850	ERX2531265	European Nucleotide Archive	PRJEB25642	http://identifiers.org/ena.embl:PRJEB25642	Bioinformatics Analysis	Table_S1_Abundance	figshare	doi:10.6084/m9.figshare.c.4147079	https://doi.org/10.6084/m9.figshare.c.4147079
13027	Template Preparation and Sequencing	Ion 520 or Ion 530 kit-OT2	Thermo Fisher	ERR2511851	ERX2531266	European Nucleotide Archive	PRJEB25642	http://identifiers.org/ena.embl:PRJEB25642	Bioinformatics Analysis	Table_S1_Abundance	figshare	doi:10.6084/m9.figshare.c.4147079	https://doi.org/10.6084/m9.figshare.c.4147079
13028	Template Preparation and Sequencing	Ion 520 or Ion 530 kit-OT2	Thermo Fisher	ERR2511852	ERX2531267	European Nucleotide Archive	PRJEB25642	http://identifiers.org/ena.embl:PRJEB25642	Bioinformatics Analysis	Table_S1_Abundance	figshare	doi:10.6084/m9.figshare.c.4147079	https://doi.org/10.6084/m9.figshare.c.4147079
13029	Template Preparation and Sequencing	Ion 520 or Ion 530 kit-OT2	Thermo Fisher	ERR2511853	ERX2531268	European Nucleotide Archive	PRJEB25642	http://identifiers.org/ena.embl:PRJEB25642	Bioinformatics Analysis	Table_S1_Abundance	figshare	doi:10.6084/m9.figshare.c.4147079	https://doi.org/10.6084/m9.figshare.c.4147079
13030	Template Preparation and Sequencing	Ion 520 or Ion 530 kit-OT2	Thermo Fisher	ERR2511854	ERX2531269	European Nucleotide Archive	PRJEB25642	http://identifiers.org/ena.embl:PRJEB25642	Bioinformatics Analysis	Table_S1_Abundance	figshare	doi:10.6084/m9.figshare.c.4147079	https://doi.org/10.6084/m9.figshare.c.4147079
13031	Template Preparation and Sequencing	Ion 520 or Ion 530 kit-OT2	Thermo Fisher	ERR2511855	ERX2531270	European Nucleotide Archive	PRJEB25642	http://identifiers.org/ena.embl:PRJEB25642	Bioinformatics Analysis	Table_S1_Abundance	figshare	doi:10.6084/m9.figshare.c.4147079	https://doi.org/10.6084/m9.figshare.c.4147079
13032	Template Preparation and Sequencing	Ion 520 or Ion 530 kit-OT2	Thermo Fisher	ERR2511856	ERX2531271	European Nucleotide Archive	PRJEB25642	http://identifiers.org/ena.embl:PRJEB25642	Bioinformatics Analysis	Table_S1_Abundance	figshare	doi:10.6084/m9.figshare.c.4147079	https://doi.org/10.6084/m9.figshare.c.4147079
13033	Template Preparation and Sequencing	Ion 520 or Ion 530 kit-OT2	Thermo Fisher	ERR2511857	ERX2531272	European Nucleotide Archive	PRJEB25642	http://identifiers.org/ena.embl:PRJEB25642	Bioinformatics Analysis	Table_S1_Abundance	figshare	doi:10.6084/m9.figshare.c.4147079	https://doi.org/10.6084/m9.figshare.c.4147079
13034	Template Preparation and Sequencing	Ion 520 or Ion 530 kit-OT2	Thermo Fisher	ERR2511858	ERX2531273	European Nucleotide Archive	PRJEB25642	http://identifiers.org/ena.embl:PRJEB25642	Bioinformatics Analysis	Table_S1_Abundance	figshare	doi:10.6084/m9.figshare.c.4147079	https://doi.org/10.6084/m9.figshare.c.4147079
13035	Template Preparation and Sequencing	Ion 520 or Ion 530 kit-OT2	Thermo Fisher	ERR2511859	ERX2531274	European Nucleotide Archive	PRJEB25642	http://identifiers.org/ena.embl:PRJEB25642	Bioinformatics Analysis	Table_S1_Abundance	figshare	doi:10.6084/m9.figshare.c.4147079	https://doi.org/10.6084/m9.figshare.c.4147079
13036	Template Preparation and Sequencing	Ion 520 or Ion 530 kit-OT2	Thermo Fisher	ERR2511860	ERX2531275	European Nucleotide Archive	PRJEB25642	http://identifiers.org/ena.embl:PRJEB25642	Bioinformatics Analysis	Table_S1_Abundance	figshare	doi:10.6084/m9.figshare.c.4147079	https://doi.org/10.6084/m9.figshare.c.4147079
13037	Template Preparation and Sequencing	Ion 520 or Ion 530 kit-OT2	Thermo Fisher	ERR2511861	ERX2531276	European Nucleotide Archive	PRJEB25642	http://identifiers.org/ena.embl:PRJEB25642	Bioinformatics Analysis	Table_S1_Abundance	figshare	doi:10.6084/m9.figshare.c.4147079	https://doi.org/10.6084/m9.figshare.c.4147079
13038	Template Preparation and Sequencing	Ion 520 or Ion 530 kit-OT2	Thermo Fisher	ERR2511862	ERX2531277	European Nucleotide Archive	PRJEB25642	http://identifiers.org/ena.embl:PRJEB25642	Bioinformatics Analysis	Table_S1_Abundance	figshare	doi:10.6084/m9.figshare.c.4147079	https://doi.org/10.6084/m9.figshare.c.4147079
13039	Template Preparation and Sequencing	Ion 520 or Ion 530 kit-OT2	Thermo Fisher	ERR2511863	ERX2531278	European Nucleotide Archive	PRJEB25642	http://identifiers.org/ena.embl:PRJEB25642	Bioinformatics Analysis	Table_S1_Abundance	figshare	doi:10.6084/m9.figshare.c.4147079	https://doi.org/10.6084/m9.figshare.c.4147079
13040	Template Preparation and Sequencing	Ion 520 or Ion 530 kit-OT2	Thermo Fisher	ERR2511864	ERX2531279	European Nucleotide Archive	PRJEB25642	http://identifiers.org/ena.embl:PRJEB25642	Bioinformatics Analysis	Table_S1_Abundance	figshare	doi:10.6084/m9.figshare.c.4147079	https://doi.org/10.6084/m9.figshare.c.4147079
13041	Template Preparation and Sequencing	Ion 520 or Ion 530 kit-OT2	Thermo Fisher	ERR2511865	ERX2531280	European Nucleotide Archive	PRJEB25642	http://identifiers.org/ena.embl:PRJEB25642	Bioinformatics Analysis	Table_S1_Abundance	figshare	doi:10.6084/m9.figshare.c.4147079	https://doi.org/10.6084/m9.figshare.c.4147079
13042	Template Preparation and Sequencing	Ion 520 or Ion 530 kit-OT2	Thermo Fisher	ERR2511866	ERX2531281	European Nucleotide Archive	PRJEB25642	http://identifiers.org/ena.embl:PRJEB25642	Bioinformatics Analysis	Table_S1_Abundance	figshare	doi:10.6084/m9.figshare.c.4147079	https://doi.org/10.6084/m9.figshare.c.4147079
13043	Template Preparation and Sequencing	Ion 520 or Ion 530 kit-OT2	Thermo Fisher	ERR2511867	ERX2531282	European Nucleotide Archive	PRJEB25642	http://identifiers.org/ena.embl:PRJEB25642	Bioinformatics Analysis	Table_S1_Abundance	figshare	doi:10.6084/m9.figshare.c.4147079	https://doi.org/10.6084/m9.figshare.c.4147079
13044	Template Preparation and Sequencing	Ion 520 or Ion 530 kit-OT2	Thermo Fisher	ERR2511868	ERX2531283	European Nucleotide Archive	PRJEB25642	http://identifiers.org/ena.embl:PRJEB25642	Bioinformatics Analysis	Table_S1_Abundance	figshare	doi:10.6084/m9.figshare.c.4147079	https://doi.org/10.6084/m9.figshare.c.4147079
13045	Template Preparation and Sequencing	Ion 520 or Ion 530 kit-OT2	Thermo Fisher	ERR2511869	ERX2531284	European Nucleotide Archive	PRJEB25642	http://identifiers.org/ena.embl:PRJEB25642	Bioinformatics Analysis	Table_S1_Abundance	figshare	doi:10.6084/m9.figshare.c.4147079	https://doi.org/10.6084/m9.figshare.c.4147079
13046	Template Preparation and Sequencing	Ion 520 or Ion 530 kit-OT2	Thermo Fisher	ERR2511870	ERX2531285	European Nucleotide Archive	PRJEB25642	http://identifiers.org/ena.embl:PRJEB25642	Bioinformatics Analysis	Table_S1_Abundance	figshare	doi:10.6084/m9.figshare.c.4147079	https://doi.org/10.6084/m9.figshare.c.4147079
14001	Template Preparation and Sequencing	Ion 520 or Ion 530 kit-OT2	Thermo Fisher	ERR2511871	ERX2531286	European Nucleotide Archive	PRJEB25642	http://identifiers.org/ena.embl:PRJEB25642	Bioinformatics Analysis	Table_S1_Abundance	figshare	doi:10.6084/m9.figshare.c.4147079	https://doi.org/10.6084/m9.figshare.c.4147079
14002	Template Preparation and Sequencing	Ion 520 or Ion 530 kit-OT2	Thermo Fisher	ERR2511872	ERX2531287	European Nucleotide Archive	PRJEB25642	http://identifiers.org/ena.embl:PRJEB25642	Bioinformatics Analysis	Table_S1_Abundance	figshare	doi:10.6084/m9.figshare.c.4147079	https://doi.org/10.6084/m9.figshare.c.4147079
14003	Template Preparation and Sequencing	Ion 520 or Ion 530 kit-OT2	Thermo Fisher	ERR2511873	ERX2531288	European Nucleotide Archive	PRJEB25642	http://identifiers.org/ena.embl:PRJEB25642	Bioinformatics Analysis	Table_S1_Abundance	figshare	doi:10.6084/m9.figshare.c.4147079	https://doi.org/10.6084/m9.figshare.c.4147079
14004	Template Preparation and Sequencing	Ion 520 or Ion 530 kit-OT2	Thermo Fisher	ERR2511874	ERX2531289	European Nucleotide Archive	PRJEB25642	http://identifiers.org/ena.embl:PRJEB25642	Bioinformatics Analysis	Table_S1_Abundance	figshare	doi:10.6084/m9.figshare.c.4147079	https://doi.org/10.6084/m9.figshare.c.4147079
14005	Template Preparation and Sequencing	Ion 520 or Ion 530 kit-OT2	Thermo Fisher	ERR2511875	ERX2531290	European Nucleotide Archive	PRJEB25642	http://identifiers.org/ena.embl:PRJEB25642	Bioinformatics Analysis	Table_S1_Abundance	figshare	doi:10.6084/m9.figshare.c.4147079	https://doi.org/10.6084/m9.figshare.c.4147079
14006	Template Preparation and Sequencing	Ion 520 or Ion 530 kit-OT2	Thermo Fisher	ERR2511876	ERX2531291	European Nucleotide Archive	PRJEB25642	http://identifiers.org/ena.embl:PRJEB25642	Bioinformatics Analysis	Table_S1_Abundance	figshare	doi:10.6084/m9.figshare.c.4147079	https://doi.org/10.6084/m9.figshare.c.4147079
14007	Template Preparation and Sequencing	Ion 520 or Ion 530 kit-OT2	Thermo Fisher	ERR2511877	ERX2531292	European Nucleotide Archive	PRJEB25642	http://identifiers.org/ena.embl:PRJEB25642	Bioinformatics Analysis	Table_S1_Abundance	figshare	doi:10.6084/m9.figshare.c.4147079	https://doi.org/10.6084/m9.figshare.c.4147079
14008	Template Preparation and Sequencing	Ion 520 or Ion 530 kit-OT2	Thermo Fisher	ERR2511878	ERX2531293	European Nucleotide Archive	PRJEB25642	http://identifiers.org/ena.embl:PRJEB25642	Bioinformatics Analysis	Table_S1_Abundance	figshare	doi:10.6084/m9.figshare.c.4147079	https://doi.org/10.6084/m9.figshare.c.4147079
14009	Template Preparation and Sequencing	Ion 520 or Ion 530 kit-OT2	Thermo Fisher	ERR2511879	ERX2531294	European Nucleotide Archive	PRJEB25642	http://identifiers.org/ena.embl:PRJEB25642	Bioinformatics Analysis	Table_S1_Abundance	figshare	doi:10.6084/m9.figshare.c.4147079	https://doi.org/10.6084/m9.figshare.c.4147079
14010	Template Preparation and Sequencing	Ion 520 or Ion 530 kit-OT2	Thermo Fisher	ERR2511880	ERX2531295	European Nucleotide Archive	PRJEB25642	http://identifiers.org/ena.embl:PRJEB25642	Bioinformatics Analysis	Table_S1_Abundance	figshare	doi:10.6084/m9.figshare.c.4147079	https://doi.org/10.6084/m9.figshare.c.4147079
14011	Template Preparation and Sequencing	Ion 520 or Ion 530 kit-OT2	Thermo Fisher	ERR2511881	ERX2531296	European Nucleotide Archive	PRJEB25642	http://identifiers.org/ena.embl:PRJEB25642	Bioinformatics Analysis	Table_S1_Abundance	figshare	doi:10.6084/m9.figshare.c.4147079	https://doi.org/10.6084/m9.figshare.c.4147079
14012	Template Preparation and Sequencing	Ion 520 or Ion 530 kit-OT2	Thermo Fisher	ERR2511882	ERX2531297	European Nucleotide Archive	PRJEB25642	http://identifiers.org/ena.embl:PRJEB25642	Bioinformatics Analysis	Table_S1_Abundance	figshare	doi:10.6084/m9.figshare.c.4147079	https://doi.org/10.6084/m9.figshare.c.4147079
14013	Template Preparation and Sequencing	Ion 520 or Ion 530 kit-OT2	Thermo Fisher	ERR2511883	ERX2531298	European Nucleotide Archive	PRJEB25642	http://identifiers.org/ena.embl:PRJEB25642	Bioinformatics Analysis	Table_S1_Abundance	figshare	doi:10.6084/m9.figshare.c.4147079	https://doi.org/10.6084/m9.figshare.c.4147079
14014	Template Preparation and Sequencing	Ion 520 or Ion 530 kit-OT2	Thermo Fisher	ERR2511884	ERX2531299	European Nucleotide Archive	PRJEB25642	http://identifiers.org/ena.embl:PRJEB25642	Bioinformatics Analysis	Table_S1_Abundance	figshare	doi:10.6084/m9.figshare.c.4147079	https://doi.org/10.6084/m9.figshare.c.4147079
14015	Template Preparation and Sequencing	Ion 520 or Ion 530 kit-OT2	Thermo Fisher	ERR2511885	ERX2531300	European Nucleotide Archive	PRJEB25642	http://identifiers.org/ena.embl:PRJEB25642	Bioinformatics Analysis	Table_S1_Abundance	figshare	doi:10.6084/m9.figshare.c.4147079	https://doi.org/10.6084/m9.figshare.c.4147079
14016	Template Preparation and Sequencing	Ion 520 or Ion 530 kit-OT2	Thermo Fisher	ERR2511886	ERX2531301	European Nucleotide Archive	PRJEB25642	http://identifiers.org/ena.embl:PRJEB25642	Bioinformatics Analysis	Table_S1_Abundance	figshare	doi:10.6084/m9.figshare.c.4147079	https://doi.org/10.6084/m9.figshare.c.4147079
14017	Template Preparation and Sequencing	Ion 520 or Ion 530 kit-OT2	Thermo Fisher	ERR2511887	ERX2531302	European Nucleotide Archive	PRJEB25642	http://identifiers.org/ena.embl:PRJEB25642	Bioinformatics Analysis	Table_S1_Abundance	figshare	doi:10.6084/m9.figshare.c.4147079	https://doi.org/10.6084/m9.figshare.c.4147079
14018	Template Preparation and Sequencing	Ion 520 or Ion 530 kit-OT2	Thermo Fisher	ERR2511888	ERX2531303	European Nucleotide Archive	PRJEB25642	http://identifiers.org/ena.embl:PRJEB25642	Bioinformatics Analysis	Table_S1_Abundance	figshare	doi:10.6084/m9.figshare.c.4147079	https://doi.org/10.6084/m9.figshare.c.4147079
14019	Template Preparation and Sequencing	Ion 520 or Ion 530 kit-OT2	Thermo Fisher	ERR2511889	ERX2531304	European Nucleotide Archive	PRJEB25642	http://identifiers.org/ena.embl:PRJEB25642	Bioinformatics Analysis	Table_S1_Abundance	figshare	doi:10.6084/m9.figshare.c.4147079	https://doi.org/10.6084/m9.figshare.c.4147079
14020	Template Preparation and Sequencing	Ion 520 or Ion 530 kit-OT2	Thermo Fisher	ERR2511890	ERX2531305	European Nucleotide Archive	PRJEB25642	http://identifiers.org/ena.embl:PRJEB25642	Bioinformatics Analysis	Table_S1_Abundance	figshare	doi:10.6084/m9.figshare.c.4147079	https://doi.org/10.6084/m9.figshare.c.4147079
14021	Template Preparation and Sequencing	Ion 520 or Ion 530 kit-OT2	Thermo Fisher	ERR2511891	ERX2531306	European Nucleotide Archive	PRJEB25642	http://identifiers.org/ena.embl:PRJEB25642	Bioinformatics Analysis	Table_S1_Abundance	figshare	doi:10.6084/m9.figshare.c.4147079	https://doi.org/10.6084/m9.figshare.c.4147079
14022	Template Preparation and Sequencing	Ion 520 or Ion 530 kit-OT2	Thermo Fisher	ERR2511892	ERX2531307	European Nucleotide Archive	PRJEB25642	http://identifiers.org/ena.embl:PRJEB25642	Bioinformatics Analysis	Table_S1_Abundance	figshare	doi:10.6084/m9.figshare.c.4147079	https://doi.org/10.6084/m9.figshare.c.4147079
14023	Template Preparation and Sequencing	Ion 520 or Ion 530 kit-OT2	Thermo Fisher	ERR2511893	ERX2531308	European Nucleotide Archive	PRJEB25642	http://identifiers.org/ena.embl:PRJEB25642	Bioinformatics Analysis	Table_S1_Abundance	figshare	doi:10.6084/m9.figshare.c.4147079	https://doi.org/10.6084/m9.figshare.c.4147079
14024	Template Preparation and Sequencing	Ion 520 or Ion 530 kit-OT2	Thermo Fisher	ERR2511894	ERX2531309	European Nucleotide Archive	PRJEB25642	http://identifiers.org/ena.embl:PRJEB25642	Bioinformatics Analysis	Table_S1_Abundance	figshare	doi:10.6084/m9.figshare.c.4147079	https://doi.org/10.6084/m9.figshare.c.4147079
14025	Template Preparation and Sequencing	Ion 520 or Ion 530 kit-OT2	Thermo Fisher	ERR2511895	ERX2531310	European Nucleotide Archive	PRJEB25642	http://identifiers.org/ena.embl:PRJEB25642	Bioinformatics Analysis	Table_S1_Abundance	figshare	doi:10.6084/m9.figshare.c.4147079	https://doi.org/10.6084/m9.figshare.c.4147079
14026	Template Preparation and Sequencing	Ion 520 or Ion 530 kit-OT2	Thermo Fisher	ERR2511896	ERX2531311	European Nucleotide Archive	PRJEB25642	http://identifiers.org/ena.embl:PRJEB25642	Bioinformatics Analysis	Table_S1_Abundance	figshare	doi:10.6084/m9.figshare.c.4147079	https://doi.org/10.6084/m9.figshare.c.4147079
14027	Template Preparation and Sequencing	Ion 520 or Ion 530 kit-OT2	Thermo Fisher	ERR2511897	ERX2531312	European Nucleotide Archive	PRJEB25642	http://identifiers.org/ena.embl:PRJEB25642	Bioinformatics Analysis	Table_S1_Abundance	figshare	doi:10.6084/m9.figshare.c.4147079	https://doi.org/10.6084/m9.figshare.c.4147079
14028	Template Preparation and Sequencing	Ion 520 or Ion 530 kit-OT2	Thermo Fisher	ERR2511898	ERX2531313	European Nucleotide Archive	PRJEB25642	http://identifiers.org/ena.embl:PRJEB25642	Bioinformatics Analysis	Table_S1_Abundance	figshare	doi:10.6084/m9.figshare.c.4147079	https://doi.org/10.6084/m9.figshare.c.4147079
14029	Template Preparation and Sequencing	Ion 520 or Ion 530 kit-OT2	Thermo Fisher	ERR2511899	ERX2531314	European Nucleotide Archive	PRJEB25642	http://identifiers.org/ena.embl:PRJEB25642	Bioinformatics Analysis	Table_S1_Abundance	figshare	doi:10.6084/m9.figshare.c.4147079	https://doi.org/10.6084/m9.figshare.c.4147079
14030	Template Preparation and Sequencing	Ion 520 or Ion 530 kit-OT2	Thermo Fisher	ERR2511900	ERX2531315	European Nucleotide Archive	PRJEB25642	http://identifiers.org/ena.embl:PRJEB25642	Bioinformatics Analysis	Table_S1_Abundance	figshare	doi:10.6084/m9.figshare.c.4147079	https://doi.org/10.6084/m9.figshare.c.4147079
14031	Template Preparation and Sequencing	Ion 520 or Ion 530 kit-OT2	Thermo Fisher	ERR2511901	ERX2531316	European Nucleotide Archive	PRJEB25642	http://identifiers.org/ena.embl:PRJEB25642	Bioinformatics Analysis	Table_S1_Abundance	figshare	doi:10.6084/m9.figshare.c.4147079	https://doi.org/10.6084/m9.figshare.c.4147079
14032	Template Preparation and Sequencing	Ion 520 or Ion 530 kit-OT2	Thermo Fisher	ERR2511902	ERX2531317	European Nucleotide Archive	PRJEB25642	http://identifiers.org/ena.embl:PRJEB25642	Bioinformatics Analysis	Table_S1_Abundance	figshare	doi:10.6084/m9.figshare.c.4147079	https://doi.org/10.6084/m9.figshare.c.4147079
14033	Template Preparation and Sequencing	Ion 520 or Ion 530 kit-OT2	Thermo Fisher	ERR2511903	ERX2531318	European Nucleotide Archive	PRJEB25642	http://identifiers.org/ena.embl:PRJEB25642	Bioinformatics Analysis	Table_S1_Abundance	figshare	doi:10.6084/m9.figshare.c.4147079	https://doi.org/10.6084/m9.figshare.c.4147079
14034	Template Preparation and Sequencing	Ion 520 or Ion 530 kit-OT2	Thermo Fisher	ERR2511904	ERX2531319	European Nucleotide Archive	PRJEB25642	http://identifiers.org/ena.embl:PRJEB25642	Bioinformatics Analysis	Table_S1_Abundance	figshare	doi:10.6084/m9.figshare.c.4147079	https://doi.org/10.6084/m9.figshare.c.4147079
14035	Template Preparation and Sequencing	Ion 520 or Ion 530 kit-OT2	Thermo Fisher	ERR2511905	ERX2531320	European Nucleotide Archive	PRJEB25642	http://identifiers.org/ena.embl:PRJEB25642	Bioinformatics Analysis	Table_S1_Abundance	figshare	doi:10.6084/m9.figshare.c.4147079	https://doi.org/10.6084/m9.figshare.c.4147079
14036	Template Preparation and Sequencing	Ion 520 or Ion 530 kit-OT2	Thermo Fisher	ERR2511906	ERX2531321	European Nucleotide Archive	PRJEB25642	http://identifiers.org/ena.embl:PRJEB25642	Bioinformatics Analysis	Table_S1_Abundance	figshare	doi:10.6084/m9.figshare.c.4147079	https://doi.org/10.6084/m9.figshare.c.4147079
14037	Template Preparation and Sequencing	Ion 520 or Ion 530 kit-OT2	Thermo Fisher	ERR2511907	ERX2531322	European Nucleotide Archive	PRJEB25642	http://identifiers.org/ena.embl:PRJEB25642	Bioinformatics Analysis	Table_S1_Abundance	figshare	doi:10.6084/m9.figshare.c.4147079	https://doi.org/10.6084/m9.figshare.c.4147079
14038	Template Preparation and Sequencing	Ion 520 or Ion 530 kit-OT2	Thermo Fisher	ERR2511908	ERX2531323	European Nucleotide Archive	PRJEB25642	http://identifiers.org/ena.embl:PRJEB25642	Bioinformatics Analysis	Table_S1_Abundance	figshare	doi:10.6084/m9.figshare.c.4147079	https://doi.org/10.6084/m9.figshare.c.4147079
14039	Template Preparation and Sequencing	Ion 520 or Ion 530 kit-OT2	Thermo Fisher	ERR2511909	ERX2531324	European Nucleotide Archive	PRJEB25642	http://identifiers.org/ena.embl:PRJEB25642	Bioinformatics Analysis	Table_S1_Abundance	figshare	doi:10.6084/m9.figshare.c.4147079	https://doi.org/10.6084/m9.figshare.c.4147079
14040	Template Preparation and Sequencing	Ion 520 or Ion 530 kit-OT2	Thermo Fisher	ERR2511910	ERX2531325	European Nucleotide Archive	PRJEB25642	http://identifiers.org/ena.embl:PRJEB25642	Bioinformatics Analysis	Table_S1_Abundance	figshare	doi:10.6084/m9.figshare.c.4147079	https://doi.org/10.6084/m9.figshare.c.4147079
14041	Template Preparation and Sequencing	Ion 520 or Ion 530 kit-OT2	Thermo Fisher	ERR2511911	ERX2531326	European Nucleotide Archive	PRJEB25642	http://identifiers.org/ena.embl:PRJEB25642	Bioinformatics Analysis	Table_S1_Abundance	figshare	doi:10.6084/m9.figshare.c.4147079	https://doi.org/10.6084/m9.figshare.c.4147079
14042	Template Preparation and Sequencing	Ion 520 or Ion 530 kit-OT2	Thermo Fisher	ERR2511912	ERX2531327	European Nucleotide Archive	PRJEB25642	http://identifiers.org/ena.embl:PRJEB25642	Bioinformatics Analysis	Table_S1_Abundance	figshare	doi:10.6084/m9.figshare.c.4147079	https://doi.org/10.6084/m9.figshare.c.4147079
14043	Template Preparation and Sequencing	Ion 520 or Ion 530 kit-OT2	Thermo Fisher	ERR2511913	ERX2531328	European Nucleotide Archive	PRJEB25642	http://identifiers.org/ena.embl:PRJEB25642	Bioinformatics Analysis	Table_S1_Abundance	figshare	doi:10.6084/m9.figshare.c.4147079	https://doi.org/10.6084/m9.figshare.c.4147079
14044	Template Preparation and Sequencing	Ion 520 or Ion 530 kit-OT2	Thermo Fisher	ERR2511914	ERX2531329	European Nucleotide Archive	PRJEB25642	http://identifiers.org/ena.embl:PRJEB25642	Bioinformatics Analysis	Table_S1_Abundance	figshare	doi:10.6084/m9.figshare.c.4147079	https://doi.org/10.6084/m9.figshare.c.4147079
14045	Template Preparation and Sequencing	Ion 520 or Ion 530 kit-OT2	Thermo Fisher	ERR2511915	ERX2531330	European Nucleotide Archive	PRJEB25642	http://identifiers.org/ena.embl:PRJEB25642	Bioinformatics Analysis	Table_S1_Abundance	figshare	doi:10.6084/m9.figshare.c.4147079	https://doi.org/10.6084/m9.figshare.c.4147079
14046	Template Preparation and Sequencing	Ion 520 or Ion 530 kit-OT2	Thermo Fisher	ERR2511916	ERX2531331	European Nucleotide Archive	PRJEB25642	http://identifiers.org/ena.embl:PRJEB25642	Bioinformatics Analysis	Table_S1_Abundance	figshare	doi:10.6084/m9.figshare.c.4147079	https://doi.org/10.6084/m9.figshare.c.4147079
14047	Template Preparation and Sequencing	Ion 520 or Ion 530 kit-OT2	Thermo Fisher	ERR2511917	ERX2531332	European Nucleotide Archive	PRJEB25642	http://identifiers.org/ena.embl:PRJEB25642	Bioinformatics Analysis	Table_S1_Abundance	figshare	doi:10.6084/m9.figshare.c.4147079	https://doi.org/10.6084/m9.figshare.c.4147079
14048	Template Preparation and Sequencing	Ion 520 or Ion 530 kit-OT2	Thermo Fisher	ERR2511918	ERX2531333	European Nucleotide Archive	PRJEB25642	http://identifiers.org/ena.embl:PRJEB25642	Bioinformatics Analysis	Table_S1_Abundance	figshare	doi:10.6084/m9.figshare.c.4147079	https://doi.org/10.6084/m9.figshare.c.4147079
14049	Template Preparation and Sequencing	Ion 520 or Ion 530 kit-OT2	Thermo Fisher	ERR2511919	ERX2531334	European Nucleotide Archive	PRJEB25642	http://identifiers.org/ena.embl:PRJEB25642	Bioinformatics Analysis	Table_S1_Abundance	figshare	doi:10.6084/m9.figshare.c.4147079	https://doi.org/10.6084/m9.figshare.c.4147079
14050	Template Preparation and Sequencing	Ion 520 or Ion 530 kit-OT2	Thermo Fisher	ERR2511920	ERX2531335	European Nucleotide Archive	PRJEB25642	http://identifiers.org/ena.embl:PRJEB25642	Bioinformatics Analysis	Table_S1_Abundance	figshare	doi:10.6084/m9.figshare.c.4147079	https://doi.org/10.6084/m9.figshare.c.4147079
14051	Template Preparation and Sequencing	Ion 520 or Ion 530 kit-OT2	Thermo Fisher	ERR2511921	ERX2531336	European Nucleotide Archive	PRJEB25642	http://identifiers.org/ena.embl:PRJEB25642	Bioinformatics Analysis	Table_S1_Abundance	figshare	doi:10.6084/m9.figshare.c.4147079	https://doi.org/10.6084/m9.figshare.c.4147079
14052	Template Preparation and Sequencing	Ion 520 or Ion 530 kit-OT2	Thermo Fisher	ERR2511922	ERX2531337	European Nucleotide Archive	PRJEB25642	http://identifiers.org/ena.embl:PRJEB25642	Bioinformatics Analysis	Table_S1_Abundance	figshare	doi:10.6084/m9.figshare.c.4147079	https://doi.org/10.6084/m9.figshare.c.4147079
14053	Template Preparation and Sequencing	Ion 520 or Ion 530 kit-OT2	Thermo Fisher	ERR2511923	ERX2531338	European Nucleotide Archive	PRJEB25642	http://identifiers.org/ena.embl:PRJEB25642	Bioinformatics Analysis	Table_S1_Abundance	figshare	doi:10.6084/m9.figshare.c.4147079	https://doi.org/10.6084/m9.figshare.c.4147079
14054	Template Preparation and Sequencing	Ion 520 or Ion 530 kit-OT2	Thermo Fisher	ERR2511924	ERX2531339	European Nucleotide Archive	PRJEB25642	http://identifiers.org/ena.embl:PRJEB25642	Bioinformatics Analysis	Table_S1_Abundance	figshare	doi:10.6084/m9.figshare.c.4147079	https://doi.org/10.6084/m9.figshare.c.4147079
14055	Template Preparation and Sequencing	Ion 520 or Ion 530 kit-OT2	Thermo Fisher	ERR2511925	ERX2531340	European Nucleotide Archive	PRJEB25642	http://identifiers.org/ena.embl:PRJEB25642	Bioinformatics Analysis	Table_S1_Abundance	figshare	doi:10.6084/m9.figshare.c.4147079	https://doi.org/10.6084/m9.figshare.c.4147079
14056	Template Preparation and Sequencing	Ion 520 or Ion 530 kit-OT2	Thermo Fisher	ERR2511926	ERX2531341	European Nucleotide Archive	PRJEB25642	http://identifiers.org/ena.embl:PRJEB25642	Bioinformatics Analysis	Table_S1_Abundance	figshare	doi:10.6084/m9.figshare.c.4147079	https://doi.org/10.6084/m9.figshare.c.4147079
14057	Template Preparation and Sequencing	Ion 520 or Ion 530 kit-OT2	Thermo Fisher	ERR2511927	ERX2531342	European Nucleotide Archive	PRJEB25642	http://identifiers.org/ena.embl:PRJEB25642	Bioinformatics Analysis	Table_S1_Abundance	figshare	doi:10.6084/m9.figshare.c.4147079	https://doi.org/10.6084/m9.figshare.c.4147079
14058	Template Preparation and Sequencing	Ion 520 or Ion 530 kit-OT2	Thermo Fisher	ERR2511928	ERX2531343	European Nucleotide Archive	PRJEB25642	http://identifiers.org/ena.embl:PRJEB25642	Bioinformatics Analysis	Table_S1_Abundance	figshare	doi:10.6084/m9.figshare.c.4147079	https://doi.org/10.6084/m9.figshare.c.4147079
14059	Template Preparation and Sequencing	Ion 520 or Ion 530 kit-OT2	Thermo Fisher	ERR2511929	ERX2531344	European Nucleotide Archive	PRJEB25642	http://identifiers.org/ena.embl:PRJEB25642	Bioinformatics Analysis	Table_S1_Abundance	figshare	doi:10.6084/m9.figshare.c.4147079	https://doi.org/10.6084/m9.figshare.c.4147079
14060	Template Preparation and Sequencing	Ion 520 or Ion 530 kit-OT2	Thermo Fisher	ERR2511930	ERX2531345	European Nucleotide Archive	PRJEB25642	http://identifiers.org/ena.embl:PRJEB25642	Bioinformatics Analysis	Table_S1_Abundance	figshare	doi:10.6084/m9.figshare.c.4147079	https://doi.org/10.6084/m9.figshare.c.4147079
14061	Template Preparation and Sequencing	Ion 520 or Ion 530 kit-OT2	Thermo Fisher	ERR2511931	ERX2531346	European Nucleotide Archive	PRJEB25642	http://identifiers.org/ena.embl:PRJEB25642	Bioinformatics Analysis	Table_S1_Abundance	figshare	doi:10.6084/m9.figshare.c.4147079	https://doi.org/10.6084/m9.figshare.c.4147079
14062	Template Preparation and Sequencing	Ion 520 or Ion 530 kit-OT2	Thermo Fisher	ERR2511932	ERX2531347	European Nucleotide Archive	PRJEB25642	http://identifiers.org/ena.embl:PRJEB25642	Bioinformatics Analysis	Table_S1_Abundance	figshare	doi:10.6084/m9.figshare.c.4147079	https://doi.org/10.6084/m9.figshare.c.4147079
14063	Template Preparation and Sequencing	Ion 520 or Ion 530 kit-OT2	Thermo Fisher	ERR2511933	ERX2531348	European Nucleotide Archive	PRJEB25642	http://identifiers.org/ena.embl:PRJEB25642	Bioinformatics Analysis	Table_S1_Abundance	figshare	doi:10.6084/m9.figshare.c.4147079	https://doi.org/10.6084/m9.figshare.c.4147079
14064	Template Preparation and Sequencing	Ion 520 or Ion 530 kit-OT2	Thermo Fisher	ERR2511934	ERX2531349	European Nucleotide Archive	PRJEB25642	http://identifiers.org/ena.embl:PRJEB25642	Bioinformatics Analysis	Table_S1_Abundance	figshare	doi:10.6084/m9.figshare.c.4147079	https://doi.org/10.6084/m9.figshare.c.4147079
14065	Template Preparation and Sequencing	Ion 520 or Ion 530 kit-OT2	Thermo Fisher	ERR2511935	ERX2531350	European Nucleotide Archive	PRJEB25642	http://identifiers.org/ena.embl:PRJEB25642	Bioinformatics Analysis	Table_S1_Abundance	figshare	doi:10.6084/m9.figshare.c.4147079	https://doi.org/10.6084/m9.figshare.c.4147079
14066	Template Preparation and Sequencing	Ion 520 or Ion 530 kit-OT2	Thermo Fisher	ERR2511936	ERX2531351	European Nucleotide Archive	PRJEB25642	http://identifiers.org/ena.embl:PRJEB25642	Bioinformatics Analysis	Table_S1_Abundance	figshare	doi:10.6084/m9.figshare.c.4147079	https://doi.org/10.6084/m9.figshare.c.4147079
14067	Template Preparation and Sequencing	Ion 520 or Ion 530 kit-OT2	Thermo Fisher	ERR2511937	ERX2531352	European Nucleotide Archive	PRJEB25642	http://identifiers.org/ena.embl:PRJEB25642	Bioinformatics Analysis	Table_S1_Abundance	figshare	doi:10.6084/m9.figshare.c.4147079	https://doi.org/10.6084/m9.figshare.c.4147079
14068	Template Preparation and Sequencing	Ion 520 or Ion 530 kit-OT2	Thermo Fisher	ERR2511938	ERX2531353	European Nucleotide Archive	PRJEB25642	http://identifiers.org/ena.embl:PRJEB25642	Bioinformatics Analysis	Table_S1_Abundance	figshare	doi:10.6084/m9.figshare.c.4147079	https://doi.org/10.6084/m9.figshare.c.4147079
14069	Template Preparation and Sequencing	Ion 520 or Ion 530 kit-OT2	Thermo Fisher	ERR2511939	ERX2531354	European Nucleotide Archive	PRJEB25642	http://identifiers.org/ena.embl:PRJEB25642	Bioinformatics Analysis	Table_S1_Abundance	figshare	doi:10.6084/m9.figshare.c.4147079	https://doi.org/10.6084/m9.figshare.c.4147079
14070	Template Preparation and Sequencing	Ion 520 or Ion 530 kit-OT2	Thermo Fisher	ERR2511940	ERX2531355	European Nucleotide Archive	PRJEB25642	http://identifiers.org/ena.embl:PRJEB25642	Bioinformatics Analysis	Table_S1_Abundance	figshare	doi:10.6084/m9.figshare.c.4147079	https://doi.org/10.6084/m9.figshare.c.4147079
14071	Template Preparation and Sequencing	Ion 520 or Ion 530 kit-OT2	Thermo Fisher	ERR2511941	ERX2531356	European Nucleotide Archive	PRJEB25642	http://identifiers.org/ena.embl:PRJEB25642	Bioinformatics Analysis	Table_S1_Abundance	figshare	doi:10.6084/m9.figshare.c.4147079	https://doi.org/10.6084/m9.figshare.c.4147079
14072	Template Preparation and Sequencing	Ion 520 or Ion 530 kit-OT2	Thermo Fisher	ERR2511942	ERX2531357	European Nucleotide Archive	PRJEB25642	http://identifiers.org/ena.embl:PRJEB25642	Bioinformatics Analysis	Table_S1_Abundance	figshare	doi:10.6084/m9.figshare.c.4147079	https://doi.org/10.6084/m9.figshare.c.4147079
14073	Template Preparation and Sequencing	Ion 520 or Ion 530 kit-OT2	Thermo Fisher	ERR2511943	ERX2531358	European Nucleotide Archive	PRJEB25642	http://identifiers.org/ena.embl:PRJEB25642	Bioinformatics Analysis	Table_S1_Abundance	figshare	doi:10.6084/m9.figshare.c.4147079	https://doi.org/10.6084/m9.figshare.c.4147079
14074	Template Preparation and Sequencing	Ion 520 or Ion 530 kit-OT2	Thermo Fisher	ERR2511944	ERX2531359	European Nucleotide Archive	PRJEB25642	http://identifiers.org/ena.embl:PRJEB25642	Bioinformatics Analysis	Table_S1_Abundance	figshare	doi:10.6084/m9.figshare.c.4147079	https://doi.org/10.6084/m9.figshare.c.4147079
14075	Template Preparation and Sequencing	Ion 520 or Ion 530 kit-OT2	Thermo Fisher	ERR2511945	ERX2531360	European Nucleotide Archive	PRJEB25642	http://identifiers.org/ena.embl:PRJEB25642	Bioinformatics Analysis	Table_S1_Abundance	figshare	doi:10.6084/m9.figshare.c.4147079	https://doi.org/10.6084/m9.figshare.c.4147079
14076	Template Preparation and Sequencing	Ion 520 or Ion 530 kit-OT2	Thermo Fisher	ERR2511946	ERX2531361	European Nucleotide Archive	PRJEB25642	http://identifiers.org/ena.embl:PRJEB25642	Bioinformatics Analysis	Table_S1_Abundance	figshare	doi:10.6084/m9.figshare.c.4147079	https://doi.org/10.6084/m9.figshare.c.4147079
14077	Template Preparation and Sequencing	Ion 520 or Ion 530 kit-OT2	Thermo Fisher	ERR2511947	ERX2531362	European Nucleotide Archive	PRJEB25642	http://identifiers.org/ena.embl:PRJEB25642	Bioinformatics Analysis	Table_S1_Abundance	figshare	doi:10.6084/m9.figshare.c.4147079	https://doi.org/10.6084/m9.figshare.c.4147079
14078	Template Preparation and Sequencing	Ion 520 or Ion 530 kit-OT2	Thermo Fisher	ERR2511948	ERX2531363	European Nucleotide Archive	PRJEB25642	http://identifiers.org/ena.embl:PRJEB25642	Bioinformatics Analysis	Table_S1_Abundance	figshare	doi:10.6084/m9.figshare.c.4147079	https://doi.org/10.6084/m9.figshare.c.4147079
14079	Template Preparation and Sequencing	Ion 520 or Ion 530 kit-OT2	Thermo Fisher	ERR2511949	ERX2531364	European Nucleotide Archive	PRJEB25642	http://identifiers.org/ena.embl:PRJEB25642	Bioinformatics Analysis	Table_S1_Abundance	figshare	doi:10.6084/m9.figshare.c.4147079	https://doi.org/10.6084/m9.figshare.c.4147079
14080	Template Preparation and Sequencing	Ion 520 or Ion 530 kit-OT2	Thermo Fisher	ERR2511950	ERX2531365	European Nucleotide Archive	PRJEB25642	http://identifiers.org/ena.embl:PRJEB25642	Bioinformatics Analysis	Table_S1_Abundance	figshare	doi:10.6084/m9.figshare.c.4147079	https://doi.org/10.6084/m9.figshare.c.4147079
14081	Template Preparation and Sequencing	Ion 520 or Ion 530 kit-OT2	Thermo Fisher	ERR2511951	ERX2531366	European Nucleotide Archive	PRJEB25642	http://identifiers.org/ena.embl:PRJEB25642	Bioinformatics Analysis	Table_S1_Abundance	figshare	doi:10.6084/m9.figshare.c.4147079	https://doi.org/10.6084/m9.figshare.c.4147079
14082	Template Preparation and Sequencing	Ion 520 or Ion 530 kit-OT2	Thermo Fisher	ERR2511952	ERX2531367	European Nucleotide Archive	PRJEB25642	http://identifiers.org/ena.embl:PRJEB25642	Bioinformatics Analysis	Table_S1_Abundance	figshare	doi:10.6084/m9.figshare.c.4147079	https://doi.org/10.6084/m9.figshare.c.4147079
14083	Template Preparation and Sequencing	Ion 520 or Ion 530 kit-OT2	Thermo Fisher	ERR2511953	ERX2531368	European Nucleotide Archive	PRJEB25642	http://identifiers.org/ena.embl:PRJEB25642	Bioinformatics Analysis	Table_S1_Abundance	figshare	doi:10.6084/m9.figshare.c.4147079	https://doi.org/10.6084/m9.figshare.c.4147079
14084	Template Preparation and Sequencing	Ion 520 or Ion 530 kit-OT2	Thermo Fisher	ERR2511954	ERX2531369	European Nucleotide Archive	PRJEB25642	http://identifiers.org/ena.embl:PRJEB25642	Bioinformatics Analysis	Table_S1_Abundance	figshare	doi:10.6084/m9.figshare.c.4147079	https://doi.org/10.6084/m9.figshare.c.4147079
